# Supplementary material for: Expression of L-Amino Acid Oxidase (Ml-LAAO) from the Venom of the Micrurus lemniscatus Snake in a Mammalian Cell System
Source: Toxins (Basel). 2025 Oct 2;17(10):491. doi: 10.3390/toxins17100491 (PMC12567790; doi:10.3390/toxins17100491)
Supplement: Supplementary file 1 [file toxins-17-00491-s001.zip]

Archive with 5 entries (5 files):
- S1 - Phyre2 final.pdf
- Tabele S1 - Peptide-Protein List M. l. lemniscatus - Ml-LAAOnat.xlsx
- Tabele S2 - Peptide-Protein List M. l. lemniscatus - Ml-LAAOrec.xlsx
- Tabele S3 - Peptide-Protein List Bos Taurus.xlsx
- toxins-3843476-Supplementary.pdf
