# Supplementary material for: Expression of L-Amino Acid Oxidase (Ml-LAAO) from the Venom of the Micrurus lemniscatus Snake in a Mammalian Cell System
Source: Toxins (Basel). 2025 Oct 2;17(10):491. doi: 10.3390/toxins17100491 (PMC12567790; doi:10.3390/toxins17100491)
Supplement: Supplementary file 1 [file toxins-17-00491-s001.zip › Tabele S1 - Peptide-Protein List M. l. lemniscatus - Ml-LAAOnat.xlsx]

## Sheet: Peptide List
Peptide List
Peptide	-10lgP	Mass	Length	ppm	m/z	RT	Fraction	Scan	Source File	Area ML_LAAO	#Spec	#Spec ML_LAAO	Accession	PTM	AScore
TTGIVM(+15.99)DSGDGVTHTVPIYEGYALPHAILR	200.00	31986018	30	-2.9	10672048	36.63	1	9938	Ml_LAAO.raw	2.3E7	2	2	A0A2H6MZN1|A0A2H6MZN1_MICLE	Oxidation (M)	M6:Oxidation (M):1000.00
TTGIVMDSGDGVTHTVPIYEGYALPHAILR	200.00	31826069	30	-1.8	10618744	37.55	1	10198	Ml_LAAO.raw	6.56E7	2	2	A0A2H6MZN1|A0A2H6MZN1_MICLE
SGPFGQIFRPDNFVFGQSGAGNNWAK	200.00	27973359	26	2.3	9334548	40.44	1	11013	Ml_LAAO.raw	1.56E7	1	1	A0A2H6MZ83|A0A2H6MZ83_MICLE:A0A2H6MZE4|A0A2H6MZE4_MICLE
QLFHPEQLITGKEDAANNYAR	171.60	24141978	21	0.1	8057399	32.51	1	8673	Ml_LAAO.raw	6.86E6	1	1	A0A2D4IPI7|A0A2D4IPI7_MICLE
FDGALNVDLTEFQTNLVPYPR	169.16	24082012	21	3.2	12051117	42.47	1	11574	Ml_LAAO.raw	8.4E6	1	1	A0A2D4IPI7|A0A2D4IPI7_MICLE
VAPEEHPVLLTEAPLNPK	167.34	19530570	18	1.2	9775370	31.75	1	8430	Ml_LAAO.raw	1.74E8	2	2	A0A2H6MZN1|A0A2H6MZN1_MICLE
GHYTEGAELVDSVLDVVR	162.31	19579745	18	-0.8	9799937	41.68	1	11366	Ml_LAAO.raw	1.91E7	2	2	A0A2H6MZ83|A0A2H6MZ83_MICLE:A0A2H6MZE4|A0A2H6MZE4_MICLE
LC(+57.02)YVALDFEQEMATAASSSSLEK	154.12	25491665	23	-0.1	8507294	42.53	1	11589	Ml_LAAO.raw	3.59E6	1	1	A0A2H6MZN1|A0A2H6MZN1_MICLE	Carbamidomethylation	C2:Carbamidomethylation:1000.00
GISEETTTGVHNLYK	151.15	16478104	15	-1.1	8249116	27.85	1	7130	Ml_LAAO.raw	4.92E6	1	1	A0A2H6N0P5|A0A2H6N0P5_MICLE
AGHQVTLLEASESVGGR	146.82	17098696	17	-2.7	8559398	30.08	1	7889	Ml_LAAO.raw	1.96E7	2	2	nativa_protein
SYELPDGQVITIGNER	139.41	17898846	16	-1.2	8959485	36.13	1	9794	Ml_LAAO.raw	5.92E7	1	1	A0A2H6MZN1|A0A2H6MZN1_MICLE
AVFVDLEPTVIDEVR	135.60	17008984	15	-0.7	8514559	38.77	1	10551	Ml_LAAO.raw	3.53E7	2	2	A0A2D4IPI7|A0A2D4IPI7_MICLE
FFQPLDLETSADIVINDLSLIHQLPK	134.00	29655801	26	-0.4	7424020	51.38	1	13839	Ml_LAAO.raw	3.33E6	1	1	nativa_protein
SHHAASTTTAPTPAAR	133.54	15757754	16	0.0	7888950	20.42	1	4600	Ml_LAAO.raw	1.06E6	2	2	A0A2D4IMD4|A0A2D4IMD4_MICLE
NLDIERPTYTNLNR	133.32	17178748	14	-0.4	8599443	29.51	1	7692	Ml_LAAO.raw	7.07E7	2	2	A0A2D4IPI7|A0A2D4IPI7_MICLE
IHFPLATYAPVISAEK	129.89	17559559	16	1.2	8789863	36.93	1	10021	Ml_LAAO.raw	3.79E7	4	4	A0A2D4IPI7|A0A2D4IPI7_MICLE
NSSYFVEWIPNNVK	129.44	16958257	14	-3.0	8489175	38.21	1	10385	Ml_LAAO.raw	1.37E7	1	1	A0A2H6MZ83|A0A2H6MZ83_MICLE:A0A2H6MZE4|A0A2H6MZE4_MICLE:A0A2H6MZ45|A0A2H6MZ45_MICLE
VGINYQPPTVVPGGDLAK	128.68	18239781	18	-0.3	9129961	33.47	1	8983	Ml_LAAO.raw	4.5E7	1	1	A0A2D4IPI7|A0A2D4IPI7_MICLE
DSYVGDEAQSKR	126.99	13536160	12	-0.6	6778149	22.18	1	5172	Ml_LAAO.raw	3.31E7	2	2	A0A2H6MZN1|A0A2H6MZN1_MICLE:A0A2D4HEZ1|A0A2D4HEZ1_MICLE
TIGGGDDSFNTFFSETGAGK	125.71	20068857	20	1.0	10044512	37.13	1	10079	Ml_LAAO.raw	1.67E7	1	1	A0A2D4IPI7|A0A2D4IPI7_MICLE
EHALLAYTLGVK	124.55	13137343	12	1.7	6578755	32.94	1	8814	Ml_LAAO.raw	8.18E6	2	2	A0A2H6NBT5|A0A2H6NBT5_MICLE
IHFEPPLPSNK	124.12	12776768	11	-0.9	6398451	29.70	1	7759	Ml_LAAO.raw	3.65E6	1	1	nativa_protein
QLFHPEQLITGK	121.90	14097666	12	-0.4	7058903	32.84	1	8785	Ml_LAAO.raw	1.32E7	1	1	A0A2D4IPI7|A0A2D4IPI7_MICLE
HQGVM(+15.99)VGMGQK	120.91	11865587	11	-1.7	5942856	22.41	1	5254	Ml_LAAO.raw	1.5E7	2	2	A0A2H6MZN1|A0A2H6MZN1_MICLE:A0A2D4HEZ1|A0A2D4HEZ1_MICLE	Oxidation (M)	M5:Oxidation (M):69.29
AAVPSGASTGIYEALELR	118.88	18039366	18	0.1	9029757	37.71	1	10240	Ml_LAAO.raw	3.5E6	1	1	A0A2H6N5Z6|A0A2H6N5Z6_MICLE:A0A2D4J3F1|A0A2D4J3F1_MICLE:A0A2H6N5M0|A0A2H6N5M0_MICLE:A0A2D4J3B9|A0A2D4J3B9_MICLE
RIHFEPPLPSNK	118.26	14337778	12	0.6	4789335	28.24	1	7263	Ml_LAAO.raw	1.97E7	2	2	nativa_protein
QEYDESGPSIVHR	116.34	15156953	13	-0.2	5062390	25.11	1	6212	Ml_LAAO.raw	7.81E7	2	2	A0A2H6MZN1|A0A2H6MZN1_MICLE
LAVNMVPFPR	114.40	11426270	10	-1.2	5723201	34.98	1	9452	Ml_LAAO.raw	1.33E7	1	1	A0A2H6MZ83|A0A2H6MZ83_MICLE:A0A2H6MZE4|A0A2H6MZE4_MICLE:A0A2H6MZ45|A0A2H6MZ45_MICLE
IWHHTFYNELR	114.02	15147418	11	-1.1	7583773	28.79	1	7450	Ml_LAAO.raw	6.72E7	2	2	A0A2H6MZN1|A0A2H6MZN1_MICLE:A0A2D4HEZ1|A0A2D4HEZ1_MICLE
YPIEHGIITNWDDM(+15.99)EK	112.01	19758986	16	2.0	9889586	31.79	1	8442	Ml_LAAO.raw	4.33E6	1	1	A0A2D4HEZ1|A0A2D4HEZ1_MICLE	Oxidation (M)	M14:Oxidation (M):1000.00
MSATFIGNSTAIQELFK	111.39	18569342	17	2.1	9294763	41.97	1	11443	Ml_LAAO.raw	2.14E6	1	1	A0A2H6MZ45|A0A2H6MZ45_MICLE
ALTVPELTQQMFDAK	107.55	16908600	15	-4.1	8464338	39.61	1	10782	Ml_LAAO.raw	2.49E6	1	1	A0A2H6MZ45|A0A2H6MZ45_MICLE
YPIEHGIITNWDDMEK	106.49	19599037	16	-1.4	9809578	33.91	1	9128	Ml_LAAO.raw	2.55E7	2	2	A0A2D4HEZ1|A0A2D4HEZ1_MICLE
QVHPDTGISSK	105.69	11675884	11	0.5	5848018	21.46	1	4923	Ml_LAAO.raw	3.23E6	1	1	A0A2D4I476|A0A2D4I476_MICLE
EHMQPTHPIR	105.65	12446084	10	1.7	6233126	21.51	1	4940	Ml_LAAO.raw	1.42E6	2	2	A0A2D4JD54|A0A2D4JD54_MICLE
HVVVVGAGIAGLSAAYVLAK	104.80	18941040	20	0.8	6323758	38.22	1	10388	Ml_LAAO.raw	3.83E6	1	1	nativa_protein
LHFFMPGFAPLTSR	104.74	16198282	14	1.3	8109224	39.74	1	10817	Ml_LAAO.raw	5.69E6	1	1	A0A2H6MZ83|A0A2H6MZ83_MICLE:A0A2H6MZE4|A0A2H6MZE4_MICLE:A0A2H6MZ45|A0A2H6MZ45_MICLE
EVDEQMLNVQNK	104.73	14456820	12	0.0	7238483	28.09	1	7212	Ml_LAAO.raw	1.16E7	1	1	A0A2H6MZ83|A0A2H6MZ83_MICLE:A0A2H6MZE4|A0A2H6MZE4_MICLE:A0A2H6MZ45|A0A2H6MZ45_MICLE
ISGLIYEETR	104.30	11796135	10	-1.1	5908134	29.87	1	7817	Ml_LAAO.raw	2.34E7	1	1	A0A2H6NAV7|A0A2H6NAV7_MICLE
INVNEIFYDLVR	104.18	14937878	12	-1.0	7479005	45.22	1	12285	Ml_LAAO.raw	2.75E6	1	1	A0A2D4HJR4|A0A2D4HJR4_MICLE
YAMGSITSFTPYQFK	103.29	17398229	15	5.5	8709235	38.07	1	10345	Ml_LAAO.raw	3.07E6	1	1	nativa_protein
TITLEVEPSDTIENVK	101.45	17869200	16	2.0	8944691	33.43	1	8971	Ml_LAAO.raw	5.95E6	1	1	A0A2H6N1E9|A0A2H6N1E9_MICLE:A0A2H6NK41|A0A2H6NK41_MICLE:A0A2H6N5E4|A0A2H6N5E4_MICLE
EADYEEFLEIAR	101.42	14836830	12	0.0	7428488	38.64	1	10511	Ml_LAAO.raw	7.43E6	1	1	nativa_protein
MKQEPVKPEEGR	100.35	14267238	12	-1.6	7143680	20.87	1	4730	Ml_LAAO.raw	2.1E6	2	2	A0A2D4ILT1|A0A2D4ILT1_MICLE
ALTVPELTQQVFDAK	100.10	16588879	15	-1.3	8304501	39.07	1	10629	Ml_LAAO.raw	1.46E7	1	1	A0A2H6MZ83|A0A2H6MZ83_MICLE:A0A2H6MZE4|A0A2H6MZE4_MICLE
VGWEQLLTTIAR	99.71	13857667	12	-2.2	6938891	43.95	1	11959	Ml_LAAO.raw	2.51E6	1	1	A0A2H6NJ29|A0A2H6NJ29_MICLE
EITALAPSTMK	99.24	11606111	11	-0.2	5813127	28.61	1	7390	Ml_LAAO.raw	3.14E7	1	1	A0A2H6MZN1|A0A2H6MZN1_MICLE
DAVTYTEHAK	96.99	11335353	10	0.2	5677750	22.35	1	5235	Ml_LAAO.raw	6.18E7	2	2	A0A2H6NAV7|A0A2H6NAV7_MICLE
VTSAHKGPDETLR	96.45	14097263	13	0.4	4709162	21.37	1	4891	Ml_LAAO.raw	2.52E6	1	1	A0A2D4JG58|A0A2D4JG58_MICLE:A0A2H6N1I4|A0A2H6N1I4_MICLE
EITALAPSTM(+15.99)K	94.76	11766060	11	0.1	5893103	25.77	1	6440	Ml_LAAO.raw	1.88E7	1	1	A0A2H6MZN1|A0A2H6MZN1_MICLE	Oxidation (M)	M10:Oxidation (M):1000.00
GYSFTTTAER	94.50	11315197	10	1.2	5667678	26.82	1	6783	Ml_LAAO.raw	7.15E7	2	2	A0A2H6MZN1|A0A2H6MZN1_MICLE
ISVYYNEATGGK	94.46	13006299	12	1.2	6513230	27.68	1	7074	Ml_LAAO.raw	1.27E7	1	1	A0A2H6MZ83|A0A2H6MZ83_MICLE:A0A2H6MZE4|A0A2H6MZE4_MICLE
LHFFM(+15.99)PGFAPLTSR	93.30	16358231	14	1.3	5462823	36.60	1	9930	Ml_LAAO.raw	2.19E6	1	1	A0A2H6MZ83|A0A2H6MZ83_MICLE:A0A2H6MZE4|A0A2H6MZE4_MICLE:A0A2H6MZ45|A0A2H6MZ45_MICLE	Oxidation (M)	M5:Oxidation (M):1000.00
GNLYWTDWNR	93.08	13235996	10	0.0	6628071	35.43	1	9584	Ml_LAAO.raw	3.89E6	1	1	A0A2D4HBL1|A0A2D4HBL1_MICLE
YLTVAAVFR	90.92	10385862	9	-0.1	5203003	35.82	1	9698	Ml_LAAO.raw	9.22E6	1	1	A0A2H6MZ83|A0A2H6MZ83_MICLE:A0A2H6MZE4|A0A2H6MZE4_MICLE:A0A2H6MZ45|A0A2H6MZ45_MICLE
AVFPSIVGRPR	90.80	11976981	11	0.0	5998563	30.02	1	7869	Ml_LAAO.raw	2.57E7	1	1	A0A2H6MZN1|A0A2H6MZN1_MICLE:A0A2D4HEZ1|A0A2D4HEZ1_MICLE
TVTAMDVVYALK	89.85	13096952	12	-1.3	6558540	38.33	1	10419	Ml_LAAO.raw	6.42E6	1	1	A0A2H6NAV7|A0A2H6NAV7_MICLE
STLPDADRER	87.81	11585629	10	-3.0	3871937	22.29	1	5213	Ml_LAAO.raw	6.3E6	2	2	A0A2H6NJ29|A0A2H6NJ29_MICLE
IGGIGTVPVGR	86.58	10246029	11	0.2	5133088	28.36	1	7304	Ml_LAAO.raw	2.74E7	1	1	A0A2H6NBT5|A0A2H6NBT5_MICLE
VANVSLLALYK	86.40	11897070	11	1.8	5958619	36.21	1	9819	Ml_LAAO.raw	1.6E6	1	1	A0A2D4HJS6|A0A2D4HJS6_MICLE:A0A2H6MXZ8|A0A2H6MXZ8_MICLE
IGKPHTVPC(+57.02)K	85.53	11356172	10	0.1	5688159	20.65	1	4665	Ml_LAAO.raw	2.12E6	2	2	A0A2H6NIY2|A0A2H6NIY2_MICLE	Carbamidomethylation	C9:Carbamidomethylation:1000.00
AGFAGDDAPR	85.18	9754410	10	-0.3	4887276	23.63	1	5691	Ml_LAAO.raw	1.11E8	1	1	A0A2H6MZN1|A0A2H6MZN1_MICLE:A0A2D4HEZ1|A0A2D4HEZ1_MICLE
SDPVVSYR	84.63	9214556	8	0.2	4617351	24.52	1	6005	Ml_LAAO.raw	1.06E7	1	1	A0A2H6NCZ0|A0A2H6NCZ0_MICLE:A0A2H6N9N2|A0A2H6N9N2_MICLE:A0A2D4JKR3|A0A2D4JKR3_MICLE
ISEQFTAMFR	84.34	12285911	10	-1.1	6153021	35.45	1	9593	Ml_LAAO.raw	6.64E6	1	1	A0A2H6MZ83|A0A2H6MZ83_MICLE:A0A2H6MZE4|A0A2H6MZE4_MICLE:A0A2H6MZ45|A0A2H6MZ45_MICLE
VLFDTELVNPR	84.15	13016979	11	0.3	6518564	34.55	1	9324	Ml_LAAO.raw	1.18E7	1	1	A0A2D4HBL1|A0A2D4HBL1_MICLE
EYTVTEPER	82.28	11225193	9	-0.7	5622665	24.39	1	5961	Ml_LAAO.raw	1.55E7	1	1	A0A2D4HBL1|A0A2D4HBL1_MICLE
LISQIVSSITASLR	82.12	14868718	14	-0.8	7444426	44.27	1	12043	Ml_LAAO.raw	2.3E7	2	2	A0A2D4IPI7|A0A2D4IPI7_MICLE
IM(+15.99)NTFSVVPSPK	81.38	13346904	12	0.1	6683525	30.40	1	7994	Ml_LAAO.raw	3.96E6	1	1	A0A2H6MZ83|A0A2H6MZ83_MICLE:A0A2H6MZE4|A0A2H6MZE4_MICLE:A0A2H6MZ45|A0A2H6MZ45_MICLE	Oxidation (M)	M2:Oxidation (M):1000.00
LAVNM(+15.99)VPFPR	80.87	11586219	10	-0.1	5803182	32.11	1	8548	Ml_LAAO.raw	2.36E6	1	1	A0A2H6MZ83|A0A2H6MZ83_MICLE:A0A2H6MZE4|A0A2H6MZE4_MICLE:A0A2H6MZ45|A0A2H6MZ45_MICLE	Oxidation (M)	M5:Oxidation (M):1000.00
AILVDLEPGTM(+15.99)DSVR	80.39	16308236	15	-2.1	8164174	33.75	1	9074	Ml_LAAO.raw	3.83E6	1	1	A0A2H6MZ83|A0A2H6MZ83_MICLE:A0A2H6MZE4|A0A2H6MZE4_MICLE	Oxidation (M)	M11:Oxidation (M):1000.00
FSVSPVVR	79.52	8895021	8	-1.9	4457575	28.53	1	7365	Ml_LAAO.raw	8.85E6	1	1	A0A2H6NCZ0|A0A2H6NCZ0_MICLE:A0A2H6N9N2|A0A2H6N9N2_MICLE:A0A2D4JKR3|A0A2D4JKR3_MICLE
HIVENAVQK	79.09	10365665	9	0.4	5192908	21.33	1	4879	Ml_LAAO.raw	8.54E5	1	1	A0A2H6N4V6|A0A2H6N4V6_MICLE
ESTLHLVLR	78.08	10666135	9	1.5	5343148	29.77	1	7783	Ml_LAAO.raw	1.78E6	1	1	A0A2H6N1E9|A0A2H6N1E9_MICLE:A0A2H6NK41|A0A2H6NK41_MICLE:A0A2H6N5E4|A0A2H6N5E4_MICLE
LQAANAEDIK	78.02	10715560	10	0.0	5367853	23.91	1	5789	Ml_LAAO.raw	9.7E6	1	1	A0A2H6MUB3|A0A2H6MUB3_MICLE
TLATDILMGVLK	77.50	12737316	12	-0.3	6378729	44.75	1	12167	Ml_LAAO.raw	8.05E5	1	1	A0A2D4IB70|A0A2D4IB70_MICLE:A0A2D4IBB8|A0A2D4IBB8_MICLE
ESYSIYVYK	76.72	11505546	9	-1.4	5762838	30.71	1	8093	Ml_LAAO.raw	4.69E6	1	1	A0A2D4I476|A0A2D4I476_MICLE
NLDLDSIIAEVK	76.22	13287188	12	0.5	6653670	41.17	1	11221	Ml_LAAO.raw	7000000	1	1	A0A2H6MZ59|A0A2H6MZ59_MICLE
ILMVGLDAAGK	75.81	10866107	11	1.4	5443134	32.57	1	8693	Ml_LAAO.raw	4.71E6	1	1	A0A2H6N1Y4|A0A2H6N1Y4_MICLE
IREEYPDR	72.73	10765250	8	-1.1	3598486	22.34	1	5231	Ml_LAAO.raw	3.49E7	1	1	A0A2H6MZ83|A0A2H6MZ83_MICLE:A0A2H6MZE4|A0A2H6MZE4_MICLE:A0A2H6MZ45|A0A2H6MZ45_MICLE
YEWDVAEAR	72.24	11375090	9	0.8	5697623	30.77	1	8111	Ml_LAAO.raw	2.99E6	1	1	A0A2H6NCZ0|A0A2H6NCZ0_MICLE:A0A2H6N9N2|A0A2H6N9N2_MICLE:A0A2D4JKR3|A0A2D4JKR3_MICLE
EQLAIAEFAR	72.14	11466033	10	-2.2	5743077	33.89	1	9123	Ml_LAAO.raw	1.56E6	1	1	A0A2D4HX89|A0A2D4HX89_MICLE
FDDENFILK	70.40	11395498	9	0.7	5707826	33.88	1	9117	Ml_LAAO.raw	1.75E6	1	1	A0A2H6N9H0|A0A2H6N9H0_MICLE:A0A2D4J9P7|A0A2D4J9P7_MICLE:A0A2D4JA16|A0A2D4JA16_MICLE:A0A2H6N9I6|A0A2H6N9I6_MICLE:A0A2D4J9T1|A0A2D4J9T1_MICLE
LATNAAVTVLR	70.14	11276663	11	0.1	5648405	29.30	1	7623	Ml_LAAO.raw	4.3E6	1	1	A0A2H6NI69|A0A2H6NI69_MICLE:A0A2H6NI60|A0A2H6NI60_MICLE
LTGMAFR	68.85	7944109	7	-0.1	3982127	27.94	1	7159	Ml_LAAO.raw	2.03E7	1	1	A0A2H6MVL9|A0A2H6MVL9_MICLE
EMQPTHPIR	68.76	11075496	9	-1.7	5547811	22.36	1	5239	Ml_LAAO.raw	3.11E6	1	1	A0A2H6NMM0|A0A2H6NMM0_MICLE
LASYLDK	67.90	8084330	7	-0.9	4052234	24.99	1	6168	Ml_LAAO.raw	3.61E7	1	1	A0A2H6N3Z6|A0A2H6N3Z6_MICLE
YRPGTVALR	67.48	10315875	9	-0.4	5168008	24.19	1	5894	Ml_LAAO.raw	2.36E7	1	1	A0A2D4HQR2|A0A2D4HQR2_MICLE:A0A2H6N1Z1|A0A2H6N1Z1_MICLE
SDDIFSYEK	65.33	11024818	9	1.2	5522488	30.17	1	7919	Ml_LAAO.raw	5.7E6	1	1	nativa_protein
SEPLIGR	63.52	7704286	7	-1.2	3862211	24.37	1	5954	Ml_LAAO.raw	1.08E7	1	1	A0A2D4IRN6|A0A2D4IRN6_MICLE
LSVDYGK	63.45	7804017	7	-0.3	3912080	24.34	1	5943	Ml_LAAO.raw	1.42E7	1	1	A0A2D4IPI7|A0A2D4IPI7_MICLE
YEVSVYALK	62.14	10705648	9	0.8	5362901	31.64	1	8391	Ml_LAAO.raw	7.11E6	1	1	A0A2D4IRN6|A0A2D4IRN6_MICLE
FWEADGIR	59.52	9924716	8	-1.5	4972423	30.46	1	8013	Ml_LAAO.raw	1.07E7	1	1	nativa_protein
IIAPPERK	58.87	9225599	8	-0.5	4622870	22.49	1	5284	Ml_LAAO.raw	2.99E7	1	1	A0A2H6MZN1|A0A2H6MZN1_MICLE
IMNTFSVVPSPK	58.85	13186954	12	-3.9	6603524	32.23	1	8585	Ml_LAAO.raw	1.81E7	1	1	A0A2H6MZ83|A0A2H6MZ83_MICLE:A0A2H6MZE4|A0A2H6MZE4_MICLE:A0A2H6MZ45|A0A2H6MZ45_MICLE
VVMYEGK	58.27	8244102	7	1.1	4132128	23.55	1	5665	Ml_LAAO.raw	8.18E6	1	1	A0A2D4ICS8|A0A2D4ICS8_MICLE
FPGQLNADLRK	58.11	12576829	11	0.9	6298492	28.00	1	7180	Ml_LAAO.raw	3.91E6	1	1	A0A2H6MZ83|A0A2H6MZ83_MICLE:A0A2H6MZE4|A0A2H6MZE4_MICLE:A0A2H6MZ45|A0A2H6MZ45_MICLE
TQLELLR	57.49	8715127	7	-0.1	4367636	31.72	1	8419	Ml_LAAO.raw	3.03E7	1	1	A0A2H6NHS4|A0A2H6NHS4_MICLE
RVLFDTELVNPR	57.13	14577991	12	-0.3	7299066	32.22	1	8581	Ml_LAAO.raw	7.66E6	1	1	A0A2D4HBL1|A0A2D4HBL1_MICLE
TKLDELKR	56.09	10015869	8	-0.4	3348694	22.55	1	5304	Ml_LAAO.raw	8.04E6	1	1	A0A2H6MUB3|A0A2H6MUB3_MICLE
LSKEEIER	56.02	10025345	8	-1.1	5022740	22.34	1	5228	Ml_LAAO.raw	1.08E7	2	2	A0A2D4J638|A0A2D4J638_MICLE
LSVDYGKK	53.99	9084967	8	-3.5	4552541	22.99	1	5466	Ml_LAAO.raw	3.05E7	2	2	A0A2D4IPI7|A0A2D4IPI7_MICLE
total 101 peptides

## Sheet: Protein List
Protein List
Protein Group	Protein ID	Accession	-10lgP	Coverage (%)	Coverage (%) ML_LAAO	Area ML_LAAO	#Peptides	#Unique	#Spec ML_LAAO	PTM	Avg. Mass	Description
1	1	A0A2H6MZN1|A0A2H6MZN1_MICLE	491.66	49	49	5.56E8	13	8	23	Y	41793	ACTG protein OS=Micrurus lemniscatus carvalhoi OX=129465 PE=3 SV=1
2	2	A0A2H6MZ83|A0A2H6MZ83_MICLE	459.80	49	49	6.57E7	14	5	18	Y	42538	Tubulin beta chain (Fragment) OS=Micrurus lemniscatus carvalhoi OX=129465 PE=3 SV=1
2	3	A0A2H6MZE4|A0A2H6MZE4_MICLE	459.80	46	46	6.57E7	14	5	18	Y	44814	Tubulin beta chain (Fragment) OS=Micrurus lemniscatus carvalhoi OX=129465 PE=3 SV=1
3	6	A0A2D4IPI7|A0A2D4IPI7_MICLE	438.61	33	33	3.02E8	11	11	18	N	49952	Tubulin alpha chain OS=Micrurus lemniscatus lemniscatus OX=129467 PE=3 SV=1
6	2072	nativa_protein	356.17	24	24	7.69E7	9	9	11	N	57001	nativa_protein
4	4	A0A2H6MZ45|A0A2H6MZ45_MICLE	334.20	50	50	4.63E6	11	2	14	Y	30237	Tubulin/FtsZ 2-layer sandwich domain-containing protein (Fragment) OS=Micrurus lemniscatus carvalhoi OX=129465 PE=3 SV=1
5	8	A0A2D4HEZ1|A0A2D4HEZ1_MICLE	295.56	31	31	2.98E7	6	1	11	Y	25688	Actin, alpha skeletal muscle (Fragment) OS=Micrurus lemniscatus lemniscatus OX=129467 PE=3 SV=1
12	15	A0A2H6NAV7|A0A2H6NAV7_MICLE	182.75	29	29	9.16E7	3	3	4	N	12511	Histone H4 (Fragment) OS=Micrurus lemniscatus carvalhoi OX=129465 PE=3 SV=1
13	16	A0A2D4HBL1|A0A2D4HBL1_MICLE	176.87	3	3	3.88E7	4	4	4	N	134187	Nidogen-1 (Fragment) OS=Micrurus lemniscatus lemniscatus OX=129467 PE=4 SV=1
22	26	A0A2H6NBT5|A0A2H6NBT5_MICLE	167.84	5	5	3.56E7	2	2	3	N	46447	Elongation factor 1-alpha (Fragment) OS=Micrurus lemniscatus carvalhoi OX=129465 PE=3 SV=1
60	50	A0A2H6N0P5|A0A2H6N0P5_MICLE	159.57	4	4	4.92E6	1	1	1	N	44345	Adenosylhomocysteinase OS=Micrurus lemniscatus carvalhoi OX=129465 PE=3 SV=1
26	20	A0A2D4I476|A0A2D4I476_MICLE	159.27	16	16	7.91E6	2	2	2	N	13980	Histone H2B OS=Micrurus lemniscatus lemniscatus OX=129467 PE=3 SV=1
25	17	A0A2H6NCZ0|A0A2H6NCZ0_MICLE	148.47	4	4	2.25E7	3	3	3	N	67602	Tr-type G domain-containing protein (Fragment) OS=Micrurus lemniscatus carvalhoi OX=129465 PE=4 SV=1
25	18	A0A2H6N9N2|A0A2H6N9N2_MICLE	148.47	4	4	2.25E7	3	3	3	N	75601	Tr-type G domain-containing protein (Fragment) OS=Micrurus lemniscatus carvalhoi OX=129465 PE=4 SV=1
25	19	A0A2D4JKR3|A0A2D4JKR3_MICLE	148.47	3	3	2.25E7	3	3	3	N	85984	Tr-type G domain-containing protein (Fragment) OS=Micrurus lemniscatus lemniscatus OX=129467 PE=4 SV=1
23	28	A0A2H6NJ29|A0A2H6NJ29_MICLE	143.62	2	2	6.3E6	2	1	3	N	107202	Alpha-actinin-4 (Fragment) OS=Micrurus lemniscatus carvalhoi OX=129465 PE=3 SV=1
24	47	A0A2D4IMD4|A0A2D4IMD4_MICLE	142.33	3	3	1.06E6	1	1	2	N	60643	UBA domain-containing protein (Fragment) OS=Micrurus lemniscatus lemniscatus OX=129467 PE=4 SV=1
38	27	A0A2H6N1E9|A0A2H6N1E9_MICLE	140.49	20	20	7.73E6	2	2	2	N	14728	Ubiquitin-ribosomal protein eL40 fusion protein OS=Micrurus lemniscatus carvalhoi OX=129465 PE=3 SV=1
38	31	A0A2H6NK41|A0A2H6NK41_MICLE	140.49	25	25	7.73E6	2	2	2	N	11174	Ubiquitin-like domain-containing protein (Fragment) OS=Micrurus lemniscatus carvalhoi OX=129465 PE=4 SV=1
38	32	A0A2H6N5E4|A0A2H6N5E4_MICLE	140.49	23	23	7.73E6	2	2	2	N	12219	Ubiquitin-like domain-containing protein (Fragment) OS=Micrurus lemniscatus carvalhoi OX=129465 PE=4 SV=1
27	38	A0A2D4JD54|A0A2D4JD54_MICLE	126.62	4	4	1.42E6	1	1	2	N	28330	14-3-3 domain-containing protein OS=Micrurus lemniscatus lemniscatus OX=129467 PE=3 SV=1
200	79	A0A2H6N5Z6|A0A2H6N5Z6_MICLE	118.88	15	15	3.5E6	1	1	1	N	12906	Enolase N-terminal domain-containing protein (Fragment) OS=Micrurus lemniscatus carvalhoi OX=129465 PE=4 SV=1
200	82	A0A2D4J3F1|A0A2D4J3F1_MICLE	118.88	13	13	3.5E6	1	1	1	N	15010	Enolase N-terminal domain-containing protein (Fragment) OS=Micrurus lemniscatus lemniscatus OX=129467 PE=4 SV=1
200	83	A0A2H6N5M0|A0A2H6N5M0_MICLE	118.88	11	11	3.5E6	1	1	1	N	18187	phosphopyruvate hydratase (Fragment) OS=Micrurus lemniscatus carvalhoi OX=129465 PE=3 SV=1
200	84	A0A2D4J3B9|A0A2D4J3B9_MICLE	118.88	9	9	3.5E6	1	1	1	N	20449	phosphopyruvate hydratase (Fragment) OS=Micrurus lemniscatus lemniscatus OX=129467 PE=3 SV=1
14	21	A0A2D4HQR2|A0A2D4HQR2_MICLE	106.89	8	8	2.36E7	1	1	1	N	12402	Histone H2A/H2B/H3 domain-containing protein (Fragment) OS=Micrurus lemniscatus lemniscatus OX=129467 PE=3 SV=1
14	22	A0A2H6N1Z1|A0A2H6N1Z1_MICLE	106.89	7	7	2.36E7	1	1	1	N	15328	Histone H3 OS=Micrurus lemniscatus carvalhoi OX=129465 PE=3 SV=1
37	25	A0A2H6MUB3|A0A2H6MUB3_MICLE	106.06	4	4	1.77E7	2	2	2	N	53141	Nucleobindin-1 (Fragment) OS=Micrurus lemniscatus carvalhoi OX=129465 PE=3 SV=1
202	91	A0A2D4HJR4|A0A2D4HJR4_MICLE	104.18	7	7	2.75E6	1	1	1	N	20841	small monomeric GTPase OS=Micrurus lemniscatus lemniscatus OX=129467 PE=4 SV=1
44	64	A0A2D4ILT1|A0A2D4ILT1_MICLE	100.35	6	6	2.1E6	1	1	2	N	21853	Uncharacterized protein OS=Micrurus lemniscatus lemniscatus OX=129467 PE=3 SV=1
28	42	A0A2H6NIY2|A0A2H6NIY2_MICLE	98.07	6	6	2.12E6	1	1	2	Y	19246	40S ribosomal protein S2 (Fragment) OS=Micrurus lemniscatus carvalhoi OX=129465 PE=4 SV=1
201	88	A0A2D4JG58|A0A2D4JG58_MICLE	96.45	3	3	2.52E6	1	1	1	N	47527	PurE domain-containing protein OS=Micrurus lemniscatus lemniscatus OX=129467 PE=3 SV=1
201	89	A0A2H6N1I4|A0A2H6N1I4_MICLE	96.45	3	3	2.52E6	1	1	1	N	47511	PurE domain-containing protein OS=Micrurus lemniscatus carvalhoi OX=129465 PE=3 SV=1
52	35	A0A2D4IRN6|A0A2D4IRN6_MICLE	94.59	2	2	1.79E7	2	2	2	N	72136	Fibronectin (Fragment) OS=Micrurus lemniscatus lemniscatus OX=129467 PE=4 SV=1
54	40	A0A2D4HX89|A0A2D4HX89_MICLE	90.54	2	2	1.56E6	1	1	1	N	60422	T-complex protein 1 subunit alpha OS=Micrurus lemniscatus lemniscatus OX=129467 PE=3 SV=1
53	39	A0A2H6NMM0|A0A2H6NMM0_MICLE	89.73	4	4	3.11E6	1	1	1	N	27880	14-3-3 domain-containing protein OS=Micrurus lemniscatus carvalhoi OX=129465 PE=3 SV=1
57	44	A0A2H6MZ59|A0A2H6MZ59_MICLE	88.16	7	7	7000000	1	1	1	N	18404	IF rod domain-containing protein (Fragment) OS=Micrurus lemniscatus carvalhoi OX=129465 PE=4 SV=1
117	69	A0A2D4HJS6|A0A2D4HJS6_MICLE	86.40	8	8	1.6E6	1	1	1	N	15822	Small ribosomal subunit protein uS12 OS=Micrurus lemniscatus lemniscatus OX=129467 PE=3 SV=1
117	70	A0A2H6MXZ8|A0A2H6MXZ8_MICLE	86.40	8	8	1.6E6	1	1	1	N	15822	Small ribosomal subunit protein uS12 OS=Micrurus lemniscatus carvalhoi OX=129465 PE=3 SV=1
62	51	A0A2D4IB70|A0A2D4IB70_MICLE	85.12	2	2	8.05E5	1	1	1	N	70560	RNA helicase (Fragment) OS=Micrurus lemniscatus lemniscatus OX=129467 PE=3 SV=1
62	52	A0A2D4IBB8|A0A2D4IBB8_MICLE	85.12	2	2	8.05E5	1	1	1	N	89759	RNA helicase (Fragment) OS=Micrurus lemniscatus lemniscatus OX=129467 PE=3 SV=1
58	43	A0A2H6N3Z6|A0A2H6N3Z6_MICLE	81.97	2	2	3.61E7	1	1	1	N	48735	IF rod domain-containing protein (Fragment) OS=Micrurus lemniscatus carvalhoi OX=129465 PE=3 SV=1
205	103	A0A2H6N4V6|A0A2H6N4V6_MICLE	79.09	1	1	8.54E5	1	1	1	N	75876	TOG domain-containing protein OS=Micrurus lemniscatus carvalhoi OX=129465 PE=4 SV=1
203	94	A0A2H6N1Y4|A0A2H6N1Y4_MICLE	75.81	10	10	4.71E6	1	1	1	N	12688	ADP-ribosylation factor 1 (Fragment) OS=Micrurus lemniscatus carvalhoi OX=129465 PE=3 SV=1
56	41	A0A2D4ICS8|A0A2D4ICS8_MICLE	73.11	2	2	8.18E6	1	1	1	N	37046	TSP C-terminal domain-containing protein OS=Micrurus lemniscatus lemniscatus OX=129467 PE=4 SV=1
116	98	A0A2H6N9H0|A0A2H6N9H0_MICLE	70.40	5	5	1.75E6	1	1	1	N	21008	Peptidyl-prolyl cis-trans isomerase (Fragment) OS=Micrurus lemniscatus carvalhoi OX=129465 PE=3 SV=1
116	99	A0A2D4J9P7|A0A2D4J9P7_MICLE	70.40	3	3	1.75E6	1	1	1	N	33001	Peptidyl-prolyl cis-trans isomerase E (Fragment) OS=Micrurus lemniscatus lemniscatus OX=129467 PE=3 SV=1
116	100	A0A2D4JA16|A0A2D4JA16_MICLE	70.40	3	3	1.75E6	1	1	1	N	34104	Peptidyl-prolyl cis-trans isomerase E (Fragment) OS=Micrurus lemniscatus lemniscatus OX=129467 PE=3 SV=1
116	96	A0A2H6N9I6|A0A2H6N9I6_MICLE	70.40	6	6	1.75E6	1	1	1	N	17460	Peptidyl-prolyl cis-trans isomerase OS=Micrurus lemniscatus carvalhoi OX=129465 PE=3 SV=1
116	97	A0A2D4J9T1|A0A2D4J9T1_MICLE	70.40	6	6	1.75E6	1	1	1	N	17504	Peptidyl-prolyl cis-trans isomerase OS=Micrurus lemniscatus lemniscatus OX=129467 PE=3 SV=1
204	61	A0A2H6NI69|A0A2H6NI69_MICLE	70.14	2	2	4.3E6	1	1	1	N	59588	T-complex protein 1 subunit theta OS=Micrurus lemniscatus carvalhoi OX=129465 PE=3 SV=1
204	62	A0A2H6NI60|A0A2H6NI60_MICLE	70.14	2	2	4.3E6	1	1	1	N	60268	T-complex protein 1 subunit theta OS=Micrurus lemniscatus carvalhoi OX=129465 PE=3 SV=1
207	109	A0A2H6MVL9|A0A2H6MVL9_MICLE	68.85	3	3	2.03E7	1	1	1	N	21749	glyceraldehyde-3-phosphate dehydrogenase (phosphorylating) (Fragment) OS=Micrurus lemniscatus carvalhoi OX=129465 PE=3 SV=1
208	110	A0A2H6NHS4|A0A2H6NHS4_MICLE	57.49	3	3	3.03E7	1	1	1	N	29138	Uncharacterized protein (Fragment) OS=Micrurus lemniscatus carvalhoi OX=129465 PE=4 SV=1
64	104	A0A2D4J638|A0A2D4J638_MICLE	56.02	5	5	1.08E7	1	1	2	N	16402	Heat shock protein 70 (Fragment) OS=Micrurus lemniscatus lemniscatus OX=129467 PE=3 SV=1
total 55 proteins
