# Supplementary material for: Expression of L-Amino Acid Oxidase (Ml-LAAO) from the Venom of the Micrurus lemniscatus Snake in a Mammalian Cell System
Source: Toxins (Basel). 2025 Oct 2;17(10):491. doi: 10.3390/toxins17100491 (PMC12567790; doi:10.3390/toxins17100491)
Supplement: Supplementary file 1 [file toxins-17-00491-s001.zip › Tabele S2 - Peptide-Protein List M. l. lemniscatus - Ml-LAAOrec.xlsx]

## Sheet: Peptide List
Peptide List
Peptide	-10lgP	Mass	Length	ppm	m/z	RT	Fraction	Scan	Source File	Area ML_LAAO	#Spec	#Spec ML_LAAO	Accession	PTM	AScore
TTGIVMDSGDGVTHTVPIYEGYALPHAILR	200.00	31826069	30	-1.8	10618744	37.55	1	10198	Ml_LAAO.raw	6.56E7	2	2	A0A2H6MZN1|A0A2H6MZN1_MICLE
FDGALNVDLTEFQTNLVPYPR	169.98	24082012	21	3.2	12051117	42.47	1	11574	Ml_LAAO.raw	8.4E6	1	1	A0A2D4IPI7|A0A2D4IPI7_MICLE
TTGIVM(+15.99)DSGDGVTHTVPIYEGYALPHAILR	169.90	31986018	30	-2.9	10672048	36.63	1	9938	Ml_LAAO.raw	2.3E7	2	2	A0A2H6MZN1|A0A2H6MZN1_MICLE	Oxidation (M)	M6:Oxidation (M):1000.00
QLFHPEQLITGKEDAANNYAR	163.92	24141978	21	0.1	8057399	32.51	1	8673	Ml_LAAO.raw	6.86E6	1	1	A0A2D4IPI7|A0A2D4IPI7_MICLE
SGPFGQIFRPDNFVFGQSGAGNNWAK	158.58	27973359	26	2.3	9334548	40.44	1	11013	Ml_LAAO.raw	1.56E7	1	1	A0A2H6MZ83|A0A2H6MZ83_MICLE:A0A2H6MZE4|A0A2H6MZE4_MICLE
VAPEEHPVLLTEAPLNPK	156.94	19530570	18	1.2	9775370	31.75	1	8430	Ml_LAAO.raw	1.74E8	2	2	A0A2H6MZN1|A0A2H6MZN1_MICLE
GHYTEGAELVDSVLDVVR	153.11	19579745	18	-0.8	9799937	41.68	1	11366	Ml_LAAO.raw	1.91E7	2	2	A0A2H6MZ83|A0A2H6MZ83_MICLE:A0A2H6MZE4|A0A2H6MZE4_MICLE
LC(+57.02)YVALDFEQEMATAASSSSLEK	142.38	25491665	23	-0.1	8507294	42.53	1	11589	Ml_LAAO.raw	3.59E6	1	1	A0A2H6MZN1|A0A2H6MZN1_MICLE	Carbamidomethylation	C2:Carbamidomethylation:1000.00
AGHQVTLLEASESVGGR	141.99	17098696	17	-2.7	8559398	30.08	1	7889	Ml_LAAO.raw	1.96E7	2	2	recombinante_protein
GISEETTTGVHNLYK	141.15	16478104	15	-1.1	8249116	27.85	1	7130	Ml_LAAO.raw	4.92E6	1	1	A0A2H6N0P5|A0A2H6N0P5_MICLE:A0A2D4IJN0|A0A2D4IJN0_MICLE
NLDIERPTYTNLNR	139.08	17178748	14	-0.4	8599443	29.51	1	7692	Ml_LAAO.raw	7.07E7	2	2	A0A2D4IPI7|A0A2D4IPI7_MICLE
SHHAASTTTAPTPAAR	131.85	15757754	16	0.0	7888950	20.42	1	4600	Ml_LAAO.raw	1.06E6	2	2	A0A2D4IMD4|A0A2D4IMD4_MICLE
SYELPDGQVITIGNER	131.63	17898846	16	-1.2	8959485	36.13	1	9794	Ml_LAAO.raw	5.92E7	1	1	A0A2H6MZN1|A0A2H6MZN1_MICLE
FFQPLDLETSADIVINDLSLIHQLPK	130.50	29655801	26	-0.4	7424020	51.38	1	13839	Ml_LAAO.raw	3.33E6	1	1	recombinante_protein
NSSYFVEWIPNNVK	128.86	16958257	14	-3.0	8489175	38.21	1	10385	Ml_LAAO.raw	1.37E7	1	1	A0A2H6MZ83|A0A2H6MZ83_MICLE:A0A2H6MZE4|A0A2H6MZE4_MICLE:A0A2H6MZ45|A0A2H6MZ45_MICLE
AVFVDLEPTVIDEVR	123.91	17008984	15	-0.7	8514559	38.77	1	10551	Ml_LAAO.raw	3.53E7	2	2	A0A2D4IPI7|A0A2D4IPI7_MICLE
AAVPSGASTGIYEALELR	123.67	18039366	18	0.1	9029757	37.71	1	10240	Ml_LAAO.raw	3.5E6	1	1	A0A2H6N5Z6|A0A2H6N5Z6_MICLE:A0A2D4J3F1|A0A2D4J3F1_MICLE:A0A2H6N5M0|A0A2H6N5M0_MICLE:A0A2D4J3B9|A0A2D4J3B9_MICLE
DSYVGDEAQSKR	122.58	13536160	12	-0.6	6778149	22.18	1	5172	Ml_LAAO.raw	3.31E7	2	2	A0A2H6MZN1|A0A2H6MZN1_MICLE:A0A2D4HEZ1|A0A2D4HEZ1_MICLE
IHFEPPLPSNK	121.27	12776768	11	-0.9	6398451	29.70	1	7759	Ml_LAAO.raw	3.65E6	1	1	recombinante_protein
IHFPLATYAPVISAEK	121.07	17559559	16	1.2	8789863	36.93	1	10021	Ml_LAAO.raw	3.79E7	4	4	A0A2D4IPI7|A0A2D4IPI7_MICLE
TIGGGDDSFNTFFSETGAGK	119.99	20068857	20	1.0	10044512	37.13	1	10079	Ml_LAAO.raw	1.67E7	1	1	A0A2D4IPI7|A0A2D4IPI7_MICLE
QLFHPEQLITGK	116.49	14097666	12	-0.4	7058903	32.84	1	8785	Ml_LAAO.raw	2.08E7	2	2	A0A2D4IPI7|A0A2D4IPI7_MICLE
HQGVM(+15.99)VGMGQK	116.30	11865587	11	-1.7	5942856	22.41	1	5254	Ml_LAAO.raw	1.5E7	2	2	A0A2H6MZN1|A0A2H6MZN1_MICLE:A0A2D4HEZ1|A0A2D4HEZ1_MICLE	Oxidation (M)	M5:Oxidation (M):69.29
VGINYQPPTVVPGGDLAK	116.04	18239781	18	-0.3	9129961	33.47	1	8983	Ml_LAAO.raw	4.5E7	1	1	A0A2D4IPI7|A0A2D4IPI7_MICLE
EHALLAYTLGVK	114.39	13137343	12	1.7	6578755	32.94	1	8814	Ml_LAAO.raw	8.18E6	2	2	A0A2H6NBT5|A0A2H6NBT5_MICLE
RIHFEPPLPSNK	114.06	14337778	12	0.6	4789335	28.24	1	7263	Ml_LAAO.raw	1.97E7	2	2	recombinante_protein
QVHPDTGISSK	113.99	11675884	11	0.5	5848018	21.46	1	4923	Ml_LAAO.raw	3.23E6	1	1	A0A2D4I476|A0A2D4I476_MICLE
LISEEDLNSAVDHHHHHH	113.55	21259678	18	0.3	5324994	25.21	1	6248	Ml_LAAO.raw	3.37E7	2	2	recombinante_protein
YPIEHGIITNWDDMEK	110.25	19599037	16	-1.4	9809578	33.91	1	9128	Ml_LAAO.raw	2.55E7	2	2	A0A2D4HEZ1|A0A2D4HEZ1_MICLE
MSATFIGNSTAIQELFK	109.96	18569342	17	2.1	9294763	41.97	1	11443	Ml_LAAO.raw	2.14E6	1	1	A0A2H6MZ45|A0A2H6MZ45_MICLE
IWHHTFYNELR	109.51	15147418	11	-1.1	7583773	28.79	1	7450	Ml_LAAO.raw	6.72E7	2	2	A0A2H6MZN1|A0A2H6MZN1_MICLE:A0A2D4HEZ1|A0A2D4HEZ1_MICLE
QEYDESGPSIVHR	108.70	15156953	13	-0.2	5062390	25.11	1	6212	Ml_LAAO.raw	7.81E7	2	2	A0A2H6MZN1|A0A2H6MZN1_MICLE
LAVNMVPFPR	108.55	11426270	10	-1.2	5723201	34.98	1	9452	Ml_LAAO.raw	1.33E7	1	1	A0A2H6MZ83|A0A2H6MZ83_MICLE:A0A2H6MZE4|A0A2H6MZE4_MICLE:A0A2H6MZ45|A0A2H6MZ45_MICLE
LHFFMPGFAPLTSR	108.54	16198282	14	1.3	8109224	39.74	1	10817	Ml_LAAO.raw	5.69E6	1	1	A0A2H6MZ83|A0A2H6MZ83_MICLE:A0A2H6MZE4|A0A2H6MZE4_MICLE:A0A2H6MZ45|A0A2H6MZ45_MICLE
ALTVPELTQQMFDAK	107.89	16908600	15	-4.1	8464338	39.61	1	10782	Ml_LAAO.raw	2.49E6	1	1	A0A2H6MZ45|A0A2H6MZ45_MICLE
HVVVVGAGIAGLSAAYVLAK	105.84	18941040	20	0.8	6323758	38.22	1	10388	Ml_LAAO.raw	3.83E6	1	1	recombinante_protein
YPIEHGIITNWDDM(+15.99)EK	105.50	19758986	16	2.0	9889586	31.79	1	8442	Ml_LAAO.raw	4.33E6	1	1	A0A2D4HEZ1|A0A2D4HEZ1_MICLE	Oxidation (M)	M14:Oxidation (M):1000.00
MKQEPVKPEEGR	105.40	14267238	12	-1.6	7143680	20.87	1	4730	Ml_LAAO.raw	2.1E6	2	2	A0A2D4ILT1|A0A2D4ILT1_MICLE
EADYEEFLEIAR	105.06	14836830	12	0.0	7428488	38.64	1	10511	Ml_LAAO.raw	7.43E6	1	1	recombinante_protein
YAMGSITSFTPYQFK	104.61	17398229	15	5.5	8709235	38.07	1	10345	Ml_LAAO.raw	3.07E6	1	1	recombinante_protein
VGWEQLLTTIAR	103.19	13857667	12	-2.2	6938891	43.95	1	11959	Ml_LAAO.raw	2.51E6	1	1	A0A2H6NJ29|A0A2H6NJ29_MICLE
EITALAPSTMK	101.55	11606111	11	-0.2	5813127	28.61	1	7390	Ml_LAAO.raw	3.14E7	1	1	A0A2H6MZN1|A0A2H6MZN1_MICLE
ISGLIYEETR	101.12	11796135	10	-1.1	5908134	29.87	1	7817	Ml_LAAO.raw	2.34E7	1	1	A0A2H6NAV7|A0A2H6NAV7_MICLE
ALTVPELTQQVFDAK	100.09	16588879	15	-1.3	8304501	39.07	1	10629	Ml_LAAO.raw	1.46E7	1	1	A0A2H6MZ83|A0A2H6MZ83_MICLE:A0A2H6MZE4|A0A2H6MZE4_MICLE
EHMQPTHPIR	98.20	12446084	10	1.7	6233126	21.51	1	4940	Ml_LAAO.raw	1.42E6	2	2	A0A2D4JD54|A0A2D4JD54_MICLE
IGGIGTVPVGR	97.53	10246029	11	0.2	5133088	28.36	1	7304	Ml_LAAO.raw	2.74E7	1	1	A0A2H6NBT5|A0A2H6NBT5_MICLE
INVNEIFYDLVR	96.73	14937878	12	-1.0	7479005	45.22	1	12285	Ml_LAAO.raw	2.75E6	1	1	A0A2D4HJR4|A0A2D4HJR4_MICLE
TITLEVEPSDTIENVK	96.48	17869200	16	2.0	8944691	33.43	1	8971	Ml_LAAO.raw	5.95E6	1	1	A0A2H6NK41|A0A2H6NK41_MICLE:A0A2H6N5E4|A0A2H6N5E4_MICLE:A0A2H6N1E9|A0A2H6N1E9_MICLE
EVDEQMLNVQNK	95.71	14456820	12	0.0	7238483	28.09	1	7212	Ml_LAAO.raw	1.16E7	1	1	A0A2H6MZ83|A0A2H6MZ83_MICLE:A0A2H6MZE4|A0A2H6MZE4_MICLE:A0A2H6MZ45|A0A2H6MZ45_MICLE
VTSAHKGPDETLR	95.22	14097263	13	0.4	4709162	21.37	1	4891	Ml_LAAO.raw	2.52E6	1	1	A0A2D4JG58|A0A2D4JG58_MICLE:A0A2H6N1I4|A0A2H6N1I4_MICLE
GNLYWTDWNR	93.14	13235996	10	0.0	6628071	35.43	1	9584	Ml_LAAO.raw	3.89E6	1	1	A0A2D4HBL1|A0A2D4HBL1_MICLE
EYTVTEPER	92.30	11225193	9	-0.7	5622665	24.39	1	5961	Ml_LAAO.raw	1.55E7	1	1	A0A2D4HBL1|A0A2D4HBL1_MICLE
LHFFM(+15.99)PGFAPLTSR	91.34	16358231	14	1.3	5462823	36.60	1	9930	Ml_LAAO.raw	2.19E6	1	1	A0A2H6MZ83|A0A2H6MZ83_MICLE:A0A2H6MZE4|A0A2H6MZE4_MICLE:A0A2H6MZ45|A0A2H6MZ45_MICLE	Oxidation (M)	M5:Oxidation (M):1000.00
DAVTYTEHAK	90.59	11335353	10	0.2	5677750	22.35	1	5235	Ml_LAAO.raw	6.18E7	2	2	A0A2H6NAV7|A0A2H6NAV7_MICLE
GYSFTTTAER	90.56	11315197	10	1.2	5667678	26.82	1	6783	Ml_LAAO.raw	7.15E7	2	2	A0A2H6MZN1|A0A2H6MZN1_MICLE
IGKPHTVPC(+57.02)K	90.54	11356172	10	0.1	5688159	20.65	1	4665	Ml_LAAO.raw	2.12E6	2	2	A0A2H6NIY2|A0A2H6NIY2_MICLE	Carbamidomethylation	C9:Carbamidomethylation:1000.00
EITALAPSTM(+15.99)K	90.20	11766060	11	0.1	5893103	25.77	1	6440	Ml_LAAO.raw	1.88E7	1	1	A0A2H6MZN1|A0A2H6MZN1_MICLE	Oxidation (M)	M10:Oxidation (M):1000.00
YLTVAAVFR	89.65	10385862	9	-0.1	5203003	35.82	1	9698	Ml_LAAO.raw	9.22E6	1	1	A0A2H6MZ83|A0A2H6MZ83_MICLE:A0A2H6MZE4|A0A2H6MZE4_MICLE:A0A2H6MZ45|A0A2H6MZ45_MICLE
AVFPSIVGRPR	89.63	11976981	11	0.0	5998563	30.02	1	7869	Ml_LAAO.raw	2.57E7	1	1	A0A2H6MZN1|A0A2H6MZN1_MICLE:A0A2D4HEZ1|A0A2D4HEZ1_MICLE
ISVYYNEATGGK	89.57	13006299	12	1.2	6513230	27.68	1	7074	Ml_LAAO.raw	1.27E7	1	1	A0A2H6MZ83|A0A2H6MZ83_MICLE:A0A2H6MZE4|A0A2H6MZE4_MICLE
VLFDTELVNPR	88.11	13016979	11	0.3	6518564	34.55	1	9324	Ml_LAAO.raw	1.18E7	1	1	A0A2D4HBL1|A0A2D4HBL1_MICLE
TVTAMDVVYALK	86.69	13096952	12	-1.3	6558540	38.33	1	10419	Ml_LAAO.raw	6.42E6	1	1	A0A2H6NAV7|A0A2H6NAV7_MICLE
HIVENAVQK	85.66	10365665	9	0.4	5192908	21.33	1	4879	Ml_LAAO.raw	8.54E5	1	1	A0A2H6N4V6|A0A2H6N4V6_MICLE
STLPDADRER	85.64	11585629	10	-3.0	3871937	22.29	1	5213	Ml_LAAO.raw	6.3E6	2	2	A0A2H6NJ29|A0A2H6NJ29_MICLE
SDPVVSYR	85.30	9214556	8	0.2	4617351	24.52	1	6005	Ml_LAAO.raw	1.06E7	1	1	A0A2H6NCZ0|A0A2H6NCZ0_MICLE:A0A2H6N9N2|A0A2H6N9N2_MICLE:A0A2D4JKR3|A0A2D4JKR3_MICLE
LAVNM(+15.99)VPFPR	85.07	11586219	10	-0.1	5803182	32.11	1	8548	Ml_LAAO.raw	2.36E6	1	1	A0A2H6MZ83|A0A2H6MZ83_MICLE:A0A2H6MZE4|A0A2H6MZE4_MICLE:A0A2H6MZ45|A0A2H6MZ45_MICLE	Oxidation (M)	M5:Oxidation (M):1000.00
ISEQFTAMFR	84.34	12285911	10	-1.1	6153021	35.45	1	9593	Ml_LAAO.raw	6.64E6	1	1	A0A2H6MZ83|A0A2H6MZ83_MICLE:A0A2H6MZE4|A0A2H6MZE4_MICLE:A0A2H6MZ45|A0A2H6MZ45_MICLE
AGFAGDDAPR	83.91	9754410	10	-0.3	4887276	23.63	1	5691	Ml_LAAO.raw	1.11E8	1	1	A0A2H6MZN1|A0A2H6MZN1_MICLE:A0A2D4HEZ1|A0A2D4HEZ1_MICLE
ESTLHLVLR	82.43	10666135	9	1.5	5343148	29.77	1	7783	Ml_LAAO.raw	1.78E6	1	1	A0A2H6NK41|A0A2H6NK41_MICLE:A0A2H6N5E4|A0A2H6N5E4_MICLE:A0A2H6N1E9|A0A2H6N1E9_MICLE
YEWDVAEAR	81.69	11375090	9	0.8	5697623	30.77	1	8111	Ml_LAAO.raw	2.99E6	1	1	A0A2H6NCZ0|A0A2H6NCZ0_MICLE:A0A2H6N9N2|A0A2H6N9N2_MICLE:A0A2D4JKR3|A0A2D4JKR3_MICLE
LQAANAEDIK	81.37	10715560	10	0.0	5367853	23.91	1	5789	Ml_LAAO.raw	9.7E6	1	1	A0A2H6MUB3|A0A2H6MUB3_MICLE
EQLAIAEFAR	80.86	11466033	10	-2.2	5743077	33.89	1	9123	Ml_LAAO.raw	1.56E6	1	1	A0A2D4HX89|A0A2D4HX89_MICLE
ILMVGLDAAGK	80.16	10866107	11	1.4	5443134	32.57	1	8693	Ml_LAAO.raw	4.71E6	1	1	A0A2H6N1Y4|A0A2H6N1Y4_MICLE
FSVSPVVR	78.92	8895021	8	-1.9	4457575	28.53	1	7365	Ml_LAAO.raw	8.85E6	1	1	A0A2H6NCZ0|A0A2H6NCZ0_MICLE:A0A2H6N9N2|A0A2H6N9N2_MICLE:A0A2D4JKR3|A0A2D4JKR3_MICLE
IM(+15.99)NTFSVVPSPK	78.69	13346904	12	0.1	6683525	30.40	1	7994	Ml_LAAO.raw	3.96E6	1	1	A0A2H6MZ83|A0A2H6MZ83_MICLE:A0A2H6MZE4|A0A2H6MZE4_MICLE:A0A2H6MZ45|A0A2H6MZ45_MICLE	Oxidation (M)	M2:Oxidation (M):1000.00
ESYSIYVYK	78.16	11505546	9	-1.4	5762838	30.71	1	8093	Ml_LAAO.raw	4.69E6	1	1	A0A2D4I476|A0A2D4I476_MICLE
NLDLDSIIAEVK	77.67	13287188	12	0.5	6653670	41.17	1	11221	Ml_LAAO.raw	7000000	1	1	A0A2H6MZ59|A0A2H6MZ59_MICLE
AILVDLEPGTM(+15.99)DSVR	77.63	16308236	15	-2.1	8164174	33.75	1	9074	Ml_LAAO.raw	3.83E6	1	1	A0A2H6MZ83|A0A2H6MZ83_MICLE:A0A2H6MZE4|A0A2H6MZE4_MICLE	Oxidation (M)	M11:Oxidation (M):1000.00
VANVSLLALYK	76.36	11897070	11	1.8	5958619	36.21	1	9819	Ml_LAAO.raw	1.6E6	1	1	A0A2D4HJS6|A0A2D4HJS6_MICLE:A0A2H6MXZ8|A0A2H6MXZ8_MICLE
FDDENFILK	75.36	11395498	9	0.7	5707826	33.88	1	9117	Ml_LAAO.raw	1.75E6	1	1	A0A2H6N9H0|A0A2H6N9H0_MICLE:A0A2D4J9P7|A0A2D4J9P7_MICLE:A0A2D4JA16|A0A2D4JA16_MICLE:A0A2H6N9I6|A0A2H6N9I6_MICLE:A0A2D4J9T1|A0A2D4J9T1_MICLE
LATNAAVTVLR	72.54	11276663	11	0.1	5648405	29.30	1	7623	Ml_LAAO.raw	4.3E6	1	1	A0A2H6NI69|A0A2H6NI69_MICLE:A0A2H6NI60|A0A2H6NI60_MICLE
EMQPTHPIR	72.36	11075496	9	-1.7	5547811	22.36	1	5239	Ml_LAAO.raw	3.11E6	1	1	A0A2H6NMM0|A0A2H6NMM0_MICLE
LISQIVSSITASLR	71.40	14868718	14	-0.8	7444426	44.27	1	12043	Ml_LAAO.raw	2.3E7	2	2	A0A2D4IPI7|A0A2D4IPI7_MICLE
LTGMAFR	70.32	7944109	7	-0.1	3982127	27.94	1	7159	Ml_LAAO.raw	2.03E7	1	1	A0A2H6MVL9|A0A2H6MVL9_MICLE
SEPLIGR	69.97	7704286	7	-1.2	3862211	24.37	1	5954	Ml_LAAO.raw	1.08E7	1	1	A0A2D4IRN6|A0A2D4IRN6_MICLE
TLATDILMGVLK	66.32	12737316	12	-0.3	6378729	44.75	1	12167	Ml_LAAO.raw	8.05E5	1	1	A0A2H6NBQ2|A0A2H6NBQ2_MICLE:A0A2H6NBS9|A0A2H6NBS9_MICLE:A0A2D4IB70|A0A2D4IB70_MICLE:A0A2D4IBB8|A0A2D4IBB8_MICLE
FWEADGIR	65.17	9924716	8	-1.5	4972423	30.46	1	8013	Ml_LAAO.raw	1.07E7	1	1	recombinante_protein
YRPGTVALR	64.98	10315875	9	-0.4	5168008	24.19	1	5894	Ml_LAAO.raw	4.3E7	2	2	A0A2D4HQR2|A0A2D4HQR2_MICLE:A0A2H6N1Z1|A0A2H6N1Z1_MICLE
IREEYPDR	64.47	10765250	8	-1.1	3598486	22.34	1	5231	Ml_LAAO.raw	3.49E7	1	1	A0A2H6MZ83|A0A2H6MZ83_MICLE:A0A2H6MZE4|A0A2H6MZE4_MICLE:A0A2H6MZ45|A0A2H6MZ45_MICLE
VVMYEGK	63.06	8244102	7	1.1	4132128	23.55	1	5665	Ml_LAAO.raw	8.18E6	1	1	A0A2D4ICS8|A0A2D4ICS8_MICLE
IMNTFSVVPSPK	61.96	13186954	12	-3.9	6603524	32.23	1	8585	Ml_LAAO.raw	1.81E7	1	1	A0A2H6MZ83|A0A2H6MZ83_MICLE:A0A2H6MZE4|A0A2H6MZE4_MICLE:A0A2H6MZ45|A0A2H6MZ45_MICLE
LSKEEIER	61.76	10025345	8	-0.6	3351853	22.25	1	5198	Ml_LAAO.raw	1.08E7	2	2	A0A2D4J638|A0A2D4J638_MICLE
LASYLDK	61.20	8084330	7	-0.9	4052234	24.99	1	6168	Ml_LAAO.raw	3.61E7	1	1	A0A2H6N3Z6|A0A2H6N3Z6_MICLE
TQLELLR	59.63	8715127	7	-0.1	4367636	31.72	1	8419	Ml_LAAO.raw	3.03E7	1	1	A0A2H6NHS4|A0A2H6NHS4_MICLE
SDDIFSYEK	59.61	11024818	9	1.2	5522488	30.17	1	7919	Ml_LAAO.raw	5.7E6	1	1	recombinante_protein
LSVDYGKK	59.54	9084967	8	-3.5	4552541	22.99	1	5466	Ml_LAAO.raw	3.05E7	2	2	A0A2D4IPI7|A0A2D4IPI7_MICLE
YEVSVYALK	59.30	10705648	9	0.8	5362901	31.64	1	8391	Ml_LAAO.raw	7.11E6	1	1	A0A2D4IRN6|A0A2D4IRN6_MICLE
TKLDELKR	59.26	10015869	8	-0.4	3348694	22.55	1	5304	Ml_LAAO.raw	8.04E6	1	1	A0A2H6MUB3|A0A2H6MUB3_MICLE
RVLFDTELVNPR	57.76	14577991	12	-0.3	7299066	32.22	1	8581	Ml_LAAO.raw	7.66E6	1	1	A0A2D4HBL1|A0A2D4HBL1_MICLE
TTDGYLLR	56.85	9374869	8	1.3	4697513	27.74	1	7091	Ml_LAAO.raw	2.81E6	1	1	A0A2D4JDR0|A0A2D4JDR0_MICLE
LSVDYGK	56.44	7804017	7	-0.3	3912080	24.34	1	5943	Ml_LAAO.raw	1.42E7	1	1	A0A2D4IPI7|A0A2D4IPI7_MICLE
FPGQLNADLRK	55.09	12576829	11	0.9	6298492	28.00	1	7180	Ml_LAAO.raw	3.91E6	1	1	A0A2H6MZ83|A0A2H6MZ83_MICLE:A0A2H6MZE4|A0A2H6MZE4_MICLE:A0A2H6MZ45|A0A2H6MZ45_MICLE
IIAPPERK	55.08	9225599	8	-0.5	4622870	22.49	1	5284	Ml_LAAO.raw	7.03E7	2	2	A0A2H6MZN1|A0A2H6MZN1_MICLE
EIAQDFK	50.67	8494232	7	-1.4	4257183	24.48	1	5991	Ml_LAAO.raw	3.64E6	1	1	A0A2D4HQR2|A0A2D4HQR2_MICLE:A0A2H6N1Z1|A0A2H6N1Z1_MICLE
DLTDYLM(+15.99)K	50.18	10134739	8	0.3	5077444	32.29	1	8602	Ml_LAAO.raw	6.03E6	1	1	A0A2H6MZN1|A0A2H6MZN1_MICLE:A0A2D4HEZ1|A0A2D4HEZ1_MICLE	Oxidation (M)	M7:Oxidation (M):1000.00
HLQLAIR	48.11	8495184	7	-0.5	4257663	26.26	1	6600	Ml_LAAO.raw	2.07E7	1	1	A0A2H6MVL8|A0A2H6MVL8_MICLE:A0A2H6MVA3|A0A2H6MVA3_MICLE
LLLPGELAK	47.99	9525957	9	0.7	4773055	32.65	1	8718	Ml_LAAO.raw	3.64E7	1	1	A0A2D4I476|A0A2D4I476_MICLE
AGLQFPVGR	47.54	9435239	9	-0.1	4727692	30.97	1	8180	Ml_LAAO.raw	1.94E7	1	1	A0A2H6MVL8|A0A2H6MVL8_MICLE:A0A2H6MVA3|A0A2H6MVA3_MICLE
QC(+57.02)IIPK	46.50	7574156	6	-2.4	3797142	25.16	1	6229	Ml_LAAO.raw	2.38E8	1	1	A0A2D4JAA2|A0A2D4JAA2_MICLE	Carbamidomethylation	C2:Carbamidomethylation:1000.00
RVTIMPK	46.31	8435000	7	-0.8	4227570	23.26	1	5561	Ml_LAAO.raw	2.07E7	1	1	A0A2D4HQR2|A0A2D4HQR2_MICLE:A0A2H6N1Z1|A0A2H6N1Z1_MICLE
SGQMFAR	44.85	7953698	7	-5.4	3986900	24.83	1	6113	Ml_LAAO.raw	4.82E7	1	1	A0A2D4HIV3|A0A2D4HIV3_MICLE
FIESAGAR	44.69	8494344	8	-1.4	4257239	23.64	1	5694	Ml_LAAO.raw	3.86E6	1	1	A0A2D4IEH0|A0A2D4IEH0_MICLE:A0A2D4IEG6|A0A2D4IEG6_MICLE
HITIEDLWK	42.89	11536132	9	-3.5	5778118	23.84	1	5764	Ml_LAAO.raw	2.47E9	1	1	A0A2D4IUW9|A0A2D4IUW9_MICLE
LIYDR	42.65	6783701	5	-0.9	3401920	23.40	1	5611	Ml_LAAO.raw	5.5E7	1	1	A0A2D4HRG7|A0A2D4HRG7_MICLE
KVIEELK	42.33	8575222	7	-0.7	4297680	22.96	1	5453	Ml_LAAO.raw	5.53E6	1	1	recombinante_protein
total 115 peptides

## Sheet: Protein List
Protein List
Protein Group	Protein ID	Accession	-10lgP	Coverage (%)	Coverage (%) ML_LAAO	Area ML_LAAO	#Peptides	#Unique	#Spec ML_LAAO	PTM	Avg. Mass	Description
1	1	A0A2H6MZN1|A0A2H6MZN1_MICLE	477.40	51	51	5.96E8	14	8	25	Y	41793	ACTG protein OS=Micrurus lemniscatus carvalhoi OX=129465 PE=3 SV=1
3	6	A0A2D4IPI7|A0A2D4IPI7_MICLE	426.66	33	33	3.09E8	11	11	19	N	49952	Tubulin alpha chain OS=Micrurus lemniscatus lemniscatus OX=129467 PE=3 SV=1
2	2	A0A2H6MZ83|A0A2H6MZ83_MICLE	409.41	49	49	6.57E7	14	5	18	Y	42538	Tubulin beta chain (Fragment) OS=Micrurus lemniscatus carvalhoi OX=129465 PE=3 SV=1
2	3	A0A2H6MZE4|A0A2H6MZE4_MICLE	409.41	46	46	6.57E7	14	5	18	Y	44814	Tubulin beta chain (Fragment) OS=Micrurus lemniscatus carvalhoi OX=129465 PE=3 SV=1
6	2071	recombinante_protein	361.67	27	27	1.16E8	11	11	14	N	61817	recombinante_protein
4	4	A0A2H6MZ45|A0A2H6MZ45_MICLE	328.25	50	50	4.63E6	11	2	14	Y	30237	Tubulin/FtsZ 2-layer sandwich domain-containing protein (Fragment) OS=Micrurus lemniscatus carvalhoi OX=129465 PE=3 SV=1
5	8	A0A2D4HEZ1|A0A2D4HEZ1_MICLE	287.94	34	34	2.98E7	7	1	12	Y	25688	Actin, alpha skeletal muscle (Fragment) OS=Micrurus lemniscatus lemniscatus OX=129467 PE=3 SV=1
14	16	A0A2D4HBL1|A0A2D4HBL1_MICLE	183.11	3	3	3.88E7	4	4	4	N	134187	Nidogen-1 (Fragment) OS=Micrurus lemniscatus lemniscatus OX=129467 PE=4 SV=1
11	15	A0A2H6NAV7|A0A2H6NAV7_MICLE	175.32	29	29	9.16E7	3	3	4	N	12511	Histone H4 (Fragment) OS=Micrurus lemniscatus carvalhoi OX=129465 PE=3 SV=1
20	20	A0A2D4I476|A0A2D4I476_MICLE	169.07	23	23	4.43E7	3	3	3	N	13980	Histone H2B OS=Micrurus lemniscatus lemniscatus OX=129467 PE=3 SV=1
23	26	A0A2H6NBT5|A0A2H6NBT5_MICLE	163.16	5	5	3.56E7	2	2	3	N	46447	Elongation factor 1-alpha (Fragment) OS=Micrurus lemniscatus carvalhoi OX=129465 PE=3 SV=1
22	17	A0A2H6NCZ0|A0A2H6NCZ0_MICLE	152.46	4	4	2.25E7	3	3	3	N	67602	Tr-type G domain-containing protein (Fragment) OS=Micrurus lemniscatus carvalhoi OX=129465 PE=4 SV=1
22	18	A0A2H6N9N2|A0A2H6N9N2_MICLE	152.46	4	4	2.25E7	3	3	3	N	75601	Tr-type G domain-containing protein (Fragment) OS=Micrurus lemniscatus carvalhoi OX=129465 PE=4 SV=1
22	19	A0A2D4JKR3|A0A2D4JKR3_MICLE	152.46	3	3	2.25E7	3	3	3	N	85984	Tr-type G domain-containing protein (Fragment) OS=Micrurus lemniscatus lemniscatus OX=129467 PE=4 SV=1
24	28	A0A2H6NJ29|A0A2H6NJ29_MICLE	146.01	2	2	6.3E6	2	1	3	N	107202	Alpha-actinin-4 (Fragment) OS=Micrurus lemniscatus carvalhoi OX=129465 PE=3 SV=1
21	47	A0A2D4IMD4|A0A2D4IMD4_MICLE	141.47	3	3	1.06E6	1	1	2	N	60643	UBA domain-containing protein (Fragment) OS=Micrurus lemniscatus lemniscatus OX=129467 PE=4 SV=1
194	50	A0A2H6N0P5|A0A2H6N0P5_MICLE	141.15	4	4	4.92E6	1	1	1	N	44345	Adenosylhomocysteinase OS=Micrurus lemniscatus carvalhoi OX=129465 PE=3 SV=1
194	86	A0A2D4IJN0|A0A2D4IJN0_MICLE	141.15	3	3	4.92E6	1	1	1	N	47731	Adenosylhomocysteinase OS=Micrurus lemniscatus lemniscatus OX=129467 PE=3 SV=1
48	31	A0A2H6NK41|A0A2H6NK41_MICLE	137.69	25	25	7.73E6	2	2	2	N	11174	Ubiquitin-like domain-containing protein (Fragment) OS=Micrurus lemniscatus carvalhoi OX=129465 PE=4 SV=1
48	32	A0A2H6N5E4|A0A2H6N5E4_MICLE	137.69	23	23	7.73E6	2	2	2	N	12219	Ubiquitin-like domain-containing protein (Fragment) OS=Micrurus lemniscatus carvalhoi OX=129465 PE=4 SV=1
48	27	A0A2H6N1E9|A0A2H6N1E9_MICLE	137.69	20	20	7.73E6	2	2	2	N	14728	Ubiquitin-ribosomal protein eL40 fusion protein OS=Micrurus lemniscatus carvalhoi OX=129465 PE=3 SV=1
193	79	A0A2H6N5Z6|A0A2H6N5Z6_MICLE	123.67	15	15	3.5E6	1	1	1	N	12906	Enolase N-terminal domain-containing protein (Fragment) OS=Micrurus lemniscatus carvalhoi OX=129465 PE=4 SV=1
193	82	A0A2D4J3F1|A0A2D4J3F1_MICLE	123.67	13	13	3.5E6	1	1	1	N	15010	Enolase N-terminal domain-containing protein (Fragment) OS=Micrurus lemniscatus lemniscatus OX=129467 PE=4 SV=1
193	83	A0A2H6N5M0|A0A2H6N5M0_MICLE	123.67	11	11	3.5E6	1	1	1	N	18187	phosphopyruvate hydratase (Fragment) OS=Micrurus lemniscatus carvalhoi OX=129465 PE=3 SV=1
193	84	A0A2D4J3B9|A0A2D4J3B9_MICLE	123.67	9	9	3.5E6	1	1	1	N	20449	phosphopyruvate hydratase (Fragment) OS=Micrurus lemniscatus lemniscatus OX=129467 PE=3 SV=1
25	38	A0A2D4JD54|A0A2D4JD54_MICLE	118.41	4	4	1.42E6	1	1	2	N	28330	14-3-3 domain-containing protein OS=Micrurus lemniscatus lemniscatus OX=129467 PE=3 SV=1
49	25	A0A2H6MUB3|A0A2H6MUB3_MICLE	111.00	4	4	1.77E7	2	2	2	N	53141	Nucleobindin-1 (Fragment) OS=Micrurus lemniscatus carvalhoi OX=129465 PE=3 SV=1
15	21	A0A2D4HQR2|A0A2D4HQR2_MICLE	105.76	21	21	6.73E7	3	3	4	N	12402	Histone H2A/H2B/H3 domain-containing protein (Fragment) OS=Micrurus lemniscatus lemniscatus OX=129467 PE=3 SV=1
15	22	A0A2H6N1Z1|A0A2H6N1Z1_MICLE	105.76	17	17	6.73E7	3	3	4	N	15328	Histone H3 OS=Micrurus lemniscatus carvalhoi OX=129465 PE=3 SV=1
40	64	A0A2D4ILT1|A0A2D4ILT1_MICLE	105.40	6	6	2.1E6	1	1	2	N	21853	Uncharacterized protein OS=Micrurus lemniscatus lemniscatus OX=129467 PE=3 SV=1
26	42	A0A2H6NIY2|A0A2H6NIY2_MICLE	103.37	6	6	2.12E6	1	1	2	Y	19246	40S ribosomal protein S2 (Fragment) OS=Micrurus lemniscatus carvalhoi OX=129465 PE=4 SV=1
53	40	A0A2D4HX89|A0A2D4HX89_MICLE	100.08	2	2	1.56E6	1	1	1	N	60422	T-complex protein 1 subunit alpha OS=Micrurus lemniscatus lemniscatus OX=129467 PE=3 SV=1
50	35	A0A2D4IRN6|A0A2D4IRN6_MICLE	99.62	2	2	1.79E7	2	2	2	N	72136	Fibronectin (Fragment) OS=Micrurus lemniscatus lemniscatus OX=129467 PE=4 SV=1
119	91	A0A2D4HJR4|A0A2D4HJR4_MICLE	96.73	7	7	2.75E6	1	1	1	N	20841	small monomeric GTPase OS=Micrurus lemniscatus lemniscatus OX=129467 PE=4 SV=1
117	88	A0A2D4JG58|A0A2D4JG58_MICLE	95.22	3	3	2.52E6	1	1	1	N	47527	PurE domain-containing protein OS=Micrurus lemniscatus lemniscatus OX=129467 PE=3 SV=1
117	89	A0A2H6N1I4|A0A2H6N1I4_MICLE	95.22	3	3	2.52E6	1	1	1	N	47511	PurE domain-containing protein OS=Micrurus lemniscatus carvalhoi OX=129465 PE=3 SV=1
52	39	A0A2H6NMM0|A0A2H6NMM0_MICLE	92.57	4	4	3.11E6	1	1	1	N	27880	14-3-3 domain-containing protein OS=Micrurus lemniscatus carvalhoi OX=129465 PE=3 SV=1
54	44	A0A2H6MZ59|A0A2H6MZ59_MICLE	92.35	7	7	7000000	1	1	1	N	18404	IF rod domain-containing protein (Fragment) OS=Micrurus lemniscatus carvalhoi OX=129465 PE=4 SV=1
198	103	A0A2H6N4V6|A0A2H6N4V6_MICLE	85.66	1	1	8.54E5	1	1	1	N	75876	TOG domain-containing protein OS=Micrurus lemniscatus carvalhoi OX=129465 PE=4 SV=1
195	94	A0A2H6N1Y4|A0A2H6N1Y4_MICLE	80.16	10	10	4.71E6	1	1	1	N	12688	ADP-ribosylation factor 1 (Fragment) OS=Micrurus lemniscatus carvalhoi OX=129465 PE=3 SV=1
55	41	A0A2D4ICS8|A0A2D4ICS8_MICLE	79.39	2	2	8.18E6	1	1	1	N	37046	TSP C-terminal domain-containing protein OS=Micrurus lemniscatus lemniscatus OX=129467 PE=4 SV=1
120	69	A0A2D4HJS6|A0A2D4HJS6_MICLE	76.36	8	8	1.6E6	1	1	1	N	15822	Small ribosomal subunit protein uS12 OS=Micrurus lemniscatus lemniscatus OX=129467 PE=3 SV=1
120	70	A0A2H6MXZ8|A0A2H6MXZ8_MICLE	76.36	8	8	1.6E6	1	1	1	N	15822	Small ribosomal subunit protein uS12 OS=Micrurus lemniscatus carvalhoi OX=129465 PE=3 SV=1
118	98	A0A2H6N9H0|A0A2H6N9H0_MICLE	75.36	5	5	1.75E6	1	1	1	N	21008	Peptidyl-prolyl cis-trans isomerase (Fragment) OS=Micrurus lemniscatus carvalhoi OX=129465 PE=3 SV=1
118	99	A0A2D4J9P7|A0A2D4J9P7_MICLE	75.36	3	3	1.75E6	1	1	1	N	33001	Peptidyl-prolyl cis-trans isomerase E (Fragment) OS=Micrurus lemniscatus lemniscatus OX=129467 PE=3 SV=1
118	100	A0A2D4JA16|A0A2D4JA16_MICLE	75.36	3	3	1.75E6	1	1	1	N	34104	Peptidyl-prolyl cis-trans isomerase E (Fragment) OS=Micrurus lemniscatus lemniscatus OX=129467 PE=3 SV=1
118	96	A0A2H6N9I6|A0A2H6N9I6_MICLE	75.36	6	6	1.75E6	1	1	1	N	17460	Peptidyl-prolyl cis-trans isomerase OS=Micrurus lemniscatus carvalhoi OX=129465 PE=3 SV=1
118	97	A0A2D4J9T1|A0A2D4J9T1_MICLE	75.36	6	6	1.75E6	1	1	1	N	17504	Peptidyl-prolyl cis-trans isomerase OS=Micrurus lemniscatus lemniscatus OX=129467 PE=3 SV=1
56	43	A0A2H6N3Z6|A0A2H6N3Z6_MICLE	74.69	2	2	3.61E7	1	1	1	N	48735	IF rod domain-containing protein (Fragment) OS=Micrurus lemniscatus carvalhoi OX=129465 PE=3 SV=1
196	61	A0A2H6NI69|A0A2H6NI69_MICLE	72.54	2	2	4.3E6	1	1	1	N	59588	T-complex protein 1 subunit theta OS=Micrurus lemniscatus carvalhoi OX=129465 PE=3 SV=1
196	62	A0A2H6NI60|A0A2H6NI60_MICLE	72.54	2	2	4.3E6	1	1	1	N	60268	T-complex protein 1 subunit theta OS=Micrurus lemniscatus carvalhoi OX=129465 PE=3 SV=1
51	36	A0A2H6MVL8|A0A2H6MVL8_MICLE	71.88	12	12	4.01E7	2	2	2	N	13509	Histone H2A OS=Micrurus lemniscatus carvalhoi OX=129465 PE=3 SV=1
51	37	A0A2H6MVA3|A0A2H6MVA3_MICLE	71.88	11	11	4.01E7	2	2	2	N	14879	Histone H2A (Fragment) OS=Micrurus lemniscatus carvalhoi OX=129465 PE=3 SV=1
200	109	A0A2H6MVL9|A0A2H6MVL9_MICLE	70.32	3	3	2.03E7	1	1	1	N	21749	glyceraldehyde-3-phosphate dehydrogenase (phosphorylating) (Fragment) OS=Micrurus lemniscatus carvalhoi OX=129465 PE=3 SV=1
197	76	A0A2H6NBQ2|A0A2H6NBQ2_MICLE	66.32	2	2	8.05E5	1	1	1	N	57441	RNA helicase (Fragment) OS=Micrurus lemniscatus carvalhoi OX=129465 PE=3 SV=1
197	77	A0A2H6NBS9|A0A2H6NBS9_MICLE	66.32	2	2	8.05E5	1	1	1	N	66463	RNA helicase (Fragment) OS=Micrurus lemniscatus carvalhoi OX=129465 PE=3 SV=1
197	51	A0A2D4IB70|A0A2D4IB70_MICLE	66.32	2	2	8.05E5	1	1	1	N	70560	RNA helicase (Fragment) OS=Micrurus lemniscatus lemniscatus OX=129467 PE=3 SV=1
197	52	A0A2D4IBB8|A0A2D4IBB8_MICLE	66.32	2	2	8.05E5	1	1	1	N	89759	RNA helicase (Fragment) OS=Micrurus lemniscatus lemniscatus OX=129467 PE=3 SV=1
59	104	A0A2D4J638|A0A2D4J638_MICLE	61.76	5	5	1.08E7	1	1	2	N	16402	Heat shock protein 70 (Fragment) OS=Micrurus lemniscatus lemniscatus OX=129467 PE=3 SV=1
201	110	A0A2H6NHS4|A0A2H6NHS4_MICLE	59.63	3	3	3.03E7	1	1	1	N	29138	Uncharacterized protein (Fragment) OS=Micrurus lemniscatus carvalhoi OX=129465 PE=4 SV=1
199	105	A0A2D4JDR0|A0A2D4JDR0_MICLE	56.85	4	4	2.81E6	1	1	1	N	24633	40S ribosomal protein S3a (Fragment) OS=Micrurus lemniscatus lemniscatus OX=129467 PE=3 SV=1
203	123	A0A2D4JAA2|A0A2D4JAA2_MICLE	46.50	6	6	2.38E8	1	1	1	Y	12968	non-specific serine/threonine protein kinase (Fragment) OS=Micrurus lemniscatus lemniscatus OX=129467 PE=4 SV=1
204	4176	A0A2D4HIV3|A0A2D4HIV3_MICLE	44.85	1	1	4.82E7	1	1	1	N	60534	DH domain-containing protein (Fragment) OS=Micrurus lemniscatus lemniscatus OX=129467 PE=4 SV=1
202	111	A0A2D4IEH0|A0A2D4IEH0_MICLE	44.69	6	6	3.86E6	1	1	1	N	15302	folate gamma-glutamyl hydrolase OS=Micrurus lemniscatus lemniscatus OX=129467 PE=3 SV=1
202	113	A0A2D4IEG6|A0A2D4IEG6_MICLE	44.69	2	2	3.86E6	1	1	1	N	36838	folate gamma-glutamyl hydrolase OS=Micrurus lemniscatus lemniscatus OX=129467 PE=3 SV=1
12	117	A0A2D4IUW9|A0A2D4IUW9_MICLE	42.89	1	1	2.47E9	1	1	1	N	79339	SAM domain-containing protein (Fragment) OS=Micrurus lemniscatus lemniscatus OX=129467 PE=4 SV=1
240	192	A0A2D4HRG7|A0A2D4HRG7_MICLE	42.65	1	1	5.5E7	1	1	1	N	38367	Peroxisome proliferator-activated receptor gamma (Fragment) OS=Micrurus lemniscatus lemniscatus OX=129467 GN=PPARG PE=3 SV=1
total 67 proteins
