# Supplementary material for: Expression of L-Amino Acid Oxidase (Ml-LAAO) from the Venom of the Micrurus lemniscatus Snake in a Mammalian Cell System
Source: Toxins (Basel). 2025 Oct 2;17(10):491. doi: 10.3390/toxins17100491 (PMC12567790; doi:10.3390/toxins17100491)
Supplement: Supplementary file 1 [file toxins-17-00491-s001.zip › Tabele S3 - Peptide-Protein List Bos Taurus.xlsx]

## Sheet: Peptide List
Peptide List
Peptide	-10lgP	Mass	Length	ppm	m/z	RT	Fraction	Scan	Source File	Area ML_LAAO	#Spec	#Spec ML_LAAO	Accession	PTM	AScore
YKDHSPC(+57.02)YGYQWLSEEHQDAYHSANLVFSR	200.00	36866272	30	0.1	9226641	34.63	1	9353	Ml_LAAO.raw	4.37E7	1	1	sp|Q7SIH1|A2MG_BOVIN	Carbamidomethylation	C7:Carbamidomethylation:1000.00
SGTHTLPVEQGDMQGHFSMSVPVESDIAPVAR	200.00	33785972	32	-1.4	11272047	34.89	1	9430	Ml_LAAO.raw	2.61E8	3	3	sp|Q7SIH1|A2MG_BOVIN
SHC(+57.02)IAEVEKDAIPENLPPLTADFAEDKDVC(+57.02)K	200.00	35106646	31	-0.4	11712283	35.67	1	9656	Ml_LAAO.raw	1.88E8	2	2	B0JYQ0|B0JYQ0_BOVIN:sp|P02769|ALBU_BOVIN:A0A140T897|A0A140T897_BOVIN	Carbamidomethylation	C3:Carbamidomethylation:1000.00;C30:Carbamidomethylation:1000.00
C(+57.02)SPHLVLSALLSDNHSATYAFSENHYWR	200.00	32745254	28	-0.6	8196381	38.68	1	10523	Ml_LAAO.raw	2.74E7	1	1	A0A452DI25|A0A452DI25_BOVIN:sp|Q3SZV7|HEMO_BOVIN	Carbamidomethylation	C1:Carbamidomethylation:1000.00
FSSHVSGTLGQFYQDVLWGPLDTADDSKR	200.00	32255366	29	-0.9	10761852	41.78	1	11392	Ml_LAAO.raw	3.35E7	1	1	Q5EA67|Q5EA67_BOVIN
APSAEVEM(+15.99)TAYVILAHVTAQPAPNPEDLKR	200.00	32336389	30	1.9	8094185	42.83	1	11671	Ml_LAAO.raw	1.7E8	4	4	sp|Q7SIH1|A2MG_BOVIN	Oxidation (M)	M8:Oxidation (M):1000.00
APSAEVEMTAYVILAHVTAQPAPNPEDLKR	200.00	32176440	30	-4.5	10735504	44.52	1	12109	Ml_LAAO.raw	5.02E8	3	3	sp|Q7SIH1|A2MG_BOVIN
VVHAVEVALATFNAESNGSYLQLVEISR	200.00	30155664	28	-0.9	10061952	44.70	1	12154	Ml_LAAO.raw	2.13E8	2	2	sp|P12763|FETUA_BOVIN:B0JYN6|B0JYN6_BOVIN
VGAADNVFLAPVGVSAAM(+15.99)AMLSLGLAGDTHQEVHTALR	200.00	38049290	38	-1.4	9522382	45.90	1	12464	Ml_LAAO.raw	3.98E7	1	1	A6QPP2|A6QPP2_BOVIN:F6R4P6|F6R4P6_BOVIN	Oxidation (M)	M18:Oxidation (M):15.21
VGAADNVFLAPVGVSAAMAMLSLGLAGDTHQEVHTALR	200.00	37889341	38	-1.8	9482391	49.90	1	13464	Ml_LAAO.raw	1.53E8	2	2	A6QPP2|A6QPP2_BOVIN:F6R4P6|F6R4P6_BOVIN
KYFPETWIWDLVVVSSSGVHEVEVTVPDTITEWK	200.00	39749980	34	-1.8	13260043	51.04	1	13752	Ml_LAAO.raw	1.28E8	2	2	sp|Q7SIH1|A2MG_BOVIN
SLGPHSC(+57.02)SANGLGLYLVQGPNLYC(+57.02)YKDVEELSK	174.24	36677649	33	0.1	12235957	38.47	1	10459	Ml_LAAO.raw	4.41E7	2	2	A0A452DI25|A0A452DI25_BOVIN:sp|Q3SZV7|HEMO_BOVIN	Carbamidomethylation	C7:Carbamidomethylation:1000.00;C24:Carbamidomethylation:1000.00
NWRDPDQTDGPGLSYLSSHIANVER	173.82	28263320	25	-0.9	9431171	35.59	1	9635	Ml_LAAO.raw	1.45E7	1	1	F1N1I6|F1N1I6_BOVIN
ATSGLLGSHASAITAYALSLTEAPEDLRR	172.25	29705410	29	-2.2	7436409	41.28	1	11253	Ml_LAAO.raw	1.78E7	2	2	E1BH06|E1BH06_BOVIN:sp|P01030|CO4_BOVIN
DGWHSWLIEHLWPQGPSTVDAAFLWDKK	172.25	33186250	28	-2.2	8306617	44.96	1	12221	Ml_LAAO.raw	1.31E8	4	4	A0A452DI25|A0A452DI25_BOVIN
HFEITVDIFEPQGISTLDAEASFITNDLLGSALTK	167.93	37919146	35	2.4	12649818	51.49	1	13869	Ml_LAAO.raw	2.7E6	1	1	A0A3Q1LQ21|A0A3Q1LQ21_BOVIN:sp|P56652|ITIH3_BOVIN
GTEAVGSTFLEAIPMSLPPDVEFNRPFLC(+57.02)ILYDR	165.94	38539058	34	-0.5	12856418	48.61	1	13142	Ml_LAAO.raw	3.24E8	5	5	sp|P34955|A1AT_BOVIN	Carbamidomethylation	C29:Carbamidomethylation:1000.00
LLSHSLLVTLASHLPSDFTPAVHASLDK	164.87	29686021	28	-1.7	14853058	41.94	1	11433	Ml_LAAO.raw	9.87E8	6	6	sp|P01966|HBA_BOVIN:A0A1K0FUD3|A0A1K0FUD3_BOVIN
TTGIVMDSGDGVTHTVPIYEGYALPHAILR	162.15	31826069	30	-1.8	10618744	37.55	1	10198	Ml_LAAO.raw	6.56E7	2	2	sp|P60712|ACTB_BOVIN:sp|P63258|ACTG_BOVIN
IEGSDKVPVDPATYGQFYGGDSYIILYNYR	160.84	33996299	30	-3.2	11342136	40.15	1	10930	Ml_LAAO.raw	1.34E7	1	1	F1N1I6|F1N1I6_BOVIN
IVLLDESFHPLNELVPLVYVEDPK	160.56	27774890	24	-0.7	13897509	44.95	1	12217	Ml_LAAO.raw	6.47E8	5	5	sp|Q7SIH1|A2MG_BOVIN
VNQQFVYSC(+57.02)DHHFVPPSQR	159.96	23440808	19	-1.2	11730463	28.91	1	7492	Ml_LAAO.raw	2.4E8	3	3	A0A3Q1LS74|A0A3Q1LS74_BOVIN:A0A3Q1MP45|A0A3Q1MP45_BOVIN:sp|Q28085|CFAH_BOVIN	Carbamidomethylation	C9:Carbamidomethylation:1000.00
SLGPHSC(+57.02)SANGLGLYLVQGPNLYC(+57.02)YK	159.82	28673735	26	0.9	14346953	37.97	1	10313	Ml_LAAO.raw	9.34E7	3	3	A0A452DI25|A0A452DI25_BOVIN:sp|Q3SZV7|HEMO_BOVIN	Carbamidomethylation	C7:Carbamidomethylation:1000.00;C24:Carbamidomethylation:1000.00
LPTTLELGHC(+57.02)IIHAENDDKPEGLSPNVNR	159.70	32386040	29	1.3	8106594	33.56	1	9014	Ml_LAAO.raw	2.64E7	1	1	A0A3Q1MIW0|A0A3Q1MIW0_BOVIN:sp|Q3SZ57|FETA_BOVIN	Carbamidomethylation	C10:Carbamidomethylation:1000.00
RIYEDSDSALQLQDFYQEVANPLMTSVAFEYPSNAVESVTQDTFR	159.19	51734136	45	0.9	17254801	47.76	1	12931	Ml_LAAO.raw	1.2E7	2	2	Q5EA67|Q5EA67_BOVIN
RTEVLTSLYEEAVKEDNTIHWTRPQKPR	159.18	33957585	28	-0.2	8499468	35.94	1	9736	Ml_LAAO.raw	1.14E8	2	2	sp|Q7SIH1|A2MG_BOVIN
SGTHTLPVEQGDMQGHFSM(+15.99)SVPVESDIAPVAR	158.66	33945920	32	-1.6	11325361	32.86	1	8790	Ml_LAAO.raw	7.87E7	2	2	sp|Q7SIH1|A2MG_BOVIN	Oxidation (M)	M19:Oxidation (M):121.92
GLVLIAFSQYLQQC(+57.02)PFDEHVKLVNELTEFAK	157.43	36358696	31	-1.4	9099734	47.28	1	12810	Ml_LAAO.raw	4.75E6	1	1	B0JYQ0|B0JYQ0_BOVIN:sp|P02769|ALBU_BOVIN:A0A140T897|A0A140T897_BOVIN	Carbamidomethylation	C14:Carbamidomethylation:1000.00
YFPETWIWDLVVVSSSGVHEVEVTVPDTITEWK	157.24	38469033	33	-4.0	12833032	51.64	1	13908	Ml_LAAO.raw	2.04E7	2	2	sp|Q7SIH1|A2MG_BOVIN
APELGHGVEGGNVAKPDPEVTER	156.39	23571611	23	-4.3	11795828	26.35	1	6633	Ml_LAAO.raw	1.01E9	5	5	A0A452DI25|A0A452DI25_BOVIN:sp|Q3SZV7|HEMO_BOVIN
ADGEQAPESVPQPAGPEALEVTLNSPFLLAVLER	156.11	35438096	34	-2.5	11822742	49.62	1	13396	Ml_LAAO.raw	1.43E8	5	5	sp|P01017|ANGT_BOVIN
DGWHSWLIEHLWPQGPSTVDAAFLWDK	155.81	31905300	27	-1.2	10645160	47.12	1	12771	Ml_LAAO.raw	2.88E8	5	5	A0A452DI25|A0A452DI25_BOVIN
EIHKEEYAHNEVVEYAC(+57.02)NPR	155.23	24861284	20	-2.5	12440684	27.13	1	6886	Ml_LAAO.raw	7.21E7	3	3	A0A3Q1LS74|A0A3Q1LS74_BOVIN:A0A3Q1MP45|A0A3Q1MP45_BOVIN:sp|Q28085|CFAH_BOVIN	Carbamidomethylation	C17:Carbamidomethylation:1000.00
GTSVDGHSLASSNTDFAFSLYK	155.20	23030706	22	-2.4	11525398	35.44	1	9587	Ml_LAAO.raw	3.63E6	1	1	Q3SZQ8|Q3SZQ8_BOVIN:A0A0A0MP92|A0A0A0MP92_BOVIN
IITILEEEVQVSVC(+57.02)GLYTYGKPVPGR	155.16	29195415	26	1.4	7308937	43.84	1	11931	Ml_LAAO.raw	1.03E8	3	3	sp|Q7SIH1|A2MG_BOVIN	Carbamidomethylation	C14:Carbamidomethylation:1000.00
KKPC(+57.02)AHPGDTPFGSFHLAEGNQFEYGAK	154.89	30894453	28	0.4	7733689	32.33	1	8614	Ml_LAAO.raw	6.31E7	1	1	A0A3Q1LS74|A0A3Q1LS74_BOVIN:A0A3Q1MP45|A0A3Q1MP45_BOVIN	Carbamidomethylation	C4:Carbamidomethylation:1000.00
KETEILSGSWTEQTYQEGTQATYK	154.87	27773032	24	-1.1	9267740	32.69	1	8733	Ml_LAAO.raw	1.55E7	1	1	A0A3Q1LS74|A0A3Q1LS74_BOVIN:A0A3Q1MP45|A0A3Q1MP45_BOVIN:sp|Q28085|CFAH_BOVIN
FLC(+57.02)TGGVDPYADPNTC(+57.02)KGDSGGPLIIHK	153.51	29884109	28	0.2	7481102	32.59	1	8698	Ml_LAAO.raw	2.23E7	1	1	sp|P81187|CFAB_BOVIN	Carbamidomethylation	C3:Carbamidomethylation:1000.00;C16:Carbamidomethylation:1000.00
SM(+15.99)QGGLVGSDETVALTAFVVIALHHGLAVFPEK	151.91	34087751	33	-0.5	8532006	50.99	1	13740	Ml_LAAO.raw	2.83E6	1	1	F1MVK1|F1MVK1_BOVIN	Oxidation (M)	M2:Oxidation (M):1000.00
SGESPTANVLLSPLSVATALSALSLGAEQR	151.64	29385610	30	1.6	14702902	51.04	1	13753	Ml_LAAO.raw	9.22E7	3	3	sp|Q95121|PEDF_BOVIN
HTFSGVASVESSSGEAFHVGK	150.66	21189971	21	-3.9	10605017	30.42	1	7998	Ml_LAAO.raw	6.98E8	34	34	sp|P12763|FETUA_BOVIN:B0JYN6|B0JYN6_BOVIN
TSESGELHGLTTEDKFVEGLYK	150.65	24391804	22	1.3	12205991	34.40	1	9279	Ml_LAAO.raw	5.67E7	3	3	sp|O46375|TTHY_BOVIN
ILDDLSPHDQFDLISFSSEATTWKPLLVPASTENVNEAK	150.64	43271533	39	1.6	14433940	43.42	1	11823	Ml_LAAO.raw	1.39E8	2	2	Q5EA67|Q5EA67_BOVIN
SFSQAQSHIFVEDSHITDSLTWLSR	150.15	28903884	25	-1.4	9644688	39.10	1	10637	Ml_LAAO.raw	5.69E7	2	2	F1MJK3|F1MJK3_BOVIN:A0A3Q1MNN6|A0A3Q1MNN6_BOVIN
DLLLHEPYVDLVNLLLTC(+57.02)GEEVK	150.05	26813984	23	1.0	8948076	49.81	1	13444	Ml_LAAO.raw	3.4E6	1	1	E1B8P3|E1B8P3_BOVIN	Carbamidomethylation	C18:Carbamidomethylation:1000.00
ANSHFATAFYQHLADSK	149.71	19068961	17	-1.4	9544540	31.94	1	8490	Ml_LAAO.raw	6.64E7	3	3	A0A3Q1NJR8|A0A3Q1NJR8_BOVIN
GGVDDEVTLSAYITIALLEMPLPVTHPVVR	148.82	32047104	30	-1.5	8021837	51.57	1	13888	Ml_LAAO.raw	9.37E7	2	2	sp|Q7SIH1|A2MG_BOVIN
SWDHLTC(+57.02)TAEGWSPEEPC(+57.02)LR	148.28	24300369	20	-0.2	12160255	34.66	1	9363	Ml_LAAO.raw	50000000	2	2	A0A3Q1LS74|A0A3Q1LS74_BOVIN:A0A3Q1MP45|A0A3Q1MP45_BOVIN:sp|Q28085|CFAH_BOVIN	Carbamidomethylation	C7:Carbamidomethylation:1000.00;C18:Carbamidomethylation:1000.00
RPQELVNLLSDPDQGVEVTGHFETAK	148.07	28784460	26	1.4	9604906	35.88	1	9717	Ml_LAAO.raw	1.93E8	2	2	Q5EA67|Q5EA67_BOVIN
HQGTITVNEEGTQAAAVTAVGFMPLSTQVR	146.57	31125610	30	0.7	10385283	37.46	1	10172	Ml_LAAO.raw	2.77E7	1	1	A6QPP2|A6QPP2_BOVIN:F6R4P6|F6R4P6_BOVIN
SGTHTLPVEQGDM(+15.99)QGHFSMSVPVESDIAPVAR	146.28	33945920	32	-2.7	8496530	33.78	1	9083	Ml_LAAO.raw	8.92E7	2	2	sp|Q7SIH1|A2MG_BOVIN	Oxidation (M)	M13:Oxidation (M):23.15
SMQGGLVGSDETVALTAFVVIALHHGLAVFPEK	146.23	33927803	33	-0.8	8492017	51.35	1	13830	Ml_LAAO.raw	2.85E6	1	1	F1MVK1|F1MVK1_BOVIN
VPLSANTYLLLIQPHHTPDLR	145.91	23973169	21	-1.0	11996646	37.89	1	10291	Ml_LAAO.raw	2.94E8	3	3	sp|P01017|ANGT_BOVIN
VREEGTGLELTGHGSSEITNTLSK	145.74	25142561	24	-1.8	6295702	30.04	1	7875	Ml_LAAO.raw	9.59E7	3	3	F1MJK3|F1MJK3_BOVIN:A0A3Q1MNN6|A0A3Q1MNN6_BOVIN
AVEHLDDLPGALSELSDLHAHK	145.16	23661865	22	-0.1	11841005	36.46	1	9890	Ml_LAAO.raw	8.71E8	4	4	sp|P01966|HBA_BOVIN:A0A1K0FUD3|A0A1K0FUD3_BOVIN
SLHVLDTFDGHFDGVPVVSK	145.11	21680901	20	-3.0	10850491	36.05	1	9771	Ml_LAAO.raw	9.89E7	4	4	A0A3Q1LK49|A0A3Q1LK49_BOVIN:A5D7R6|A5D7R6_BOVIN
VTASDPLEALGSEGALSPGGLASLLR	144.28	24803123	26	-3.4	12411592	45.74	1	12421	Ml_LAAO.raw	1.79E7	2	2	E1BH06|E1BH06_BOVIN:F1MVK1|F1MVK1_BOVIN:sp|P01030|CO4_BOVIN
SLGISPFHEFAEVVFTANDSGPR	142.95	24762021	23	-3.3	12391042	42.97	1	11708	Ml_LAAO.raw	5.1E7	2	2	sp|O46375|TTHY_BOVIN
AVDQSVLLMRPEAELSAATVYNLLPVK	142.92	29265837	27	-1.4	9765338	44.85	1	12193	Ml_LAAO.raw	4.5E8	4	4	sp|Q7SIH1|A2MG_BOVIN
SGTHTLPVEQGDM(+15.99)QGHFSM(+15.99)SVPVESDIAPVAR	142.87	34105872	32	0.2	8536542	31.49	1	8343	Ml_LAAO.raw	7.48E7	2	2	sp|Q7SIH1|A2MG_BOVIN	Oxidation (M)	M13:Oxidation (M):1000.00;M19:Oxidation (M):1000.00
VEQELTPDMLQEWLDELTETLLVVHMPR	142.05	33636731	28	0.7	11222324	51.78	1	13943	Ml_LAAO.raw	9.37E5	1	1	A0A3Q1NJR8|A0A3Q1NJR8_BOVIN
ETEILSGSWTEQTYQEGTQATYK	141.88	26492083	23	3.1	13256155	34.47	1	9300	Ml_LAAO.raw	4.46E7	2	2	A0A3Q1LS74|A0A3Q1LS74_BOVIN:A0A3Q1MP45|A0A3Q1MP45_BOVIN:sp|Q28085|CFAH_BOVIN
TPFNPNHTYESEFHVSQNER	141.70	24320781	20	0.2	8117001	29.30	1	7622	Ml_LAAO.raw	3.71E7	2	2	Q3SZQ8|Q3SZQ8_BOVIN:A0A0A0MP92|A0A0A0MP92_BOVIN
VLTEDIYQPRAPSAEVEMTAYVILAHVTAQPAPNPEDLKR	141.36	44322734	40	1.7	11090775	45.77	1	12430	Ml_LAAO.raw	4.7E6	1	1
NVQFNYPQPSVTDVTQNSFHNYFGGSEIVVAGK	141.33	36427378	33	0.7	9116924	39.05	1	10624	Ml_LAAO.raw	3.93E7	2	2	A0A3Q1LK49|A0A3Q1LK49_BOVIN:A5D7R6|A5D7R6_BOVIN
LKYETTIRPIC(+57.02)LPC(+57.02)TEGSIQALR	141.24	27184197	23	-1.9	9071454	34.70	1	9375	Ml_LAAO.raw	1.86E7	2	2	sp|P81187|CFAB_BOVIN	Carbamidomethylation	C11:Carbamidomethylation:1000.00;C14:Carbamidomethylation:1000.00
GYIFIDEAHITEALTWLAQK	141.17	23181946	20	0.3	11601049	47.93	1	12975	Ml_LAAO.raw	3.36E8	8	8	sp|Q7SIH1|A2MG_BOVIN
VGFEWNEDGAGTNSSPGVQPAR	140.72	22740300	22	1.2	11380237	32.62	1	8708	Ml_LAAO.raw	3.1E7	1	1	sp|Q95121|PEDF_BOVIN
YQLDLVATLSQLGLQELFQAPDLR	140.47	27304592	24	-2.4	9111582	51.64	1	13906	Ml_LAAO.raw	4.07E6	1	1	sp|P28800|A2AP_BOVIN
WLEESHIPATHTASHIFSPSK	140.15	23741707	21	1.6	11880945	30.13	1	7904	Ml_LAAO.raw	1.14E8	3	3	F1MJK3|F1MJK3_BOVIN:A0A3Q1MNN6|A0A3Q1MNN6_BOVIN
GNHYWEYVFQQQPSQEDC(+57.02)EGSSLPAAFK	139.57	33014409	28	-0.5	11014871	37.94	1	10305	Ml_LAAO.raw	1.25E7	1	1	Q3ZBS7|Q3ZBS7_BOVIN	Carbamidomethylation	C18:Carbamidomethylation:1000.00
GGVDDEVTLSAYITIALLEM(+15.99)PLPVTHPVVR	139.36	32207053	30	-1.3	10745743	49.65	1	13403	Ml_LAAO.raw	7.35E7	3	3	sp|Q7SIH1|A2MG_BOVIN	Oxidation (M)	M20:Oxidation (M):1000.00
VSVQLEASPAFLAVPEKEQETYC(+57.02)IC(+57.02)GNGR	139.11	32515591	29	1.1	10848615	36.88	1	10008	Ml_LAAO.raw	1.22E7	1	1	sp|Q7SIH1|A2MG_BOVIN	Carbamidomethylation	C23:Carbamidomethylation:1000.00;C25:Carbamidomethylation:1000.00
LFTFHADIC(+57.02)TLPDTEK	139.00	19069135	16	-4.6	9544597	34.99	1	9456	Ml_LAAO.raw	4.86E8	4	4	B0JYQ0|B0JYQ0_BOVIN:sp|P02769|ALBU_BOVIN:A0A140T897|A0A140T897_BOVIN	Carbamidomethylation	C9:Carbamidomethylation:1000.00
AQFVPLPVSVSVEFAVAATDC(+57.02)IAK	138.74	25183140	24	1.0	12601655	50.05	1	13501	Ml_LAAO.raw	2.49E8	9	9	sp|P12763|FETUA_BOVIN:B0JYN6|B0JYN6_BOVIN	Carbamidomethylation	C21:Carbamidomethylation:1000.00
ADIFLHENALSSQSAFTLAIAAYALSLGDK	138.60	31366079	30	-1.7	10465415	50.01	1	13491	Ml_LAAO.raw	3.36E6	1	1	F1MY85|F1MY85_BOVIN
VLSSLQTIQGLLVAQGGASSQAR	138.42	22832546	23	0.3	7620924	40.97	1	11158	Ml_LAAO.raw	2.54E8	3	3	sp|P01017|ANGT_BOVIN
TC(+57.02)GNIPDLDHGDVKPSVPPYHHGDSVEFSC(+57.02)R	138.26	34915623	31	2.5	8739000	30.08	1	7886	Ml_LAAO.raw	4.84E7	2	2	A0A3Q1LS74|A0A3Q1LS74_BOVIN:A0A3Q1MP45|A0A3Q1MP45_BOVIN:sp|Q28085|CFAH_BOVIN	Carbamidomethylation	C2:Carbamidomethylation:1000.00;C30:Carbamidomethylation:1000.00
KADSC(+57.02)QLDYSQGPC(+57.02)LGLFK	138.22	21860137	19	1.0	10940153	34.67	1	9366	Ml_LAAO.raw	1.24E7	2	2	F1MMK9|F1MMK9_BOVIN:A0A3Q1MGB8|A0A3Q1MGB8_BOVIN	Carbamidomethylation	C5:Carbamidomethylation:1000.00;C14:Carbamidomethylation:1000.00
NRDFVHFDDTSEPPTETVR	138.14	22610349	19	0.9	7546863	29.91	1	7832	Ml_LAAO.raw	4.18E8	4	4	sp|Q7SIH1|A2MG_BOVIN
EEVPAADLSDQVPDTESETK	137.49	21589753	20	0.3	10804952	29.68	1	7750	Ml_LAAO.raw	1.14E8	2	2	sp|Q2UVX4|CO3_BOVIN
QEPERNEC(+57.02)FLSHKDDSPDLPK	137.38	25401602	21	0.1	12710875	27.08	1	6869	Ml_LAAO.raw	4.17E8	3	3	B0JYQ0|B0JYQ0_BOVIN:sp|P02769|ALBU_BOVIN:A0A140T897|A0A140T897_BOVIN	Carbamidomethylation	C8:Carbamidomethylation:1000.00
LTFPLDYHLNQPFIFVLR	136.46	22322095	18	-0.4	11171116	44.92	1	12209	Ml_LAAO.raw	6.34E7	3	3	sp|Q95121|PEDF_BOVIN
EC(+57.02)C(+57.02)HGDLLEC(+57.02)ADDRADLAK	135.99	22469353	19	-0.9	11244739	28.88	1	7483	Ml_LAAO.raw	2.52E8	3	3	B0JYQ0|B0JYQ0_BOVIN:sp|P02769|ALBU_BOVIN:A0A140T897|A0A140T897_BOVIN	Carbamidomethylation	C2:Carbamidomethylation:1000.00;C3:Carbamidomethylation:1000.00;C10:Carbamidomethylation:1000.00
THWPVGLDDLDLDDSLYTIEATAYALMQK	135.50	32935801	29	-0.5	10988667	51.51	1	13875	Ml_LAAO.raw	4.05E5	1	1	E1B805|E1B805_BOVIN
HFPPAAATDTAADAHDPARPGAK	135.40	22840984	23	0.1	5720319	25.95	1	6493	Ml_LAAO.raw	2.25E9	13	13	sp|Q7SIH1|A2MG_BOVIN
AQFVPLPVSVSVEFAVAATDC(+57.02)IAKEVVDPTKC(+57.02)NLLAEK	135.27	41151323	38	-1.0	10297893	51.58	1	13893	Ml_LAAO.raw	1.39E6	1	1	sp|P12763|FETUA_BOVIN:B0JYN6|B0JYN6_BOVIN	Carbamidomethylation	C21:Carbamidomethylation:1000.00;C32:Carbamidomethylation:1000.00
IGDHLTLEDYLTTDLVDTWLR	135.26	24882485	21	3.1	8304260	48.80	1	13188	Ml_LAAO.raw	1.73E6	1	1	A5PJ69|A5PJ69_BOVIN
FPLYNLGFGNNLNYNFLENMALENHGLAR	135.25	33546243	29	-0.2	11192151	45.43	1	12341	Ml_LAAO.raw	2.84E7	1	1	A0A3Q1LQ21|A0A3Q1LQ21_BOVIN:sp|P56652|ITIH3_BOVIN
AMELLQEEDLIEEDDIPVR	134.49	22560830	19	-0.8	11290479	39.66	1	10794	Ml_LAAO.raw	4.44E6	1	1	E1BH06|E1BH06_BOVIN:F1MVK1|F1MVK1_BOVIN
VLRPGSSASLTC(+57.02)VAPLSGVDFQLR	134.36	25293374	24	0.8	8441204	37.57	1	10203	Ml_LAAO.raw	1.2E7	1	1	sp|Q2KJF1|A1BG_BOVIN:A0A3Q1MJT2|A0A3Q1MJT2_BOVIN	Carbamidomethylation	C12:Carbamidomethylation:1000.00
RPQDTQYYSPFSSFPR	134.24	19749224	16	0.6	9884691	33.84	1	9106	Ml_LAAO.raw	7.43E7	2	2	sp|P17697|CLUS_BOVIN
SYATGIQAQGGTNINDAMLMAVQLLEK	133.97	28364099	27	4.8	14192190	48.05	1	13006	Ml_LAAO.raw	2.22E7	2	2	Q5EA67|Q5EA67_BOVIN
HIPVVTQGSNVQSLTQDDGVAK	133.58	22921709	22	1.5	11470945	29.69	1	7756	Ml_LAAO.raw	1.07E8	2	2	sp|Q2UVX4|CO3_BOVIN
LVVSSVQHQSALELSEAGVQAAAATSTAMSR	133.45	30985667	31	-0.7	10338621	38.48	1	10463	Ml_LAAO.raw	3.18E6	1	1	sp|P28800|A2AP_BOVIN
VHKEC(+57.02)C(+57.02)HGDLLEC(+57.02)ADDRADLAK	133.04	26111577	22	-2.8	8713907	26.49	1	6682	Ml_LAAO.raw	5.37E7	2	2	B0JYQ0|B0JYQ0_BOVIN:sp|P02769|ALBU_BOVIN:A0A140T897|A0A140T897_BOVIN	Carbamidomethylation	C5:Carbamidomethylation:1000.00;C6:Carbamidomethylation:1000.00;C13:Carbamidomethylation:1000.00
LVDTFLEDVKNLYHSEAFSINFR	132.74	27563809	23	0.0	6901025	44.36	1	12070	Ml_LAAO.raw	6.1E7	2	2	sp|P34955|A1AT_BOVIN
GLVLIAFSQYLQQC(+57.02)PFDEHVK	132.30	24912568	21	0.0	12466357	44.06	1	11989	Ml_LAAO.raw	5.62E8	5	5	B0JYQ0|B0JYQ0_BOVIN:sp|P02769|ALBU_BOVIN:A0A140T897|A0A140T897_BOVIN	Carbamidomethylation	C14:Carbamidomethylation:1000.00
QQNC(+57.02)QGGFSSTQDTVVALHALSR	132.08	25031873	23	0.5	8354034	34.17	1	9206	Ml_LAAO.raw	1.79E8	2	2	sp|Q7SIH1|A2MG_BOVIN	Carbamidomethylation	C4:Carbamidomethylation:1000.00
SGPFGQIFRPDNFVFGQSGAGNNWAK	132.05	27973359	26	2.3	9334548	40.44	1	11013	Ml_LAAO.raw	1.56E7	1	1	sp|Q3MHM5|TBB4B_BOVIN:sp|Q2KJD0|TBB5_BOVIN
NEESLVFVQTDKPIYKPEQTVK	131.93	25913481	22	-0.1	12966813	31.45	1	8328	Ml_LAAO.raw	1.46E9	6	6	sp|Q7SIH1|A2MG_BOVIN
LEGEDQFLEVAEAPEATQATFPVHR	131.69	27833401	25	-3.2	9287843	37.22	1	10105	Ml_LAAO.raw	4.43E7	1	1	sp|Q2KJF1|A1BG_BOVIN:A0A3Q1MJT2|A0A3Q1MJT2_BOVIN
C(+57.02)SDGWGFDATTLDEHGNMLFLK	131.54	25130991	22	-3.7	12575522	40.22	1	10953	Ml_LAAO.raw	2.47E8	3	3	A0A452DI25|A0A452DI25_BOVIN:sp|Q3SZV7|HEMO_BOVIN	Carbamidomethylation	C1:Carbamidomethylation:1000.00
AVDQSVLLM(+15.99)RPEAELSAATVYNLLPVK	131.27	29425786	27	-1.7	9818651	42.37	1	11545	Ml_LAAO.raw	1.26E8	3	3	sp|Q7SIH1|A2MG_BOVIN	Oxidation (M)	M9:Oxidation (M):1000.00
HLTVFENLANQADRDQYELLC(+57.02)R	131.05	27043027	22	-0.1	6770829	38.21	1	10383	Ml_LAAO.raw	3.84E6	1	1	A0A3Q1NEQ0|A0A3Q1NEQ0_BOVIN:Q2HJF0|Q2HJF0_BOVIN	Carbamidomethylation	C21:Carbamidomethylation:1000.00
VADAHLDKVESIAVYYLVLDVK	130.99	24593311	22	-1.6	8207830	43.90	1	11948	Ml_LAAO.raw	1.21E7	2	2	F1MKS5|F1MKS5_BOVIN:Q9BGU1|Q9BGU1_BOVIN
IQC(+57.02)VDGEWTALPVC(+57.02)IEEER	130.12	23030562	19	2.6	11525383	38.10	1	10353	Ml_LAAO.raw	2.02E7	1	1	A0A3Q1LS74|A0A3Q1LS74_BOVIN:A0A3Q1MP45|A0A3Q1MP45_BOVIN:sp|Q28085|CFAH_BOVIN	Carbamidomethylation	C3:Carbamidomethylation:1000.00;C14:Carbamidomethylation:1000.00
QPAGC(+57.02)LENQVSAFLEEIC(+57.02)R	130.05	22200303	19	-0.8	11110215	46.28	1	12560	Ml_LAAO.raw	7.75E6	2	2	A0A3Q1MIW0|A0A3Q1MIW0_BOVIN:sp|Q3SZ57|FETA_BOVIN	Carbamidomethylation	C5:Carbamidomethylation:1000.00;C18:Carbamidomethylation:1000.00
GTEAVGSTFLEAIPM(+15.99)SLPPDVEFNRPFLC(+57.02)ILYDR	129.97	38699006	34	-1.8	12909718	46.73	1	12672	Ml_LAAO.raw	2.28E8	3	3	sp|P34955|A1AT_BOVIN	Oxidation (M); Carbamidomethylation	M15:Oxidation (M):1000.00;C29:Carbamidomethylation:1000.00
LIDQYGTHYLQSGSLGGEYK	129.92	22280750	20	-0.1	11150447	32.25	1	8589	Ml_LAAO.raw	3.3E7	2	2	A0A3Q1MP40|A0A3Q1MP40_BOVIN:A0A3Q1LI40|A0A3Q1LI40_BOVIN:sp|Q29RQ1|CO7_BOVIN
APSAEVEMTAYVILAHVTAQPAPNPEDLK	129.81	30615430	29	-2.0	10215195	46.25	1	12551	Ml_LAAO.raw	2.71E7	2	2	sp|Q7SIH1|A2MG_BOVIN
HPYFYAPELLYYANK	129.78	18879196	15	-0.5	9449666	38.24	1	10395	Ml_LAAO.raw	1.33E8	2	2	B0JYQ0|B0JYQ0_BOVIN:sp|P02769|ALBU_BOVIN:A0A140T897|A0A140T897_BOVIN
KLEDDFDEYIMVIENIIK	129.60	22261130	18	1.4	11140653	50.68	1	13662	Ml_LAAO.raw	2.65E7	2	2	sp|Q2UVX4|CO3_BOVIN
TEVLTSLYEEAVKEDNTIHWTRPQKPR	129.37	32396575	27	3.1	8109242	37.53	1	10190	Ml_LAAO.raw	2.82E7	1	1	sp|Q7SIH1|A2MG_BOVIN
SNC(+57.02)DQLEKPSVETPPDPTFTPVPIQTK	128.51	30244749	27	0.5	10091660	33.06	1	8851	Ml_LAAO.raw	1.06E8	1	1	sp|P01017|ANGT_BOVIN	Carbamidomethylation	C3:Carbamidomethylation:1000.00
IEHSFEVDEYVLPK	128.39	17038406	14	0.2	8529277	33.46	1	8981	Ml_LAAO.raw	5.03E7	2	2	F1MJK3|F1MJK3_BOVIN:A0A3Q1MNN6|A0A3Q1MNN6_BOVIN
HEENPINPGVDQC(+57.02)C(+57.02)TSSYSNR	128.30	24630178	21	1.1	8220142	26.15	1	6564	Ml_LAAO.raw	1.02E7	1	1	A0A3Q1MIW0|A0A3Q1MIW0_BOVIN:sp|Q3SZ57|FETA_BOVIN	Carbamidomethylation	C13:Carbamidomethylation:1000.00;C14:Carbamidomethylation:1000.00
IVEGQDAEVGLSPWQVMLFR	128.06	22731514	20	-0.7	11375822	44.33	1	12061	Ml_LAAO.raw	3.72E7	2	2	A0A452DI66|A0A452DI66_BOVIN:sp|P00735|THRB_BOVIN
SSAYAAFQYRPPSTWLTAYVVK	127.98	25052693	22	-0.1	12536418	40.53	1	11036	Ml_LAAO.raw	7.72E7	2	2	sp|Q2UVX4|CO3_BOVIN
HPTVLQNTDGKNPEAWAK	127.54	20050017	18	0.8	10035090	27.19	1	6906	Ml_LAAO.raw	9.3E6	2	2	A0A3Q1NEQ0|A0A3Q1NEQ0_BOVIN:Q2HJF0|Q2HJF0_BOVIN
GGHSGFLAGLSYLDLNNPAGNK	127.45	22010864	22	-1.4	7347017	38.68	1	10525	Ml_LAAO.raw	7.07E6	1	1	A0A3Q1MP40|A0A3Q1MP40_BOVIN:A0A3Q1LI40|A0A3Q1LI40_BOVIN:sp|Q29RQ1|CO7_BOVIN
EDYLDIYVFGVGPLVNQENINALASK	127.43	28804543	26	-2.5	14412308	45.77	1	12428	Ml_LAAO.raw	20000000	2	2	sp|P81187|CFAB_BOVIN
IAQWQNLEVENGLQQLTFPLSSEPFQGSYK	127.21	34507095	30	-3.2	17263564	44.18	1	12019	Ml_LAAO.raw	1.9E8	3	3	sp|Q7SIH1|A2MG_BOVIN
KPVTEAQSC(+57.02)HLAIVPSHAVVSR	126.97	23852585	22	1.4	5973228	27.31	1	6945	Ml_LAAO.raw	1.66E7	1	1	A0A3Q1NEQ0|A0A3Q1NEQ0_BOVIN:Q2HJF0|Q2HJF0_BOVIN	Carbamidomethylation	C9:Carbamidomethylation:1000.00
VAPEEHPVLLTEAPLNPK	126.57	19530570	18	1.2	9775370	31.75	1	8430	Ml_LAAO.raw	1.74E8	2	2	sp|P60712|ACTB_BOVIN:sp|P63258|ACTG_BOVIN
EGAHYLVWGVSSDLWGEKPK	126.53	22571167	20	-3.6	7533768	37.07	1	10063	Ml_LAAO.raw	2.47E7	1	1	sp|Q2UVX4|CO3_BOVIN
FDGALNVDLTEFQTNLVPYPR	126.36	24082012	21	3.2	12051117	42.47	1	11574	Ml_LAAO.raw	8.4E6	1	1	sp|P81947|TBA1B_BOVIN:A0A3Q1M1Z2|A0A3Q1M1Z2_BOVIN:A0A452DIH7|A0A452DIH7_BOVIN:sp|P81948|TBA4A_BOVIN
GAFASLSELHC(+57.02)DKLHVDPENFR	126.33	25412070	22	-2.3	8480743	34.15	1	9202	Ml_LAAO.raw	1.89E8	3	3	sp|P02081|HBBF_BOVIN	Carbamidomethylation	C11:Carbamidomethylation:1000.00
AESLVFVQTDKPIYKPGQTVQFR	126.19	26504119	23	-0.1	6636102	33.64	1	9039	Ml_LAAO.raw	1.15E8	2	2	F1MJK3|F1MJK3_BOVIN:A0A3Q1MNN6|A0A3Q1MNN6_BOVIN
ILLQGTPVAQMTEDAIDGER	126.19	21560784	20	1.3	10790479	40.18	1	10942	Ml_LAAO.raw	1.09E8	3	3	sp|Q2UVX4|CO3_BOVIN
NPSHVNELC(+57.02)SPK	126.11	13806456	12	-1.1	6913293	22.85	1	5412	Ml_LAAO.raw	3.32E7	2	2	E1BH06|E1BH06_BOVIN:F1MVK1|F1MVK1_BOVIN	Carbamidomethylation	C9:Carbamidomethylation:1000.00
QQTQHAVEGDC(+57.02)DIHVLK	125.95	19769374	17	0.1	9894761	25.42	1	6321	Ml_LAAO.raw	6.48E8	4	4	sp|P12763|FETUA_BOVIN:B0JYN6|B0JYN6_BOVIN	Carbamidomethylation	C11:Carbamidomethylation:1000.00
MSVQPTVSLGGFEITPPVVLR	125.85	22262083	21	-1.5	11141097	42.37	1	11546	Ml_LAAO.raw	6.62E6	1	1	A0A3Q1LR94|A0A3Q1LR94_BOVIN:F1MTV9|F1MTV9_BOVIN:E3SAZ8|E3SAZ8_BOVIN:sp|Q3T160|NPM_BOVIN:D3U796|D3U796_BOVIN
TMQALPYNTQGNSNNYLHLSVPR	125.83	26172708	23	-0.8	8734302	34.46	1	9297	Ml_LAAO.raw	4.83E7	2	2	sp|Q2UVX4|CO3_BOVIN
LQGMENLEDVFVQMLDESR	125.79	22520454	19	-1.5	11270283	49.03	1	13249	Ml_LAAO.raw	2.31E7	2	2	sp|P81187|CFAB_BOVIN
QEAGLGSLFYFTLDVLETGC(+57.02)HVLSR	125.32	28113901	25	-1.6	9381358	51.67	1	13916	Ml_LAAO.raw	9.8E6	1	1	sp|Q58D62|FETUB_BOVIN	Carbamidomethylation	C20:Carbamidomethylation:1000.00
VLDPNTVFALVNYISFK	125.31	19390454	17	-0.2	9705298	50.10	1	13514	Ml_LAAO.raw	5.9E9	19	19	sp|P34955|A1AT_BOVIN
C(+57.02)SDGWGFDATTLDEHGNM(+15.99)LFLK	125.30	25290940	22	1.1	12655557	38.54	1	10479	Ml_LAAO.raw	1.29E8	3	3	A0A452DI25|A0A452DI25_BOVIN:sp|Q3SZV7|HEMO_BOVIN	Carbamidomethylation; Oxidation (M)	C1:Carbamidomethylation:1000.00;M18:Oxidation (M):1000.00
TEDHFSVVDFNHNVR	125.16	18148336	15	-1.7	9084225	29.95	1	7847	Ml_LAAO.raw	4.14E7	3	3	A0A3Q1LK49|A0A3Q1LK49_BOVIN:A5D7R6|A5D7R6_BOVIN
LDAAMAGHIYVSGSAPSFPR	125.09	20459993	20	-1.4	6830061	33.64	1	9040	Ml_LAAO.raw	2.15E7	2	2	Q3ZBS7|Q3ZBS7_BOVIN
YRNPSNC(+57.02)YGEESNAVC(+57.02)EK	124.71	21758950	18	-4.6	10889498	24.56	1	6020	Ml_LAAO.raw	4.81E7	2	2	sp|Q7SIH1|A2MG_BOVIN	Carbamidomethylation	C7:Carbamidomethylation:1000.00;C16:Carbamidomethylation:1000.00
TTGIVM(+15.99)DSGDGVTHTVPIYEGYALPHAILR	124.70	31986018	30	-2.9	10672048	36.63	1	9938	Ml_LAAO.raw	2.3E7	2	2	sp|P60712|ACTB_BOVIN:sp|P63258|ACTG_BOVIN	Oxidation (M)	M6:Oxidation (M):1000.00
SSEADWVTDQLNQINYADHK	124.55	23330559	20	-0.8	11675343	37.31	1	10130	Ml_LAAO.raw	1.35E7	1	1	sp|P81187|CFAB_BOVIN
SLGGLAELLELDLTANQLTHLPGR	124.51	25303755	24	0.3	8444660	48.24	1	13051	Ml_LAAO.raw	7.94E6	1	1	Q09TE3|Q09TE3_BOVIN
FFESFGDLSSADAILGNPK	124.15	20139683	19	-0.1	10079913	41.02	1	11172	Ml_LAAO.raw	9.16E8	8	8	sp|P02081|HBBF_BOVIN
KDEFPFALEVQTLPQTC(+57.02)DGPK	123.63	24191729	21	1.2	8073992	38.25	1	10397	Ml_LAAO.raw	1.71E8	2	2	sp|Q7SIH1|A2MG_BOVIN	Carbamidomethylation	C17:Carbamidomethylation:1000.00
RPSTSTHC(+57.02)TYISGDK	123.60	17087838	15	0.5	5706022	22.11	1	5150	Ml_LAAO.raw	3.4E7	3	3	A5D9D2|A5D9D2_BOVIN	Carbamidomethylation	C8:Carbamidomethylation:1000.00
INDYVEKGSHGKIVELVK	123.57	20271051	18	1.0	10145609	27.88	1	7140	Ml_LAAO.raw	3.62E7	3	3	sp|P34955|A1AT_BOVIN
RGHLFLQTDQPVYNPGQQVR	123.56	23522087	20	0.0	7850768	30.17	1	7917	Ml_LAAO.raw	5.83E6	1	1	F1MVK1|F1MVK1_BOVIN
VEKFDLVPVPPNLYGDFFTGDAYVILK	123.54	30555945	27	-1.3	10195375	45.92	1	12470	Ml_LAAO.raw	2.92E6	1	1	F1N1I6|F1N1I6_BOVIN
GGVDDEVTLSAYITIALLEMPLLVTHSIVR	123.53	32247366	30	-1.8	10759175	52.01	1	14008	Ml_LAAO.raw	8.9E5	1	1	F1MJK3|F1MJK3_BOVIN:A0A3Q1MNN6|A0A3Q1MNN6_BOVIN
ITVVAGEHNTEKPEPTEQKR	123.44	22621604	20	-3.0	7550585	22.64	1	5338	Ml_LAAO.raw	6.9E6	1	1	A6QPZ2|A6QPZ2_BOVIN:F1MBC5|F1MBC5_BOVIN:sp|P00741|FA9_BOVIN
FLHQYGFDGLDFDWEYPGFR	123.13	25081174	20	-1.5	8370452	42.77	1	11655	Ml_LAAO.raw	6.41E6	1	1	sp|Q95M17|CHIA_BOVIN
HTTERDFHVDEQTTVK	123.08	19419181	16	-2.9	9719635	23.68	1	5710	Ml_LAAO.raw	1.99E8	3	3	sp|P34955|A1AT_BOVIN
FSGQLNNEGC(+57.02)FSQQVNTK	122.94	20569272	18	0.3	10294712	29.10	1	7557	Ml_LAAO.raw	5.57E7	2	2		Carbamidomethylation	C10:Carbamidomethylation:1000.00
NEC(+57.02)FLSHKDDSPDLPK	122.88	19008624	16	0.2	9514387	27.51	1	7014	Ml_LAAO.raw	2.21E8	3	3	B0JYQ0|B0JYQ0_BOVIN:sp|P02769|ALBU_BOVIN:A0A140T897|A0A140T897_BOVIN	Carbamidomethylation	C3:Carbamidomethylation:1000.00
THAAGTPSEPSATVTIEELDPPPAPTLTVDR	122.75	31695779	31	-0.5	10575327	35.38	1	9567	Ml_LAAO.raw	2.75E7	1	1	sp|Q2KJF1|A1BG_BOVIN:A0A3Q1MJT2|A0A3Q1MJT2_BOVIN
DFVHFDDTSEPPTETVR	122.49	19908907	17	0.0	9964527	32.43	1	8645	Ml_LAAO.raw	4.26E8	5	5	sp|Q7SIH1|A2MG_BOVIN
NAQGEEKEILTAQALELSLK	122.33	21841638	20	-1.0	10930881	37.07	1	10064	Ml_LAAO.raw	1.94E7	2	2	A0A3Q1LQ21|A0A3Q1LQ21_BOVIN:sp|P56652|ITIH3_BOVIN
ANPLLIDAVTYLVALIPEPSAER	122.19	24643577	23	-0.7	8224593	51.94	1	13985	Ml_LAAO.raw	1.64E6	1	1	A0A3Q1MFR4|A0A3Q1MFR4_BOVIN:E1BNR0|E1BNR0_BOVIN
YNGVFQEC(+57.02)C(+57.02)QAEDKGAC(+57.02)LLPK	122.14	24861028	21	-0.6	12440580	32.65	1	8719	Ml_LAAO.raw	3.83E7	2	2	B0JYQ0|B0JYQ0_BOVIN:sp|P02769|ALBU_BOVIN:A0A140T897|A0A140T897_BOVIN	Carbamidomethylation	C8:Carbamidomethylation:1000.00;C9:Carbamidomethylation:1000.00;C17:Carbamidomethylation:1000.00
LLFWGGSYGGAGQPQLISR	122.01	20060374	19	-4.2	10040217	39.53	1	10760	Ml_LAAO.raw	5.67E7	3	3	Q3ZBS7|Q3ZBS7_BOVIN
DSGKEQGPTHGHGWDHGK	121.89	19288513	18	-1.4	9654316	20.75	1	4696	Ml_LAAO.raw	1.97E7	3	3	sp|P01045|KNG2_BOVIN:sp|P01044|KNG1_BOVIN
LHEAFSPITYQHDLALVR	121.89	21091006	18	2.6	10555603	34.49	1	9304	Ml_LAAO.raw	3.68E7	3	3	F1MTT3|F1MTT3_BOVIN:sp|P98140|FA12_BOVIN
QLFHPEQLITGKEDAANNYAR	121.89	24141978	21	0.1	8057399	32.51	1	8673	Ml_LAAO.raw	6.86E6	1	1	sp|P81947|TBA1B_BOVIN:A0A3Q1M1Z2|A0A3Q1M1Z2_BOVIN:A0A452DIH7|A0A452DIH7_BOVIN:sp|P81948|TBA4A_BOVIN
C(+57.02)C(+57.02)AADDKEAC(+57.02)FAVEGPK	121.82	19267910	17	-1.4	9644014	27.03	1	6853	Ml_LAAO.raw	2.46E8	2	2	B0JYQ0|B0JYQ0_BOVIN:sp|P02769|ALBU_BOVIN:A0A140T897|A0A140T897_BOVIN	Carbamidomethylation	C1:Carbamidomethylation:1000.00;C2:Carbamidomethylation:1000.00;C10:Carbamidomethylation:1000.00
YYGGGYGSTQATFMVFQALAQYQK	121.30	26782476	24	3.1	13401353	45.14	1	12264	Ml_LAAO.raw	3.08E7	2	2	sp|Q2UVX4|CO3_BOVIN
TYFPHFDLSHGSAQVK	121.13	18328845	16	0.2	9174497	32.51	1	8672	Ml_LAAO.raw	1.1E9	6	6	sp|P01966|HBA_BOVIN:A0A1K0FUD3|A0A1K0FUD3_BOVIN
VHAELADVLTEAVVDSILAIK	120.67	22052256	21	-0.2	7360823	51.66	1	13913	Ml_LAAO.raw	2.47E6	1	1	F1MGX0|F1MGX0_BOVIN:sp|Q3MHL7|TCPZ_BOVIN
SLFTDVVAEKDLFHC(+57.02)VSFTLPR	120.67	25803047	22	-0.5	6460831	42.65	1	11620	Ml_LAAO.raw	9.52E6	1	1	sp|Q7SIH1|A2MG_BOVIN	Carbamidomethylation	C15:Carbamidomethylation:1000.00
DSQEEEKTEALTSAK	120.63	16647740	15	-0.7	8333937	24.16	1	5883	Ml_LAAO.raw	7.06E7	2	2	F1N1I6|F1N1I6_BOVIN
SAGTFSEEFQVDEAKR	120.58	17998325	16	-0.5	9009231	29.86	1	7813	Ml_LAAO.raw	6.34E7	2	2	F1MJK3|F1MJK3_BOVIN:A0A3Q1MNN6|A0A3Q1MNN6_BOVIN
EKDVSLTAFVLIALHEAK	120.56	19831040	18	-0.5	9925588	44.02	1	11977	Ml_LAAO.raw	3.92E7	2	2	sp|Q2UVX4|CO3_BOVIN
IEHLWPQGPSTVDAAFLWDK	120.45	23091479	20	0.5	11555818	40.12	1	10923	Ml_LAAO.raw	9.15E7	2	2	sp|Q3SZV7|HEMO_BOVIN
IVLLDESFHPLNELVPLVYVEDPKGNR	120.27	31046545	27	-2.2	10358899	43.31	1	11792	Ml_LAAO.raw	3.31E7	2	2	sp|Q7SIH1|A2MG_BOVIN
FFESFGDLSTADAVMNNPK	120.20	20889463	19	-0.9	10454795	38.32	1	10416	Ml_LAAO.raw	1.11E7	1	1	sp|P02070|HBB_BOVIN:D4QBB4|D4QBB4_BOVIN:D4QBB3|D4QBB3_BOVIN
SVLLM(+15.99)KPEAEFSPQSVYNLLSVK	120.04	25943665	23	-1.9	8657944	41.82	1	11401	Ml_LAAO.raw	1.04E7	1	1	F1MJK3|F1MJK3_BOVIN	Oxidation (M)	M5:Oxidation (M):1000.00
INALTAASEAAC(+57.02)LIVSVDETIKNPR	119.71	26553901	25	0.3	8861376	48.95	1	13227	Ml_LAAO.raw	1.56E6	1	1	A0A3Q1MUU9|A0A3Q1MUU9_BOVIN:sp|Q2NKZ1|TCPH_BOVIN	Carbamidomethylation	C12:Carbamidomethylation:1000.00
GTEWVDPEDPTVIAENELLGAAAAIEAAAK	119.61	30505083	30	1.7	10178451	51.30	1	13817	Ml_LAAO.raw	2.83E6	1	1	A0A3Q1MLQ7|A0A3Q1MLQ7_BOVIN
EQLGPVTQEFWDNLEKETASLR	119.60	25892710	22	-1.7	8640961	44.89	1	12204	Ml_LAAO.raw	1.15E7	1	1	V6F9A2|V6F9A2_BOVIN:sp|P15497|APOA1_BOVIN
VETGVLKPGMVVTFAPVNVTTEVK	119.47	25143767	24	-0.1	8391328	37.27	1	10119	Ml_LAAO.raw	1.16E7	1	1	sp|P68103|EF1A1_BOVIN
SDLDDDIIPEEDIISR	119.44	18438687	16	-0.1	9229415	36.40	1	9869	Ml_LAAO.raw	5.45E7	2	2	sp|Q2UVX4|CO3_BOVIN
YPEKQDTVLDGSFIVR	119.41	18659523	16	-3.0	9339806	33.18	1	8891	Ml_LAAO.raw	6.07E7	4	4	Q5EA67|Q5EA67_BOVIN
YPEKQDTVIDGSFIVR	119.41	18659523	16	-3.0	9339806	33.18	1	8891	Ml_LAAO.raw	6.07E7	4	4
HYTIAALLSPYSYSTTALVSSPK	119.40	24692791	23	-0.6	8240998	40.28	1	10970	Ml_LAAO.raw	5.01E7	2	2	sp|O46375|TTHY_BOVIN
ESSLLNQHIC(+57.02)AVMGK	119.14	16858229	15	-1.5	8439175	32.34	1	8615	Ml_LAAO.raw	2.77E7	2	2	A0A3Q1MIW0|A0A3Q1MIW0_BOVIN:sp|Q3SZ57|FETA_BOVIN	Carbamidomethylation	C10:Carbamidomethylation:1000.00
LDLNLGAQATWTELPWLHTK	118.94	23062058	20	-0.2	11541100	43.32	1	11794	Ml_LAAO.raw	1.76E9	21	21	A0A452DI25|A0A452DI25_BOVIN:sp|Q3SZV7|HEMO_BOVIN
TLSETWSVASGAVFSPVALFSTLTSFYVGALDPTASR	118.92	38349355	37	0.4	12793196	51.98	1	13998	Ml_LAAO.raw	2.32E6	2	2	sp|P01017|ANGT_BOVIN
VYDYYETDEFAVAEYSAPC(+57.02)SK	118.89	25060522	21	-1.2	12540319	35.91	1	9725	Ml_LAAO.raw	4.75E7	2	2	sp|Q7SIH1|A2MG_BOVIN	Carbamidomethylation	C19:Carbamidomethylation:1000.00
C(+57.02)LSYYQLDGSNTIQC(+57.02)IK	118.86	20619500	17	-0.7	10319816	34.00	1	9155	Ml_LAAO.raw	1.65E7	1	1	A0A3Q1LS74|A0A3Q1LS74_BOVIN:A0A3Q1MP45|A0A3Q1MP45_BOVIN:sp|Q28085|CFAH_BOVIN	Carbamidomethylation	C1:Carbamidomethylation:1000.00;C15:Carbamidomethylation:1000.00
GSGGTAEHPFTVEEFVLPK	118.81	20009843	19	-2.4	10014970	36.18	1	9809	Ml_LAAO.raw	7.27E8	4	4	sp|Q7SIH1|A2MG_BOVIN
VGLNFSPGQSFPASQAHLR	118.48	20120227	19	-0.4	6716813	33.86	1	9113	Ml_LAAO.raw	9.81E8	5	5	sp|Q7SIH1|A2MG_BOVIN
LSVEKDQYVSPETVTVR	118.47	19490105	17	0.0	9755125	29.24	1	7603	Ml_LAAO.raw	8.16E6	1	1	G3N0S9|G3N0S9_BOVIN
IEHLWPQGPSTVDAAFLWDKK	118.45	24372429	21	2.5	12196318	38.09	1	10351	Ml_LAAO.raw	1.33E8	3	3	sp|Q3SZV7|HEMO_BOVIN
LQGGLSQLSFPLSVEPALGPYK	118.45	23002415	22	-1.3	11511265	41.72	1	11375	Ml_LAAO.raw	4.15E7	2	2	F1MJK3|F1MJK3_BOVIN:A0A3Q1MNN6|A0A3Q1MNN6_BOVIN
DVSC(+57.02)GNPPQVENAIIHNQK	118.33	21190117	19	-2.4	10605106	29.35	1	7640	Ml_LAAO.raw	9.8E8	2	2	A0A3Q1LS74|A0A3Q1LS74_BOVIN:A0A3Q1MP45|A0A3Q1MP45_BOVIN:sp|Q28085|CFAH_BOVIN	Carbamidomethylation	C4:Carbamidomethylation:1000.00
AQPVQVAEGSEPDSFWEALGGK	118.18	23010913	22	-3.5	11515490	39.41	1	10726	Ml_LAAO.raw	1.78E7	1	1	F1N1I6|F1N1I6_BOVIN
TM(+15.99)QALPYNTQGNSNNYLHLSVPR	118.06	26332656	23	-0.2	8787623	33.43	1	8968	Ml_LAAO.raw	1.33E7	1	1	sp|Q2UVX4|CO3_BOVIN	Oxidation (M)	M2:Oxidation (M):1000.00
LC(+57.02)YVALDFEQEMATAASSSSLEK	117.99	25491665	23	-0.1	8507294	42.53	1	11589	Ml_LAAO.raw	3.59E6	1	1	sp|P60712|ACTB_BOVIN:sp|P63258|ACTG_BOVIN	Carbamidomethylation	C2:Carbamidomethylation:1000.00
NYGGTVAVTESGHTC(+57.02)QR	117.94	18358220	17	-0.6	9189177	23.98	1	5816	Ml_LAAO.raw	3.3E7	2	2	sp|P06868|PLMN_BOVIN	Carbamidomethylation	C15:Carbamidomethylation:1000.00
EFGSPDGVC(+57.02)LHSVDAAFTC(+57.02)PGSSQLYIMAGQK	117.62	34285476	32	-0.9	11438555	38.81	1	10563	Ml_LAAO.raw	2.59E8	3	3	A0A452DI25|A0A452DI25_BOVIN:sp|Q3SZV7|HEMO_BOVIN	Carbamidomethylation	C9:Carbamidomethylation:1000.00;C19:Carbamidomethylation:1000.00
VMLGETNPADSKPGTIR	117.61	17849091	17	-1.7	8934603	27.37	1	6966	Ml_LAAO.raw	3.62E7	2	2	sp|P52174|NDKA1_BOVIN:sp|P52175|NDKA2_BOVIN:A1A4N9|A1A4N9_BOVIN:sp|Q3T0Q4|NDKB_BOVIN
YVSHFETEGPHVLLYFDSVPTSR	117.50	26792969	23	-1.0	8941053	37.05	1	10057	Ml_LAAO.raw	5.66E6	1	1	sp|P01030|CO4_BOVIN
GHYTEGAELVDSVLDVVR	117.42	19579745	18	-0.8	9799937	41.68	1	11366	Ml_LAAO.raw	1.91E7	2	2	sp|Q3MHM5|TBB4B_BOVIN:sp|Q2KJD0|TBB5_BOVIN
VGGHAAEYGAEALER	117.18	15287269	15	-1.1	5105824	26.47	1	6675	Ml_LAAO.raw	1.43E9	6	6	sp|P01966|HBA_BOVIN:A0A1K0FUD3|A0A1K0FUD3_BOVIN
LSDLLAPISEQIQEVVTFR	117.17	21571680	19	-0.7	10795905	47.29	1	12811	Ml_LAAO.raw	2.78E6	1	1	A0A3Q1LJQ7|A0A3Q1LJQ7_BOVIN:A6QLB7|A6QLB7_BOVIN:sp|Q3SYV4|CAP1_BOVIN
LQGM(+15.99)ENLEDVFVQMLDESR	117.02	22680403	19	0.7	11350282	46.98	1	12734	Ml_LAAO.raw	7.85E6	2	2	sp|P81187|CFAB_BOVIN	Oxidation (M)	M4:Oxidation (M):141.14
VHKEC(+57.02)C(+57.02)HGDLLEC(+57.02)ADDR	116.95	21128774	17	-0.4	7052995	24.30	1	5930	Ml_LAAO.raw	1.54E7	1	1	B0JYQ0|B0JYQ0_BOVIN:sp|P02769|ALBU_BOVIN:A0A140T897|A0A140T897_BOVIN	Carbamidomethylation	C5:Carbamidomethylation:1000.00;C6:Carbamidomethylation:1000.00;C13:Carbamidomethylation:1000.00
QFISDDDAYSIFESVGLNIFTNSK	116.86	27092810	24	0.0	9041010	48.48	1	13110	Ml_LAAO.raw	7.67E6	3	3	F1MJK3|F1MJK3_BOVIN
FAHYIITSQVVNSADTAK	116.83	19640002	18	-0.9	9830065	30.89	1	8153	Ml_LAAO.raw	2.51E7	2	2	A0A3Q1LVM5|A0A3Q1LVM5_BOVIN:A0A3Q1LW96|A0A3Q1LW96_BOVIN:sp|Q0VCM5|ITIH1_BOVIN
LLDKFIEDAQVLYSSEAFPTNFR	116.81	27023591	23	3.3	9017966	43.99	1	11970	Ml_LAAO.raw	4.39E6	1	1	sp|A2I7M9|SPA32_BOVIN
DALQDVDPATQMLLLNC(+57.02)LYFK	116.75	24672126	21	-0.9	12346125	46.41	1	12593	Ml_LAAO.raw	1.63E7	2	2	A6QPP2|A6QPP2_BOVIN:F6R4P6|F6R4P6_BOVIN	Carbamidomethylation	C17:Carbamidomethylation:1000.00
QIHC(+57.02)SAGGVWSAETPK	116.67	17268097	16	3.5	8644152	27.45	1	6993	Ml_LAAO.raw	5.41E7	2	2	A0A3Q1LS74|A0A3Q1LS74_BOVIN:A0A3Q1MP45|A0A3Q1MP45_BOVIN:sp|Q28085|CFAH_BOVIN	Carbamidomethylation	C4:Carbamidomethylation:1000.00
VYVHPFHLLVYSK	116.54	16008766	13	0.8	8014462	33.03	1	8842	Ml_LAAO.raw	1.11E8	3	3	sp|P01017|ANGT_BOVIN
EPGQDLVVLPLTITSDFIPSFR	116.36	24432998	22	0.1	12226573	48.84	1	13199	Ml_LAAO.raw	1.8E7	2	2	sp|Q2UVX4|CO3_BOVIN
AGHQVTLLEASESVGGR	116.14	17098696	17	-2.7	8559398	30.08	1	7889	Ml_LAAO.raw	1.96E7	2	2	recombinante_protein
VFQPFFVELTMPYSVIR	116.07	20720806	17	0.8	10370483	47.52	1	12872	Ml_LAAO.raw	1.99E8	4	4	sp|Q7SIH1|A2MG_BOVIN
NVFISPVSISTALAMLSLGAR	116.07	21461819	21	-1.3	7164003	51.50	1	13872	Ml_LAAO.raw	5.14E6	2	2	sp|E1BF81|CBG_BOVIN
LGQLQSIITATSANAELVLETLAEM(+15.99)DGLEDFLSK	116.04	36358491	34	-1.7	9099680	51.81	1	13952	Ml_LAAO.raw	1.3E6	1	1	A0A3Q1LK49|A0A3Q1LK49_BOVIN:A5D7R6|A5D7R6_BOVIN	Oxidation (M)	M25:Oxidation (M):1000.00
KTEQFQVSVSVAPAAK	116.02	16889097	16	-0.5	8454617	28.79	1	7451	Ml_LAAO.raw	1.54E8	2	2	Q5EA67|Q5EA67_BOVIN
KDTIIKPLLVEPEGLEK	115.94	19211135	17	-0.5	9615636	32.60	1	8702	Ml_LAAO.raw	1.58E8	3	3	sp|Q7SIH1|A2MG_BOVIN
VGLSGMAIADITLLSGFHALR	115.73	21411667	21	-0.9	7147289	46.70	1	12665	Ml_LAAO.raw	5.87E6	1	1	E1BH06|E1BH06_BOVIN:F1MVK1|F1MVK1_BOVIN:sp|P01030|CO4_BOVIN
AGQVLEYLC(+57.02)PSGFYPYPTQIR	115.58	24581990	21	2.9	8204093	40.41	1	11003	Ml_LAAO.raw	1.26E7	1	1	sp|P81187|CFAB_BOVIN	Carbamidomethylation	C9:Carbamidomethylation:1000.00
TILQMSLDHHIVTPLTAMVIENEAGDER	115.28	31325583	28	-3.0	7841445	40.81	1	11117	Ml_LAAO.raw	1.73E7	1	1	A0A3Q1LK49|A0A3Q1LK49_BOVIN:A5D7R6|A5D7R6_BOVIN
HHLQDLEQALSTAVFK	115.28	18359530	16	0.7	9189844	38.04	1	10336	Ml_LAAO.raw	3.04E7	2	2	E1BMJ0|E1BMJ0_BOVIN:sp|P50448|F12AI_BOVIN
RHPYFYAPELLYYANK	115.20	20440206	16	0.3	6823477	35.97	1	9745	Ml_LAAO.raw	1.06E9	7	7	B0JYQ0|B0JYQ0_BOVIN:sp|P02769|ALBU_BOVIN:A0A140T897|A0A140T897_BOVIN
LYLIQGTQVYIFLTR	115.00	18270294	15	-1.0	9145211	44.65	1	12141	Ml_LAAO.raw	3.98E8	20	20	A0A452DI25|A0A452DI25_BOVIN:sp|Q3SZV7|HEMO_BOVIN
KAAQVTIQSSGTFSTK	114.95	16528733	16	-0.8	8274432	25.68	1	6411	Ml_LAAO.raw	1.65E8	5	5	sp|Q7SIH1|A2MG_BOVIN
TPIVGQPSIPGGPVR	114.86	14738303	15	-0.7	7379219	30.48	1	8020	Ml_LAAO.raw	3.65E8	3	3	sp|P12763|FETUA_BOVIN:B0JYN6|B0JYN6_BOVIN
VTNETLTLTFTVLQDIPVR	114.64	21591838	19	-0.2	10805990	46.28	1	12559	Ml_LAAO.raw	8.15E7	4	4	sp|Q7SIH1|A2MG_BOVIN
KAADETWEPFASGK	114.48	15357256	14	2.1	7688717	30.21	1	7930	Ml_LAAO.raw	3.88E6	1	1	sp|O46375|TTHY_BOVIN
DNPQTHYYAVAVVK	113.92	16037994	14	0.4	8029073	28.69	1	7416	Ml_LAAO.raw	6.99E7	2	2	G3X6N3|G3X6N3_BOVIN
AQWANPFDPSKTEEGSSFLVDK	113.76	24521545	22	-2.0	8183905	37.10	1	10070	Ml_LAAO.raw	1.75E7	1	1	sp|Q9TT36|THBG_BOVIN:Q3SYR0|Q3SYR0_BOVIN
NRQEGLVIASSLLNEGYLQPAGDLSK	113.69	27714453	26	-1.4	9248211	39.89	1	10860	Ml_LAAO.raw	2.61E6	1	1	F1MRZ8|F1MRZ8_BOVIN
FSVDRPFLFLIYEHR	113.64	19380151	15	-0.2	6470122	40.68	1	11084	Ml_LAAO.raw	1.01E8	4	4	A6QPP2|A6QPP2_BOVIN:F6R4P6|F6R4P6_BOVIN
GLLIGEIMSAVLSQEGIDSLTR	113.62	23012249	22	-1.8	7680808	51.61	1	13898	Ml_LAAO.raw	2.94E6	1	1	F1MY85|F1MY85_BOVIN
IGC(+57.02)SQPPQIDHGTINSSSSAEER	113.42	24691189	23	-1.4	8240457	26.16	1	6566	Ml_LAAO.raw	4.36E6	1	1	A0A3Q1LS74|A0A3Q1LS74_BOVIN:A0A3Q1MP45|A0A3Q1MP45_BOVIN	Carbamidomethylation	C3:Carbamidomethylation:1000.00
LPTLLGAEANLSK	113.27	13257554	13	-0.8	6638844	34.79	1	9402	Ml_LAAO.raw	1.86E8	3	3	sp|P01017|ANGT_BOVIN
DTIIKPLLVEPEGLEK	113.27	17930186	16	0.1	8975167	35.41	1	9578	Ml_LAAO.raw	6.07E8	5	5	sp|Q7SIH1|A2MG_BOVIN
KAGTDLLNFLSSFIDPK	113.08	18649934	17	0.2	9335042	49.12	1	13276	Ml_LAAO.raw	2.41E6	1	1	sp|P81644|APOA2_BOVIN
TEVSNNHVLIYLDK	113.05	16438518	14	-1.1	8229323	31.62	1	8384	Ml_LAAO.raw	4.24E8	4	4	sp|Q7SIH1|A2MG_BOVIN
NRDFVHFDDTSEPPTETVRK	113.01	23891299	20	1.6	7973852	28.06	1	7200	Ml_LAAO.raw	6.27E7	2	2	sp|Q7SIH1|A2MG_BOVIN
APGSASEAFFEQGPTR	112.91	16507637	16	0.3	8263893	31.46	1	8333	Ml_LAAO.raw	1.05E7	1	1	A0A3Q1NJB1|A0A3Q1NJB1_BOVIN:F1N076|F1N076_BOVIN
IVELVKVLDPNTVFALVNYISFK	112.68	26204880	23	1.7	8745048	50.87	1	13710	Ml_LAAO.raw	8.18E6	1	1	sp|P34955|A1AT_BOVIN
NLYHSEAFSINFR	112.59	15967684	13	-0.8	7993909	35.27	1	9532	Ml_LAAO.raw	2.64E9	23	23	sp|P34955|A1AT_BOVIN
FPGIPFPLDAAVEC(+57.02)HR	112.58	18248981	16	-0.2	6093065	40.00	1	10890	Ml_LAAO.raw	2.58E8	5	5	A0A452DI25|A0A452DI25_BOVIN:sp|Q3SZV7|HEMO_BOVIN	Carbamidomethylation	C14:Carbamidomethylation:1000.00
HFDGSYSTFGEHR	112.57	15386538	13	0.3	7703344	25.59	1	6383	Ml_LAAO.raw	9.64E8	6	6	sp|Q7SIH1|A2MG_BOVIN
LDMLDLSNNLLTTVPTGLWTSLGK	112.44	26013723	24	1.3	8681325	48.93	1	13222	Ml_LAAO.raw	6.93E6	1	1	Q2KIF2|Q2KIF2_BOVIN:F6RMV5|F6RMV5_BOVIN
FITC(+57.02)ISGEWTQPPQC(+57.02)IATDELRK	112.39	27493203	23	-2.7	9174449	36.58	1	9922	Ml_LAAO.raw	3.51E7	1	1	A0A3Q1LS74|A0A3Q1LS74_BOVIN:A0A3Q1MP45|A0A3Q1MP45_BOVIN:sp|Q28085|CFAH_BOVIN	Carbamidomethylation	C4:Carbamidomethylation:1000.00;C15:Carbamidomethylation:1000.00
IHLISTQSTIPYVLR	112.22	17399934	15	1.2	8710051	35.29	1	9539	Ml_LAAO.raw	2.25E7	2	2	A0A3Q1MV91|A0A3Q1MV91_BOVIN:Q3SZZ9|Q3SZZ9_BOVIN:F1MGU7|F1MGU7_BOVIN
GDKFWVYPPEKGEEYPK	112.20	20679941	17	0.3	10350046	31.75	1	8429	Ml_LAAO.raw	3.33E9	12	12	A0A452DI25|A0A452DI25_BOVIN:sp|Q3SZV7|HEMO_BOVIN
NIIHGSDSVESAEK	112.19	14847107	14	0.0	7433626	23.78	1	5746	Ml_LAAO.raw	1.22E7	1	1	sp|P52174|NDKA1_BOVIN:sp|P52175|NDKA2_BOVIN:A1A4N9|A1A4N9_BOVIN
QHVVYGPWNLPQTGFSHLSR	112.18	23221658	20	0.4	7750629	35.24	1	9524	Ml_LAAO.raw	4.71E6	1	1	A5PJT7|A5PJT7_BOVIN:A0A3S5ZPB5|A0A3S5ZPB5_BOVIN:A0A3Q1MCW2|A0A3Q1MCW2_BOVIN:A0A3Q1M5Q6|A0A3Q1M5Q6_BOVIN
KGHVSFKPSLDQQR	112.13	16258638	14	-1.8	8139377	23.69	1	5712	Ml_LAAO.raw	1.74E8	3	3	A0A3Q1LQ21|A0A3Q1LQ21_BOVIN:sp|P56652|ITIH3_BOVIN
HLYVLEFSDYPGIHEPLEPEVK	112.05	26103005	22	1.1	8711084	37.57	1	10202	Ml_LAAO.raw	5.29E6	1	1	sp|Q2KJ83|CBPN_BOVIN:G5E5V0|G5E5V0_BOVIN
STSIIIMLTDGDANVGESRPEK	112.02	23321580	22	1.1	11670875	37.61	1	10214	Ml_LAAO.raw	3.76E7	2	2	A0A3Q1LQ21|A0A3Q1LQ21_BOVIN:sp|P56652|ITIH3_BOVIN
VHNEC(+57.02)PHITR	112.02	12615986	10	0.5	6318069	21.42	1	4909	Ml_LAAO.raw	5.91E6	2	2	sp|Q2KJ83|CBPN_BOVIN:G5E5V0|G5E5V0_BOVIN	Carbamidomethylation	C5:Carbamidomethylation:1000.00
NEQVQIQAVLYNFLQQSVK	111.99	22481851	19	0.7	7504028	48.00	1	12993	Ml_LAAO.raw	1.91E6	1	1	E1B805|E1B805_BOVIN
SHVLQLTNHQVHR	111.98	15678331	13	-1.7	7849225	23.33	1	5585	Ml_LAAO.raw	3.12E7	3	3	E1BH06|E1BH06_BOVIN:F1MVK1|F1MVK1_BOVIN:sp|P01030|CO4_BOVIN
KAESSLKEDEHSTEGNTR	111.83	20169348	18	1.1	6733196	20.57	1	4638	Ml_LAAO.raw	1.41E6	2	2	Q3SYW7|Q3SYW7_BOVIN:A0A3Q1LIS3|A0A3Q1LIS3_BOVIN
LPSGLPVSLLTLYLDNNK	111.81	19560931	18	0.7	9790545	47.05	1	12751	Ml_LAAO.raw	4.39E7	3	3	sp|Q05443|LUM_BOVIN
IFYNQQNHYDGTTGK	111.68	17848118	15	-0.1	8934131	25.72	1	6426	Ml_LAAO.raw	9.43E8	4	4	sp|Q3Y5Z3|ADIPO_BOVIN:A0A3B0J3V0|A0A3B0J3V0_BOVIN:A0A3Q1M564|A0A3Q1M564_BOVIN
LNDRLDYEC(+57.02)VDGYENR	111.64	20298799	16	-1.8	10159454	29.68	1	7753	Ml_LAAO.raw	5.01E7	2	2	A0A3Q1LS74|A0A3Q1LS74_BOVIN:A0A3Q1MP45|A0A3Q1MP45_BOVIN:sp|Q28085|CFAH_BOVIN	Carbamidomethylation	C9:Carbamidomethylation:1000.00
YAASSYLSLTSSDWK	111.55	16777886	15	4.3	8399052	35.98	1	9750	Ml_LAAO.raw	7.55E6	1	1	F1MLW7|F1MLW7_BOVIN:A6QM09|A6QM09_BOVIN:A5PK49|A5PK49_BOVIN:Q1RMN8|Q1RMN8_BOVIN:Q3T101|Q3T101_BOVIN:A4IFI0|A4IFI0_BOVIN:A6H7J7|A6H7J7_BOVIN:A5PK72|A5PK72_BOVIN:F1N160|F1N160_BOVIN
YETTIRPIC(+57.02)LPC(+57.02)TEGSIQALR	111.54	24772407	21	0.8	8267548	35.47	1	9599	Ml_LAAO.raw	1.44E7	1	1	sp|P81187|CFAB_BOVIN	Carbamidomethylation	C9:Carbamidomethylation:1000.00;C12:Carbamidomethylation:1000.00
NTFAEVTGLSPGVTYHFK	111.51	19669789	18	0.2	9844969	35.36	1	9561	Ml_LAAO.raw	1.06E7	2	2	A0A3Q1M4K6|A0A3Q1M4K6_BOVIN:B8Y9T0|B8Y9T0_BOVIN:B8Y9S9|B8Y9S9_BOVIN:sp|P07589|FINC_BOVIN:G5E5A8|G5E5A8_BOVIN:G5E5B0|G5E5B0_BOVIN:G5E5A9|G5E5A9_BOVIN
NPDADKSPWC(+57.02)YTTDPR	111.38	19218264	16	-0.8	9619197	29.38	1	7651	Ml_LAAO.raw	2.01E7	2	2	sp|P06868|PLMN_BOVIN	Carbamidomethylation	C10:Carbamidomethylation:1000.00
DSYVGDEAQSKR	111.38	13536160	12	-0.6	6778149	22.18	1	5172	Ml_LAAO.raw	3.31E7	2	2	sp|P60712|ACTB_BOVIN:sp|P63258|ACTG_BOVIN:sp|Q3ZC07|ACTC_BOVIN:sp|P68138|ACTS_BOVIN
FLC(+57.02)NIPGLYYFSYHITVYLKDVK	111.25	28524612	23	0.2	7141227	47.07	1	12755	Ml_LAAO.raw	2.29E6	1	1	sp|Q3Y5Z3|ADIPO_BOVIN:A0A3B0J3V0|A0A3B0J3V0_BOVIN:A0A3Q1M564|A0A3Q1M564_BOVIN	Carbamidomethylation	C3:Carbamidomethylation:1000.00
RGHLFLQTDQPVYNPGQR	110.95	21250818	18	1.5	7093690	29.51	1	7694	Ml_LAAO.raw	6.93E6	1	1	E1BH06|E1BH06_BOVIN
MPC(+57.02)AEDYLSLILNR	110.92	16938168	14	-0.4	8479153	44.30	1	12052	Ml_LAAO.raw	1.47E8	3	3	B0JYQ0|B0JYQ0_BOVIN	Carbamidomethylation	C3:Carbamidomethylation:1000.00
VREQLGPVTQEFWDNLEK	110.80	21870959	18	3.7	10945593	38.58	1	10493	Ml_LAAO.raw	1.21E7	2	2	V6F9A2|V6F9A2_BOVIN:sp|P15497|APOA1_BOVIN
VDNDENEHQLSLR	110.76	15677227	13	-2.4	7848667	24.78	1	6094	Ml_LAAO.raw	5.67E7	2	2	A0A3Q1LR94|A0A3Q1LR94_BOVIN:F1MTV9|F1MTV9_BOVIN:E3SAZ8|E3SAZ8_BOVIN:sp|Q3T160|NPM_BOVIN:D3U796|D3U796_BOVIN
SLPGPIHGMATPLAGIDAR	110.70	18729879	19	0.7	9375019	34.48	1	9302	Ml_LAAO.raw	3.57E7	2	2	F1MJK3|F1MJK3_BOVIN
QLAC(+57.02)GEGVADLIIGHLC(+57.02)IR	110.58	20940713	19	-0.7	6990305	42.77	1	11654	Ml_LAAO.raw	9.37E6	1	1	A0A3Q1MIW0|A0A3Q1MIW0_BOVIN:sp|Q3SZ57|FETA_BOVIN	Carbamidomethylation	C4:Carbamidomethylation:1000.00;C17:Carbamidomethylation:1000.00
ALYYDLISNPDIHGTYK	110.43	19819785	17	-1.7	9919949	34.97	1	9450	Ml_LAAO.raw	1.13E8	2	2	sp|Q95121|PEDF_BOVIN
FFTFDHQAVYEC(+57.02)DK	110.34	18057719	14	-0.2	9038930	32.63	1	8712	Ml_LAAO.raw	7.1E6	2	2	A5D9D2|A5D9D2_BOVIN	Carbamidomethylation	C12:Carbamidomethylation:1000.00
KIFTSDADFSGITDDHK	110.32	18958900	17	0.4	6329709	30.11	1	7897	Ml_LAAO.raw	1.18E7	1	1	Q3SZQ8|Q3SZQ8_BOVIN:A0A0A0MP92|A0A0A0MP92_BOVIN
KLYLIQGTQVYIFLTR	110.28	19551244	16	0.0	9785695	41.64	1	11354	Ml_LAAO.raw	3.14E8	18	18	A0A452DI25|A0A452DI25_BOVIN:sp|Q3SZV7|HEMO_BOVIN
SPTSQEVM(+15.99)FLTIQVK	110.05	17228862	15	-0.7	8624498	36.21	1	9818	Ml_LAAO.raw	5.18E7	2	2	sp|Q7SIH1|A2MG_BOVIN	Oxidation (M)	M8:Oxidation (M):1000.00
SISGESGERTEDVDQVTVYSYK	109.97	24481292	22	1.1	8170512	29.43	1	7669	Ml_LAAO.raw	9.99E6	1	1	A0A3Q1LK49|A0A3Q1LK49_BOVIN:A5D7R6|A5D7R6_BOVIN
SPTSQEVMFLTIQVK	109.91	17068912	15	3.3	8544557	39.34	1	10706	Ml_LAAO.raw	1.17E8	5	5	sp|Q7SIH1|A2MG_BOVIN
TFGAGEADC(+57.02)GLRPLFEK	109.77	18668933	17	0.2	9344541	34.17	1	9208	Ml_LAAO.raw	1.46E7	2	2	A0A452DI66|A0A452DI66_BOVIN:sp|P00735|THRB_BOVIN	Carbamidomethylation	C9:Carbamidomethylation:1000.00
NFVASHIANILNSEDLYVQDLK	109.19	25022754	22	-0.2	8350989	41.93	1	11431	Ml_LAAO.raw	6.16E6	1	1	A0A3Q1MFR4|A0A3Q1MFR4_BOVIN:E1BNR0|E1BNR0_BOVIN
KVPQVSTPTLVEVSR	109.19	16389304	15	0.4	5473176	30.16	1	7913	Ml_LAAO.raw	3.13E9	6	6	B0JYQ0|B0JYQ0_BOVIN:sp|P02769|ALBU_BOVIN:A0A140T897|A0A140T897_BOVIN
MPC(+57.02)TEDYLSLILNR	109.14	17238273	14	0.7	8629215	42.41	1	11557	Ml_LAAO.raw	3.79E7	1	1	sp|P02769|ALBU_BOVIN:A0A140T897|A0A140T897_BOVIN	Carbamidomethylation	C3:Carbamidomethylation:1000.00
LGEYGFQNELIVR	108.94	15367936	13	0.4	7694044	35.93	1	9732	Ml_LAAO.raw	7.17E8	6	6	B0JYQ0|B0JYQ0_BOVIN
EAVKEEDSIHWQRPR	108.93	18789336	15	-0.5	4707404	25.38	1	6307	Ml_LAAO.raw	4.87E7	1	1	F1MJK3|F1MJK3_BOVIN:A0A3Q1MNN6|A0A3Q1MNN6_BOVIN
ASFSVLGDILGSAMR	108.66	15227814	15	-0.3	7623977	45.11	1	12258	Ml_LAAO.raw	2.01E8	4	4	sp|Q7SIH1|A2MG_BOVIN
EVIFNSLLC(+57.02)PSVDFVFLGAEDGGQVLR	108.57	29805002	27	-5.4	9945020	48.35	1	13078	Ml_LAAO.raw	1.47E7	1	1	sp|Q7SIH1|A2MG_BOVIN	Carbamidomethylation	C9:Carbamidomethylation:1000.00
AC(+57.02)PSHQPGISLGPELPFPPGLPTVDNIK	108.52	29375059	28	0.3	9801761	40.15	1	10932	Ml_LAAO.raw	4.11E6	1	1	A5PJT7|A5PJT7_BOVIN:A0A3S5ZPB5|A0A3S5ZPB5_BOVIN:A0A3Q1MCW2|A0A3Q1MCW2_BOVIN:A0A3Q1M5Q6|A0A3Q1M5Q6_BOVIN	Carbamidomethylation	C2:Carbamidomethylation:1000.00
DGWHSWRIEHLWPQGPSTVDAAFLWDK	108.44	32335471	27	-3.7	10788523	48.22	1	13046	Ml_LAAO.raw	3.54E6	1	1	sp|Q3SZV7|HEMO_BOVIN
WVLTAAHC(+57.02)LDNILALSFYK	108.17	22341558	19	-0.5	7457255	45.78	1	12431	Ml_LAAO.raw	4.21E6	1	1	sp|P06868|PLMN_BOVIN	Carbamidomethylation	C8:Carbamidomethylation:1000.00
DFHVDEQTTVK	107.94	13176201	11	-1.2	6598165	25.51	1	6357	Ml_LAAO.raw	5.55E9	14	14	sp|P34955|A1AT_BOVIN
FIEDAQVLYSSEAFPTNFR	107.88	22330691	19	0.6	7453641	39.13	1	10645	Ml_LAAO.raw	5000000	1	1	sp|A2I7M9|SPA32_BOVIN
DAFLGSFLYEYSR	107.60	15667354	13	-1.3	7843740	42.68	1	11628	Ml_LAAO.raw	6.24E8	18	18	B0JYQ0|B0JYQ0_BOVIN:sp|P02769|ALBU_BOVIN:A0A140T897|A0A140T897_BOVIN
FLYGEQVDGTAFVIFGVQDGDRR	107.60	25882659	23	-1.2	8637615	40.83	1	11121	Ml_LAAO.raw	3.08E7	1	1	sp|Q2UVX4|CO3_BOVIN
KVPDGLPSALEQLYLEHNNVFSVPDSYFR	107.43	33336670	29	-3.5	8344211	43.84	1	11932	Ml_LAAO.raw	6.22E6	1	1	sp|P13605|FMOD_BOVIN
FC(+57.02)HPELQSGEYWVDPNQGC(+57.02)K	107.23	24500420	20	1.7	8176893	32.57	1	8694	Ml_LAAO.raw	1.34E7	1	1	Q08E14|Q08E14_BOVIN	Carbamidomethylation	C2:Carbamidomethylation:1000.00;C19:Carbamidomethylation:1000.00
ITDNMFC(+57.02)AGYKPGEGK	107.19	17868018	16	1.9	8944099	29.23	1	7599	Ml_LAAO.raw	4.65E6	1	1	A0A452DI66|A0A452DI66_BOVIN:sp|P00735|THRB_BOVIN	Carbamidomethylation	C7:Carbamidomethylation:1000.00
ESYAGVTLDPQGVYGIISR	107.18	20240214	19	0.3	10130182	39.31	1	10698	Ml_LAAO.raw	3.44E6	1	1	F1MY85|F1MY85_BOVIN
TTVLVKNEESLVFVQTDKPIYKPEQTVK	107.18	32327595	28	0.0	8091971	32.97	1	8822	Ml_LAAO.raw	8.45E6	1	1	sp|Q7SIH1|A2MG_BOVIN
HSIC(+57.02)INGEWDPK	107.15	14546613	12	0.2	7283380	29.04	1	7538	Ml_LAAO.raw	1.62E7	1	1	A0A3Q1LS74|A0A3Q1LS74_BOVIN:A0A3Q1MP45|A0A3Q1MP45_BOVIN:sp|Q28085|CFAH_BOVIN	Carbamidomethylation	C4:Carbamidomethylation:1000.00
VITNPQGHYDKDSGK	107.13	16578059	15	-0.8	8299095	22.09	1	5141	Ml_LAAO.raw	4.09E6	2	2	A0A3B0IZF8|A0A3B0IZF8_BOVIN:Q1RMH5|Q1RMH5_BOVIN
TSEDHFQPFFNEK	106.99	16247157	13	-2.6	8133630	31.62	1	8385	Ml_LAAO.raw	2.11E7	2	2	A0A452DI66|A0A452DI66_BOVIN:sp|P00735|THRB_BOVIN
LKPDPNTLC(+57.02)DEFKADEK	106.98	20189618	17	-1.0	10104871	30.62	1	8063	Ml_LAAO.raw	6.86E8	7	7	B0JYQ0|B0JYQ0_BOVIN:sp|P02769|ALBU_BOVIN:A0A140T897|A0A140T897_BOVIN	Carbamidomethylation	C9:Carbamidomethylation:1000.00
VGSEAEDYALEVSSYK	106.86	17457996	16	0.1	8739072	33.49	1	8988	Ml_LAAO.raw	1.18E7	1	1	A0A3Q1LVV7|A0A3Q1LVV7_BOVIN:F6QND5|F6QND5_BOVIN
HSTVFDNLPNPEDR	106.85	16397590	14	1.7	8208882	30.84	1	8137	Ml_LAAO.raw	2.09E7	1	1	G3X6N3|G3X6N3_BOVIN
FGSEFSPELQASFQK	106.72	17008046	15	-0.6	8514091	34.60	1	9343	Ml_LAAO.raw	4.59E8	4	4	sp|P02081|HBBF_BOVIN
GISEETTTGVHNLYK	106.68	16478104	15	-1.1	8249116	27.85	1	7130	Ml_LAAO.raw	4.92E6	1	1	sp|Q3MHL4|SAHH_BOVIN
EC(+57.02)C(+57.02)HGDLLEC(+57.02)ADDR	106.67	17486553	14	-1.2	8753339	26.58	1	6715	Ml_LAAO.raw	1.08E8	2	2	B0JYQ0|B0JYQ0_BOVIN:sp|P02769|ALBU_BOVIN:A0A140T897|A0A140T897_BOVIN	Carbamidomethylation	C2:Carbamidomethylation:1000.00;C3:Carbamidomethylation:1000.00;C10:Carbamidomethylation:1000.00
LLLPDSLTTWEIHGVSLSK	106.67	21081516	19	-1.7	10550813	40.80	1	11113	Ml_LAAO.raw	2.77E7	2	2	F1MVK1|F1MVK1_BOVIN
FSWIEVTFENPQVQIHASPEHVVM(+15.99)TR	106.55	30965127	26	0.2	7751356	38.63	1	10509	Ml_LAAO.raw	1.28E7	1	1	Q5EA67|Q5EA67_BOVIN	Oxidation (M)	M24:Oxidation (M):1000.00
LLIYAILPDGEVVGDSAR	106.40	19000305	18	-0.4	6343505	41.16	1	11216	Ml_LAAO.raw	4.1E8	5	5	sp|Q7SIH1|A2MG_BOVIN
TGEERHDC(+57.02)FLAHKK	106.37	17268209	14	-0.2	5766141	21.71	1	5007	Ml_LAAO.raw	5.64E6	3	3	A0A3Q1MIW0|A0A3Q1MIW0_BOVIN:sp|Q3SZ57|FETA_BOVIN	Carbamidomethylation	C8:Carbamidomethylation:1000.00
AHIAFKPTVAQQR	106.28	14658153	13	-1.3	7339140	24.58	1	6027	Ml_LAAO.raw	2.04E8	3	3	A0A3Q1LK49|A0A3Q1LK49_BOVIN:A5D7R6|A5D7R6_BOVIN
ELSC(+57.02)TSSGWSPAVPQC(+57.02)K	106.22	18928397	17	-1.6	9474256	30.04	1	7873	Ml_LAAO.raw	7.03E6	1	1	A5D9D2|A5D9D2_BOVIN	Carbamidomethylation	C4:Carbamidomethylation:1000.00;C16:Carbamidomethylation:1000.00
AEFVEVTKLVTDLTK	106.15	16919346	15	-1.2	8469736	41.09	1	11193	Ml_LAAO.raw	3.39E6	1	1	B0JYQ0|B0JYQ0_BOVIN:sp|P02769|ALBU_BOVIN:A0A140T897|A0A140T897_BOVIN
VYSYYNLDETC(+57.02)IR	106.13	16947610	13	-1.5	8483865	33.08	1	8859	Ml_LAAO.raw	2.29E7	1	1	sp|Q2UVX4|CO3_BOVIN	Carbamidomethylation	C11:Carbamidomethylation:1000.00
ALLAYAFALAGNQER	106.06	16068467	15	0.6	8044311	41.15	1	11215	Ml_LAAO.raw	3.13E8	5	5	sp|Q7SIH1|A2MG_BOVIN
THFSGITQEALPK	106.04	14277408	13	0.5	7148781	28.51	1	7357	Ml_LAAO.raw	3.96E7	2	2	sp|E1BF81|CBG_BOVIN
KPVTDAENC(+57.02)HLAR	105.96	15097358	13	3.2	5042542	22.21	1	5185	Ml_LAAO.raw	3.32E7	3	3	G3X6N3|G3X6N3_BOVIN	Carbamidomethylation	C9:Carbamidomethylation:1000.00
QLEKEFGSPDGVC(+57.02)LHSVDAAFTC(+57.02)PGSSQLYIMAGQK	105.96	39268276	36	1.0	9827152	37.79	1	10262	Ml_LAAO.raw	3.28E6	1	1	A0A452DI25|A0A452DI25_BOVIN:sp|Q3SZV7|HEMO_BOVIN	Carbamidomethylation	C13:Carbamidomethylation:1000.00;C23:Carbamidomethylation:1000.00
VKDFATVYVEAIK	105.94	14818130	13	-0.5	7419134	33.83	1	9102	Ml_LAAO.raw	3.29E7	1	1	V6F9A2|V6F9A2_BOVIN:sp|P15497|APOA1_BOVIN
DQTVIQNTDGNNNEAWAK	105.93	20169137	18	1.0	10094651	28.36	1	7307	Ml_LAAO.raw	1.32E7	1	1	G3X6N3|G3X6N3_BOVIN
WSALSGGILAC(+57.02)TVEESTEDC(+57.02)IAAIAK	105.81	27513096	26	0.7	9181111	45.89	1	12461	Ml_LAAO.raw	2.71E6	1	1	A0A3Q1NEQ0|A0A3Q1NEQ0_BOVIN	Carbamidomethylation	C11:Carbamidomethylation:1000.00;C20:Carbamidomethylation:1000.00
LLPVGQTVFITIETPDGIPVKR	105.80	23923728	22	1.0	11971948	39.62	1	10785	Ml_LAAO.raw	7.36E7	2	2	sp|Q2UVX4|CO3_BOVIN
EVIPAC(+57.02)LPPPNYMVAAR	105.74	18969590	17	2.8	9494894	35.36	1	9560	Ml_LAAO.raw	8.62E6	1	1	sp|P06868|PLMN_BOVIN	Carbamidomethylation	C6:Carbamidomethylation:1000.00
ALLFTHDQFQDKNVDQASGSVLLYLEK	105.73	30785662	27	-0.4	7706485	39.28	1	10689	Ml_LAAO.raw	4.76E7	1	1	sp|Q3Y5Z3|ADIPO_BOVIN:A0A3B0J3V0|A0A3B0J3V0_BOVIN:A0A3Q1M564|A0A3Q1M564_BOVIN
SLHTLFGDELC(+57.02)K	105.57	14186864	12	0.2	7103506	32.73	1	8747	Ml_LAAO.raw	4.2E8	4	4	B0JYQ0|B0JYQ0_BOVIN:sp|P02769|ALBU_BOVIN:A0A140T897|A0A140T897_BOVIN	Carbamidomethylation	C11:Carbamidomethylation:1000.00
VTWAPPSSIELTNLLVR	105.50	18950516	17	-1.0	9485321	43.07	1	11730	Ml_LAAO.raw	4.56E6	1	1	A0A3Q1M4K6|A0A3Q1M4K6_BOVIN:B8Y9T0|B8Y9T0_BOVIN:B8Y9S9|B8Y9S9_BOVIN:sp|P07589|FINC_BOVIN:G5E5A8|G5E5A8_BOVIN:G5E5B0|G5E5B0_BOVIN:G5E5A9|G5E5A9_BOVIN
ATYSVLGDILGSAMQNLQNLLR	105.47	23762471	22	0.2	7930898	51.92	1	13980	Ml_LAAO.raw	1.95E6	1	1	F1MJK3|F1MJK3_BOVIN:A0A3Q1MNN6|A0A3Q1MNN6_BOVIN
ESSLLNQHIC(+57.02)AVM(+15.99)GK	105.47	17018179	15	-0.4	8519159	28.92	1	7495	Ml_LAAO.raw	4.72E6	1	1	A0A3Q1MIW0|A0A3Q1MIW0_BOVIN:sp|Q3SZ57|FETA_BOVIN	Carbamidomethylation; Oxidation (M)	C10:Carbamidomethylation:1000.00;M13:Oxidation (M):1000.00
GAFLAASDQELDC(+57.02)DVLR	105.41	18788782	17	1.0	9404473	35.85	1	9707	Ml_LAAO.raw	3.45E7	2	2	A6QPP2|A6QPP2_BOVIN:F6R4P6|F6R4P6_BOVIN	Carbamidomethylation	C13:Carbamidomethylation:1000.00
GYKHTLNQIDSVK	105.36	15017888	13	-1.3	7519007	24.77	1	6091	Ml_LAAO.raw	2.87E7	2	2	sp|P12763|FETUA_BOVIN:B0JYN6|B0JYN6_BOVIN
DKPDNFQLFQSPHGK	105.22	17568533	15	-2.2	8794319	29.71	1	7762	Ml_LAAO.raw	4.64E7	3	3	G3X6N3|G3X6N3_BOVIN
NPSNC(+57.02)YGEESNAVC(+57.02)EK	105.12	18567305	16	-1.4	9293712	24.32	1	5936	Ml_LAAO.raw	7.65E7	1	1	sp|Q7SIH1|A2MG_BOVIN	Carbamidomethylation	C5:Carbamidomethylation:1000.00;C14:Carbamidomethylation:1000.00
WDSNKVDHHTDKYSNDK	105.11	20879297	17	-0.6	6969834	21.87	1	5064	Ml_LAAO.raw	1.93E6	1	1	sp|P12260|F13A_BOVIN:A0A3Q1LTB9|A0A3Q1LTB9_BOVIN:F1MW44|F1MW44_BOVIN
NNNDNIFLSPLSISTAFAMTK	105.04	22971362	21	2.8	11495786	45.53	1	12367	Ml_LAAO.raw	8.87E6	2	2	A0A3Q1NJR8|A0A3Q1NJR8_BOVIN
KTSLEDFYLDEER	105.03	16437678	13	-0.6	8228907	32.83	1	8779	Ml_LAAO.raw	7.27E7	2	2	sp|Q95121|PEDF_BOVIN
MFTTAPDQVDKENEDFQESNK	104.98	24720750	21	-1.2	8250312	29.10	1	7556	Ml_LAAO.raw	1.06E7	1	1	A0A3Q1NJB1|A0A3Q1NJB1_BOVIN:F1N076|F1N076_BOVIN
IISVTC(+57.02)SFFNSQAPTPR	104.94	19239513	17	-0.5	9629825	35.95	1	9738	Ml_LAAO.raw	3.4E7	2	2	sp|Q58D62|FETUB_BOVIN	Carbamidomethylation	C6:Carbamidomethylation:1000.00
LYNVEATSYALLALLAR	104.91	18800406	17	-0.7	9410270	49.05	1	13257	Ml_LAAO.raw	3.29E7	2	2	sp|Q2UVX4|CO3_BOVIN
LSQKFPKAEFVEVTK	104.76	17499664	15	0.3	8759907	29.30	1	7625	Ml_LAAO.raw	3.52E6	1	1	B0JYQ0|B0JYQ0_BOVIN:sp|P02769|ALBU_BOVIN:A0A140T897|A0A140T897_BOVIN
KTYDSYLGDDYVR	104.75	15937311	13	0.1	7978729	29.48	1	7684	Ml_LAAO.raw	1.89E7	2	2	G3X6N3|G3X6N3_BOVIN
YIFNKPVDGHALAIFGVK	104.72	19880883	18	2.2	6637048	36.96	1	10033	Ml_LAAO.raw	3.08E6	1	1	E1B805|E1B805_BOVIN
VTEARPGSMVVEHPEFLK	104.71	20250353	18	-1.4	6760181	29.99	1	7858	Ml_LAAO.raw	1.47E7	2	2	F1N1I6|F1N1I6_BOVIN
VRYEC(+57.02)ASGYHTASGK	104.58	16847627	15	1.4	5625956	22.44	1	5265	Ml_LAAO.raw	4.83E6	2	2	A0A3Q1LSR2|A0A3Q1LSR2_BOVIN:Q2TBQ1|Q2TBQ1_BOVIN	Carbamidomethylation	C5:Carbamidomethylation:1000.00
EYVLPSFEVQLEPEEK	104.58	19349513	16	-0.6	9684823	38.33	1	10420	Ml_LAAO.raw	4.64E7	1	1	sp|Q2UVX4|CO3_BOVIN
DAEAFYASEVLSTNFK	104.51	17908362	16	1.1	8964263	39.31	1	10699	Ml_LAAO.raw	1.06E7	1	1	Q3SZQ8|Q3SZQ8_BOVIN:A0A0A0MP92|A0A0A0MP92_BOVIN
QKPQITEEQLETVVADFSGLLEK	104.43	26013538	23	0.0	8681252	47.55	1	12880	Ml_LAAO.raw	3.12E7	1	1	A0A3Q1MIW0|A0A3Q1MIW0_BOVIN:sp|Q3SZ57|FETA_BOVIN
KGVC(+57.02)ESISGTYEK	104.33	14566868	13	-0.4	7293503	24.59	1	6029	Ml_LAAO.raw	4.33E6	1	1	F1MMK9|F1MMK9_BOVIN:A0A3Q1MGB8|A0A3Q1MGB8_BOVIN	Carbamidomethylation	C4:Carbamidomethylation:1000.00
ALLAYAFALAGDQAK	104.30	15218191	15	-1.1	7619160	41.39	1	11282	Ml_LAAO.raw	2.55E7	1	1	F1MJK3|F1MJK3_BOVIN:A0A3Q1MNN6|A0A3Q1MNN6_BOVIN
VVTGVANALAHR	104.29	12066832	12	-0.4	6043486	26.96	1	6829	Ml_LAAO.raw	3.07E9	3	3	sp|P02081|HBBF_BOVIN
AWQSASEAQGSFVYTK	104.27	17588213	16	-0.6	8804174	30.54	1	8035	Ml_LAAO.raw	1.28E7	1	1	F1MJK3|F1MJK3_BOVIN:A0A3Q1MNN6|A0A3Q1MNN6_BOVIN
EC(+57.02)DTNGWTNDIPIC(+57.02)EVVK	104.06	21489456	18	-0.3	10754797	37.43	1	10162	Ml_LAAO.raw	1.64E7	1	1	A0A3Q1LS74|A0A3Q1LS74_BOVIN:A0A3Q1MP45|A0A3Q1MP45_BOVIN:sp|Q28085|CFAH_BOVIN	Carbamidomethylation	C2:Carbamidomethylation:1000.00;C14:Carbamidomethylation:1000.00
FLNQPETTLLHPIIQFDR	104.03	21811582	18	-0.4	10915859	38.72	1	10537	Ml_LAAO.raw	5.76E7	2	2	sp|Q9TT36|THBG_BOVIN:Q3SYR0|Q3SYR0_BOVIN
DFHINLYQVLPWLK	104.01	17849613	14	7.5	8934946	46.55	1	12627	Ml_LAAO.raw	3.7E7	2	2	sp|P81187|CFAB_BOVIN
VELLYNPAFC(+57.02)SLATAK	103.84	17959178	16	-0.8	8989655	38.29	1	10408	Ml_LAAO.raw	3.05E7	1	1	sp|Q2UVX4|CO3_BOVIN	Carbamidomethylation	C10:Carbamidomethylation:1000.00
VDFSLSSDRDFILLNVPIPQEQAR	103.83	27584290	24	-2.3	9204815	42.22	1	11509	Ml_LAAO.raw	6.96E6	1	1	F1MVK1|F1MVK1_BOVIN
DVWGIEGPIDAAFTR	103.78	16458099	15	-0.5	8239119	41.35	1	11273	Ml_LAAO.raw	6.26E7	1	1	Q3ZBS7|Q3ZBS7_BOVIN
KPQEVNELYSPHR	103.78	15958055	13	-1.0	7989092	24.62	1	6039	Ml_LAAO.raw	1.24E8	3	3	F1MJK3|F1MJK3_BOVIN:A0A3Q1MNN6|A0A3Q1MNN6_BOVIN
KINDYVEKGSHGK	103.75	14737576	13	0.1	7378861	21.83	1	5050	Ml_LAAO.raw	1.61E7	2	2	sp|P34955|A1AT_BOVIN
EPAC(+57.02)DDPDTEQAALAAVDYINK	103.75	24050693	22	0.1	12035421	37.25	1	10115	Ml_LAAO.raw	1.18E7	2	2	sp|P12763|FETUA_BOVIN:B0JYN6|B0JYN6_BOVIN	Carbamidomethylation	C4:Carbamidomethylation:1000.00
SVDNYQEC(+57.02)YLAMVPSHAVVAR	103.74	24081252	21	-2.1	8037140	35.08	1	9480	Ml_LAAO.raw	3.63E6	1	1	G3X6N3|G3X6N3_BOVIN	Carbamidomethylation	C8:Carbamidomethylation:1000.00
IFHESVYGQC(+57.02)K	103.67	13666339	11	-2.3	6843226	25.06	1	6197	Ml_LAAO.raw	4.68E7	2	2	sp|Q58D62|FETUB_BOVIN	Carbamidomethylation	C10:Carbamidomethylation:1000.00
GHMLENHVER	103.65	12205720	10	-1.1	6112926	21.82	1	5045	Ml_LAAO.raw	1.61E7	2	2	A0A3Q1LVM5|A0A3Q1LVM5_BOVIN:A0A3Q1LW96|A0A3Q1LW96_BOVIN:sp|Q0VCM5|ITIH1_BOVIN
ALTAVSPDSTLLFNAYVHFQGK	103.49	23782271	22	-1.5	11901190	41.26	1	11246	Ml_LAAO.raw	1.91E8	3	3	sp|P01017|ANGT_BOVIN
SGWTPAPTC(+57.02)IEITC(+57.02)DPPR	103.43	20569346	18	-0.2	10294744	34.13	1	9193	Ml_LAAO.raw	4.19E7	2	2	A0A3Q1LS74|A0A3Q1LS74_BOVIN:A0A3Q1MP45|A0A3Q1MP45_BOVIN:sp|Q28085|CFAH_BOVIN	Carbamidomethylation	C9:Carbamidomethylation:1000.00;C14:Carbamidomethylation:1000.00
KVEALTFQHNFLTR	103.32	17029154	14	0.4	8524653	32.07	1	8534	Ml_LAAO.raw	3.46E8	5	5	sp|P01017|ANGT_BOVIN
SVLGDVGITEVFSDR	103.21	15928046	15	0.0	7974095	39.08	1	10631	Ml_LAAO.raw	8.97E8	32	32	sp|P34955|A1AT_BOVIN
SNSFVYLEPLPR	103.16	14207350	12	-0.8	7113742	36.03	1	9767	Ml_LAAO.raw	2.25E8	2	2	sp|Q7SIH1|A2MG_BOVIN
QPFVQSLSSFAPITLPR	103.14	18870254	17	-0.4	6300155	41.50	1	11314	Ml_LAAO.raw	1.56E8	6	6	sp|P01017|ANGT_BOVIN
RFGSEFSPELQASFQK	103.12	18569056	16	1.0	9294610	33.50	1	8994	Ml_LAAO.raw	1.4E9	6	6	sp|P02081|HBBF_BOVIN
SLPGPIHGM(+15.99)ATPLAGIDAR	103.05	18889829	19	-2.0	9454969	31.70	1	8414	Ml_LAAO.raw	2.94E7	2	2	F1MJK3|F1MJK3_BOVIN	Oxidation (M)	M9:Oxidation (M):1000.00
HC(+57.02)QIIC(+57.02)THHPR	103.00	14576769	11	0.5	7298461	21.37	1	4893	Ml_LAAO.raw	5.69E5	2	2	Q2KJB4|Q2KJB4_BOVIN:F1MUT4|F1MUT4_BOVIN:sp|Q5NTB3|FA11_BOVIN:A0A3Q1LT55|A0A3Q1LT55_BOVIN	Carbamidomethylation	C2:Carbamidomethylation:1000.00;C6:Carbamidomethylation:1000.00
FSGELNNEGC(+57.02)FSQQVNTK	102.98	20579111	18	1.2	10299641	29.63	1	7735	Ml_LAAO.raw	1.79E7	2	2	sp|Q7SIH1|A2MG_BOVIN	Carbamidomethylation	C10:Carbamidomethylation:1000.00
VHQYFNVGLIQPGAVK	102.90	17689624	16	0.4	8854888	34.03	1	9165	Ml_LAAO.raw	5.75E7	2	2	sp|Q2UVX4|CO3_BOVIN
KLEDDFDEYIM(+15.99)VIENIIK	102.83	22421079	18	-0.4	11220608	50.61	1	13645	Ml_LAAO.raw	1.08E7	2	2	sp|Q2UVX4|CO3_BOVIN	Oxidation (M)	M11:Oxidation (M):1000.00
ETWTTSVAEVQPSVLQVVNLPLVERPVC(+57.02)K	102.80	32777380	29	-0.8	10935857	42.14	1	11486	Ml_LAAO.raw	4.42E7	2	2	A0A452DI66|A0A452DI66_BOVIN:sp|P00735|THRB_BOVIN	Carbamidomethylation	C28:Carbamidomethylation:1000.00
SVDGKEDLIWELLSQAQEHFGK	102.73	25282546	22	-0.8	8437582	45.94	1	12476	Ml_LAAO.raw	1.76E7	2	2	A0A3Q1NEQ0|A0A3Q1NEQ0_BOVIN:Q2HJF0|Q2HJF0_BOVIN
TSSQWVFGPAYFVEYLIK	102.73	21340774	18	-0.5	10680454	50.83	1	13699	Ml_LAAO.raw	6.75E7	4	4	sp|Q58D62|FETUB_BOVIN
TEDVDQVTVYSYK	102.72	15457198	13	-0.4	7738669	29.55	1	7706	Ml_LAAO.raw	2.64E7	1	1	A0A3Q1LK49|A0A3Q1LK49_BOVIN:A5D7R6|A5D7R6_BOVIN
QLFHPEQLITGK	102.71	14097666	12	-0.4	7058903	32.84	1	8785	Ml_LAAO.raw	2.08E7	2	2	sp|P81947|TBA1B_BOVIN:A0A3Q1M1Z2|A0A3Q1M1Z2_BOVIN:A0A452DIH7|A0A452DIH7_BOVIN:sp|P81948|TBA4A_BOVIN
KSPQELLC(+57.02)GASLISDR	102.62	17729091	16	3.4	8874648	33.43	1	8970	Ml_LAAO.raw	1.55E7	1	1	A0A452DI66|A0A452DI66_BOVIN:sp|P00735|THRB_BOVIN	Carbamidomethylation	C8:Carbamidomethylation:1000.00
LKEGAHYLVWGVSSDLWGEKPK	102.51	24982957	22	0.1	6255812	35.65	1	9651	Ml_LAAO.raw	8.46E6	1	1	sp|Q2UVX4|CO3_BOVIN
EVVDPTKC(+57.02)NLLAEK	102.46	16148286	14	0.9	8084223	29.56	1	7709	Ml_LAAO.raw	3.16E7	2	2	sp|P12763|FETUA_BOVIN:B0JYN6|B0JYN6_BOVIN	Carbamidomethylation	C8:Carbamidomethylation:1000.00
TLLEGSGLESILSIIHSSLAEPR	102.45	24213115	23	-3.5	8081083	49.13	1	13280	Ml_LAAO.raw	3.05E6	1	1	A0A3Q1MPB3|A0A3Q1MPB3_BOVIN:A0A3Q1LVA9|A0A3Q1LVA9_BOVIN:sp|Q71SP7|FAS_BOVIN:F1N647|F1N647_BOVIN
TIGGGDDSFNTFFSETGAGK	102.37	20068857	20	1.0	10044512	37.13	1	10079	Ml_LAAO.raw	1.67E7	1	1	sp|P81947|TBA1B_BOVIN
SSAVDEEALWEQLVR	102.35	17308475	15	0.0	8664310	40.58	1	11053	Ml_LAAO.raw	1.38E8	3	3	sp|P01017|ANGT_BOVIN
NLDIERPTYTNLNR	102.34	17178748	14	-0.4	8599443	29.51	1	7692	Ml_LAAO.raw	7.07E7	2	2	sp|P81947|TBA1B_BOVIN:A0A3Q1M1Z2|A0A3Q1M1Z2_BOVIN:A0A452DIH7|A0A452DIH7_BOVIN:sp|P81948|TBA4A_BOVIN
SEVQAMLGQSTEELR	102.24	16768040	15	-0.7	8394086	33.65	1	9041	Ml_LAAO.raw	8.67E6	1	1	sp|Q03247|APOE_BOVIN:A0A3Q1LPF0|A0A3Q1LPF0_BOVIN:A0A140T881|A0A140T881_BOVIN
KNFLIC(+57.02)DGTDNWK	102.22	16097559	13	-0.9	8058845	31.79	1	8440	Ml_LAAO.raw	8.5E6	1	1	A5D9D2|A5D9D2_BOVIN	Carbamidomethylation	C6:Carbamidomethylation:1000.00
VHGPGIQSGTTNKPNK	102.20	16338536	16	0.3	5456253	21.07	1	4793	Ml_LAAO.raw	1.12E7	3	3	A0A3Q1M057|A0A3Q1M057_BOVIN:A0A3Q1LMA3|A0A3Q1LMA3_BOVIN:F1N169|F1N169_BOVIN
AVNPTGC(+57.02)DAVEPVAVR	102.12	16538145	16	-2.1	8279128	28.21	1	7253	Ml_LAAO.raw	1.34E7	1	1		Carbamidomethylation	C7:Carbamidomethylation:1000.00
VHYILNGQILTDER	102.07	16698788	14	2.5	8359488	32.23	1	8584	Ml_LAAO.raw	2.15E7	2	2	F1MJK3|F1MJK3_BOVIN:A0A3Q1MNN6|A0A3Q1MNN6_BOVIN
EQGPTHGHGWDHGK	101.97	15416760	14	0.2	7718455	20.71	1	4683	Ml_LAAO.raw	2.11E7	3	3	sp|P01045|KNG2_BOVIN:sp|P01044|KNG1_BOVIN
RPYTVAIAAYALALLGKLEGDR	101.86	23603215	22	0.3	7877814	50.20	1	13540	Ml_LAAO.raw	8.56E5	1	1	sp|Q2UVX4|CO3_BOVIN
NSSYFVEWIPNNVK	101.83	16958257	14	-3.0	8489175	38.21	1	10385	Ml_LAAO.raw	1.37E7	1	1	sp|Q3MHM5|TBB4B_BOVIN:sp|Q2KJD0|TBB5_BOVIN
TGIPIVTSPYQIHFTK	101.77	18009774	16	0.2	6013332	35.60	1	9637	Ml_LAAO.raw	1.02E8	2	2	sp|Q2UVX4|CO3_BOVIN
AYYEDSPQQVFSAEFEVK	101.72	21359688	18	3.1	10689950	38.13	1	10361	Ml_LAAO.raw	2.83E7	2	2	sp|Q2UVX4|CO3_BOVIN
DTVIKPLLVEPEGIER	101.72	18070090	16	0.7	6033441	34.35	1	9261	Ml_LAAO.raw	3.06E7	2	2	A0A3Q1MNN6|A0A3Q1MNN6_BOVIN
QTQVSVLPEGGETPLFK	101.66	18289570	17	-1.1	9154847	35.26	1	9530	Ml_LAAO.raw	2.49E7	1	1	F1N1I6|F1N1I6_BOVIN
FFQPLDLETSADIVINDLSLIHQLPK	101.63	29655801	26	-0.4	7424020	51.38	1	13839	Ml_LAAO.raw	3.33E6	1	1	recombinante_protein
MVSGFIPLKPTVK	101.61	14158210	13	-0.5	7089174	32.06	1	8528	Ml_LAAO.raw	5.75E8	4	4	sp|Q7SIH1|A2MG_BOVIN
SIPTVNENLENYYLEVNELEKFDVK	101.60	29984810	25	-4.3	10004966	41.90	1	11423	Ml_LAAO.raw	2.13E7	1	1	sp|Q05443|LUM_BOVIN
VTMDKEGLLLLSRPDR	101.46	18420033	16	-0.9	9220081	33.05	1	8849	Ml_LAAO.raw	5.62E7	3	3	Q5EA67|Q5EA67_BOVIN
VKVDEVGGEALGR	101.46	13277095	13	-0.6	6648616	26.32	1	6621	Ml_LAAO.raw	1.61E9	6	6	sp|P02081|HBBF_BOVIN:sp|P02070|HBB_BOVIN:D4QBB4|D4QBB4_BOVIN
LPENVTPEEQHK	101.43	14196993	12	-1.6	7108558	23.41	1	5613	Ml_LAAO.raw	6.7E7	2	2	Q9TS74|Q9TS74_BOVIN
ELHLDHNQISR	101.38	13606847	11	-1.3	6813488	24.78	1	6093	Ml_LAAO.raw	9.3E6	3	3	sp|P13605|FMOD_BOVIN
AIQISYNPDQPSKPNNIESATK	101.38	24142078	22	-2.2	8057415	29.13	1	7566	Ml_LAAO.raw	6.19E6	1	1	A0A3Q1MV91|A0A3Q1MV91_BOVIN:Q3SZZ9|Q3SZZ9_BOVIN:F1MGU7|F1MGU7_BOVIN
SAEAVLGEALTDFSLR	101.35	16778573	16	0.9	5602935	43.27	1	11781	Ml_LAAO.raw	3.89E7	2	2	E1BMJ0|E1BMJ0_BOVIN:sp|P50448|F12AI_BOVIN
ANQEELLPEGSITLIILLTDGDPTVGETNPSNIQK	101.21	37189153	35	-0.7	9307355	48.96	1	13229	Ml_LAAO.raw	2.08E7	2	2	Q5EA67|Q5EA67_BOVIN
ATEEQLKTVMENFVAFVGK	101.10	21400874	19	-0.2	7143696	45.83	1	12445	Ml_LAAO.raw	2.89E6	1	1	B0JYQ0|B0JYQ0_BOVIN
NSIAYMDHASGNVK	101.00	15056932	14	-1.3	7538529	25.27	1	6269	Ml_LAAO.raw	7.04E7	2	2	Q08E14|Q08E14_BOVIN
AAVPSGASTGIYEALELR	100.99	18039366	18	0.1	9029757	37.71	1	10240	Ml_LAAO.raw	3.5E6	1	1	sp|Q9XSJ4|ENOA_BOVIN
KGEEEHLGILGPQLHANVGDK	100.92	22401548	21	1.2	5610466	29.33	1	7635	Ml_LAAO.raw	8.82E6	1	1	A0A3Q1NJB1|A0A3Q1NJB1_BOVIN:F1N076|F1N076_BOVIN
FLFFSSSSSSHGYSSNTNILTK	100.89	24101440	22	-1.1	8043878	36.92	1	10018	Ml_LAAO.raw	8.35E6	1	1	A0A3Q1MP40|A0A3Q1MP40_BOVIN:A0A3Q1LI40|A0A3Q1LI40_BOVIN:sp|Q29RQ1|CO7_BOVIN
DVSLTAFVLIALHEAK	100.87	17259664	16	-0.7	8639899	48.04	1	13003	Ml_LAAO.raw	5.07E5	1	1	sp|Q2UVX4|CO3_BOVIN
DAIPENLPPLTADFAEDKDVC(+57.02)K	100.86	24571733	22	3.9	12295988	36.52	1	9905	Ml_LAAO.raw	7.36E7	2	2	B0JYQ0|B0JYQ0_BOVIN:sp|P02769|ALBU_BOVIN:A0A140T897|A0A140T897_BOVIN	Carbamidomethylation	C21:Carbamidomethylation:1000.00
LYLGYEYFSVIQHLGR	100.82	19570098	16	-2.5	6533422	42.79	1	11660	Ml_LAAO.raw	1.32E7	2	2	A0A3Q1NEQ0|A0A3Q1NEQ0_BOVIN:Q2HJF0|Q2HJF0_BOVIN
DGATEAWDDSQNVPYAYK	100.77	20288701	18	0.5	10154428	32.75	1	8752	Ml_LAAO.raw	1.1E7	1	1	sp|Q95M17|CHIA_BOVIN
ATVHIQVNDVNEYAPVFK	100.71	20430425	18	0.1	6820215	34.31	1	9249	Ml_LAAO.raw	6.81E6	1	1	A0A3Q1N0Y8|A0A3Q1N0Y8_BOVIN:A0A3Q1NIN4|A0A3Q1NIN4_BOVIN:F1MD95|F1MD95_BOVIN
GTEWVGYDNVNSFR	100.65	16427375	14	1.0	8223769	33.67	1	9050	Ml_LAAO.raw	1.21E7	1	1	sp|Q95M17|CHIA_BOVIN
LNLLNAQFAFDLYR	100.65	16968937	14	-1.6	8494528	43.06	1	11727	Ml_LAAO.raw	4.41E7	2	2	A6QPP2|A6QPP2_BOVIN:F6R4P6|F6R4P6_BOVIN
AAVYNHFISDGVK	100.59	14197146	13	-0.4	7108643	29.01	1	7527	Ml_LAAO.raw	2.77E7	1	1	sp|Q2UVX4|CO3_BOVIN
DSITTWEILAVSLSDKK	100.45	19050095	17	0.8	9535128	43.40	1	11817	Ml_LAAO.raw	2.65E7	3	3	sp|Q2UVX4|CO3_BOVIN
YGGGFYSTQDTINAIEGLTEYSLLVR	100.45	28664023	26	-0.5	9564742	48.77	1	13182	Ml_LAAO.raw	4.77E6	1	1	F1MY85|F1MY85_BOVIN
STHEQDFYVTPETVVR	100.25	19069061	16	-1.9	6366414	30.96	1	8175	Ml_LAAO.raw	7.77E6	1	1	A0A3Q1LP66|A0A3Q1LP66_BOVIN:A0A452DHZ3|A0A452DHZ3_BOVIN:sp|Q9N2I2|IPSP_BOVIN
KLWAYLTINQLLAER	100.23	18310355	15	-0.5	6113522	42.01	1	11452	Ml_LAAO.raw	9.6E6	2	2	A0A3Q1LK49|A0A3Q1LK49_BOVIN:A5D7R6|A5D7R6_BOVIN
LLDNWDTLASTLSK	100.22	15758145	14	1.5	7889156	39.79	1	10830	Ml_LAAO.raw	7.33E7	2	2	V6F9A2|V6F9A2_BOVIN:sp|P15497|APOA1_BOVIN
LLVVYPWTQR	100.08	12737183	10	-0.5	6378661	37.42	1	10161	Ml_LAAO.raw	9.72E8	7	7	sp|P02081|HBBF_BOVIN:sp|P02070|HBB_BOVIN:D4QBB4|D4QBB4_BOVIN:D4QBB3|D4QBB3_BOVIN
VVNHSPQPQNVVFDVQIPK	100.07	21441377	19	1.9	7157212	33.91	1	9126	Ml_LAAO.raw	1.25E8	2	2	A0A3Q1LK49|A0A3Q1LK49_BOVIN:A5D7R6|A5D7R6_BOVIN
FITC(+57.02)ISGEWTQPPQC(+57.02)IATDELR	100.02	26212253	22	1.3	8747502	38.45	1	10454	Ml_LAAO.raw	3.68E6	1	1	A0A3Q1LS74|A0A3Q1LS74_BOVIN:A0A3Q1MP45|A0A3Q1MP45_BOVIN:sp|Q28085|CFAH_BOVIN	Carbamidomethylation	C4:Carbamidomethylation:1000.00;C15:Carbamidomethylation:1000.00
VFQPFFVELTM(+15.99)PYSVIR	99.79	20880754	17	-0.2	10450448	45.04	1	12241	Ml_LAAO.raw	5.66E7	3	3	sp|Q7SIH1|A2MG_BOVIN	Oxidation (M)	M11:Oxidation (M):1000.00
AVFVDLEPTVIDEVR	99.76	17008984	15	-0.7	8514559	38.77	1	10551	Ml_LAAO.raw	3.53E7	2	2	sp|P81947|TBA1B_BOVIN
LKRPIELSDYIHPVC(+57.02)LPDK	99.74	22922300	19	0.4	7650842	34.51	1	9310	Ml_LAAO.raw	2.02E7	2	2	A0A452DI66|A0A452DI66_BOVIN:sp|P00735|THRB_BOVIN	Carbamidomethylation	C15:Carbamidomethylation:1000.00
FFESFGDLSTADAVM(+15.99)NNPK	99.60	21049412	19	-6.0	10534716	36.14	1	9799	Ml_LAAO.raw	6.67E6	1	1	sp|P02070|HBB_BOVIN:D4QBB4|D4QBB4_BOVIN:D4QBB3|D4QBB3_BOVIN	Oxidation (M)	M15:Oxidation (M):1000.00
RHPVLYAPTILSVANQYNK	99.59	21831851	19	0.2	7287358	34.51	1	9313	Ml_LAAO.raw	2.55E6	1	1	A0A3Q1MIW0|A0A3Q1MIW0_BOVIN:sp|Q3SZ57|FETA_BOVIN
ASEVGLLLNFMGFHMYK	99.57	19559637	17	-1.0	9789882	47.17	1	12782	Ml_LAAO.raw	4.19E7	2	2	sp|P01017|ANGT_BOVIN
SNYNFEKPFLWLAR	99.53	17839045	14	-0.6	8929590	39.81	1	10837	Ml_LAAO.raw	4.34E6	1	1	B0JYN2|B0JYN2_BOVIN:sp|Q3T054|RAN_BOVIN
AFLEVNEEGSEAAASTVISIAGR	99.53	23201545	23	0.4	7743924	39.89	1	10859	Ml_LAAO.raw	6.19E6	1	1	A0A3Q1NJR8|A0A3Q1NJR8_BOVIN
YIYGKPVQGVAYVR	99.40	16118772	14	0.5	8069463	29.18	1	7583	Ml_LAAO.raw	4.09E7	2	2	E1BH06|E1BH06_BOVIN:F1MVK1|F1MVK1_BOVIN
NVDQASGSVLLYLEK	99.39	16348516	15	-0.5	8184327	37.68	1	10230	Ml_LAAO.raw	3.18E8	5	5	sp|Q3Y5Z3|ADIPO_BOVIN:A0A3B0J3V0|A0A3B0J3V0_BOVIN:A0A3Q1M564|A0A3Q1M564_BOVIN
IQHHTLLASPVR	99.38	13707782	12	-0.6	6863959	24.57	1	6022	Ml_LAAO.raw	9.22E8	2	2	sp|Q7SIH1|A2MG_BOVIN
STGSWSTLQTQDRK	99.30	15937747	14	-0.8	7978940	25.43	1	6325	Ml_LAAO.raw	7.22E6	1	1	sp|P81187|CFAB_BOVIN
LNAEHDGTFYFK	99.28	14406674	12	-0.1	7213409	29.57	1	7713	Ml_LAAO.raw	7.15E6	1	1	sp|P01045|KNG2_BOVIN
SVLGDVGITEVFSDRADLSGITK	99.25	23782329	23	3.3	11901277	39.87	1	10853	Ml_LAAO.raw	2.57E8	4	4	sp|P34955|A1AT_BOVIN
HVVPNEVVVQR	99.24	12747095	11	-0.6	6383616	24.80	1	6101	Ml_LAAO.raw	3.53E7	1	1	F1N1I6|F1N1I6_BOVIN
VDLQEINNWVQAQMK	99.23	18148986	15	0.2	9084567	42.82	1	11669	Ml_LAAO.raw	1.75E7	2	2	sp|Q95121|PEDF_BOVIN
EFGSPDGVC(+57.02)LHSVDAAFTC(+57.02)PGSSQLYIM(+15.99)AGQK	99.15	34445425	32	0.5	11491887	37.25	1	10114	Ml_LAAO.raw	4.9E7	1	1	A0A452DI25|A0A452DI25_BOVIN:sp|Q3SZV7|HEMO_BOVIN	Carbamidomethylation; Oxidation (M)	C9:Carbamidomethylation:1000.00;C19:Carbamidomethylation:1000.00;M28:Oxidation (M):1000.00
FFKPAMPFDLMVYVTNPDGSPAR	99.05	25992603	23	0.8	8674280	43.86	1	11937	Ml_LAAO.raw	2.03E7	1	1	sp|Q2UVX4|CO3_BOVIN
FLC(+57.02)NIPGLYYFSYHITVYLK	98.98	25102708	20	0.0	8377642	46.23	1	12547	Ml_LAAO.raw	3.41E6	1	1	sp|Q3Y5Z3|ADIPO_BOVIN:A0A3B0J3V0|A0A3B0J3V0_BOVIN:A0A3Q1M564|A0A3Q1M564_BOVIN	Carbamidomethylation	C3:Carbamidomethylation:1000.00
SVLLMKPEAEFSPQSVYNLLSVK	98.95	25783716	23	-1.1	8604636	42.90	1	11689	Ml_LAAO.raw	4.56E6	1	1	F1MJK3|F1MJK3_BOVIN
ILHGDLIDFVC(+57.02)K	98.79	14287435	12	0.9	7153797	35.39	1	9572	Ml_LAAO.raw	2.7E6	1	1	A0A3Q1LSR2|A0A3Q1LSR2_BOVIN:Q2TBQ1|Q2TBQ1_BOVIN	Carbamidomethylation	C11:Carbamidomethylation:1000.00
LGVRPSQGGEAPR	98.77	13227054	13	-0.5	6623597	22.57	1	5311	Ml_LAAO.raw	4.16E7	2	2	A0A3Q1M4K6|A0A3Q1M4K6_BOVIN:B8Y9T0|B8Y9T0_BOVIN:B8Y9S9|B8Y9S9_BOVIN:sp|P07589|FINC_BOVIN:G5E5A8|G5E5A8_BOVIN:G5E5B0|G5E5B0_BOVIN:G5E5A9|G5E5A9_BOVIN
ITDVIPPQAINEFTVLVLVNTIYFK	98.75	28465833	25	-2.0	9498665	51.75	1	13936	Ml_LAAO.raw	7.42E6	2	2	A0A3Q1NJR8|A0A3Q1NJR8_BOVIN
DLLFSDDTEC(+57.02)LANLQDR	98.71	20239156	17	2.5	10129676	38.59	1	10497	Ml_LAAO.raw	2.12E6	1	1	A0A3Q1NEQ0|A0A3Q1NEQ0_BOVIN:Q2HJF0|Q2HJF0_BOVIN	Carbamidomethylation	C10:Carbamidomethylation:1000.00
IMVGADSVQC(+57.02)YHFGWSPK	98.70	20809500	18	-3.6	10414785	35.10	1	9485	Ml_LAAO.raw	1.9E7	2	2	A0A3Q1LS74|A0A3Q1LS74_BOVIN:A0A3Q1MP45|A0A3Q1MP45_BOVIN:sp|Q28085|CFAH_BOVIN	Carbamidomethylation	C10:Carbamidomethylation:1000.00
VSHTVEDC(+57.02)LSFK	98.69	14206656	12	-2.3	7113384	28.73	1	7430	Ml_LAAO.raw	2.58E7	2	2	sp|Q2UVX4|CO3_BOVIN	Carbamidomethylation	C8:Carbamidomethylation:1000.00
SYELPDGQVITIGNER	98.63	17898846	16	-1.2	8959485	36.13	1	9794	Ml_LAAO.raw	5.92E7	1	1	sp|P60712|ACTB_BOVIN:sp|P63258|ACTG_BOVIN:sp|Q3ZC07|ACTC_BOVIN:sp|P68138|ACTS_BOVIN
APQLTSPELMALTR	98.60	15268126	14	0.2	7644138	35.97	1	9744	Ml_LAAO.raw	4.52E6	1	1	A0A3Q1MIW0|A0A3Q1MIW0_BOVIN:sp|Q3SZ57|FETA_BOVIN
EGISQEALHTQMLTAVQEISHLIEPLASAAR	98.50	33427241	31	1.3	8366894	50.49	1	13612	Ml_LAAO.raw	3.29E6	1	1	A0A3Q1MLQ7|A0A3Q1MLQ7_BOVIN
VTFELVYEELLAR	98.49	15808450	13	-2.5	7914278	44.35	1	12066	Ml_LAAO.raw	6.31E7	2	2	Q5EA67|Q5EA67_BOVIN
QKPDGIFQEDGPVIHQEMIGGFR	98.45	25972695	23	0.8	6503252	35.37	1	9566	Ml_LAAO.raw	5.14E7	1	1	sp|Q2UVX4|CO3_BOVIN
VEALTFQHNFLTR	98.35	15748206	13	-1.6	7884163	34.19	1	9213	Ml_LAAO.raw	3.16E7	2	2	sp|P01017|ANGT_BOVIN
LWAYLTIEQLLDKR	98.30	17609824	14	-3.8	8814952	44.22	1	12032	Ml_LAAO.raw	9.22E6	2	2	A0A3Q1LQ21|A0A3Q1LQ21_BOVIN:sp|P56652|ITIH3_BOVIN
GHGAGGASILTFWDAR	98.27	16147903	16	3.0	8084048	37.61	1	10213	Ml_LAAO.raw	2.91E6	1	1	Q3MHH8|Q3MHH8_BOVIN:F1MJQ3|F1MJQ3_BOVIN
DDPHAC(+57.02)YSTVFDK	98.17	15536456	13	-0.3	7778298	28.75	1	7438	Ml_LAAO.raw	1.63E8	2	2	sp|P02769|ALBU_BOVIN:A0A140T897|A0A140T897_BOVIN	Carbamidomethylation	C6:Carbamidomethylation:1000.00
TTGSIVC(+57.02)GQDGWSDK	98.13	16097042	15	-1.1	8058585	28.25	1	7268	Ml_LAAO.raw	5.89E7	1	1	A0A3Q1LS74|A0A3Q1LS74_BOVIN:A0A3Q1MP45|A0A3Q1MP45_BOVIN:sp|Q28085|CFAH_BOVIN	Carbamidomethylation	C7:Carbamidomethylation:1000.00
RPWNVASLTYDTK	98.12	15497888	13	-0.4	7759014	31.66	1	8397	Ml_LAAO.raw	7.44E6	1	1	A0A3Q1MU98|A0A3Q1MU98_BOVIN:sp|Q3MHN2|CO9_BOVIN
TLNPEHLGQGGVQR	97.98	15047747	14	-1.7	7533933	25.53	1	6364	Ml_LAAO.raw	1.3E8	2	2	sp|Q2UVX4|CO3_BOVIN
TLESQLTPQAVER	97.93	14707678	13	0.1	7363913	29.69	1	7754	Ml_LAAO.raw	1.99E8	2	2	A6QPP2|A6QPP2_BOVIN:F6R4P6|F6R4P6_BOVIN
VPTAHLEDVLPLAEDITTILSK	97.93	23742996	22	-0.8	7924398	48.39	1	13088	Ml_LAAO.raw	6.03E6	1	1	A0A3Q1MKX8|A0A3Q1MKX8_BOVIN:sp|Q3MHN5|VTDB_BOVIN:I7CT57|I7CT57_BOVIN:F1N5M2|F1N5M2_BOVIN:A0A3Q1LQ02|A0A3Q1LQ02_BOVIN
SEDGSDC(+57.02)GDADFDWHHTFPSR	97.89	24369302	21	-0.5	6102395	31.50	1	8344	Ml_LAAO.raw	8.44E6	1	1	A0A3Q1LVV7|A0A3Q1LVV7_BOVIN:F6QND5|F6QND5_BOVIN	Carbamidomethylation	C7:Carbamidomethylation:1000.00
NSIAYM(+15.99)DHASGNVK	97.87	15216882	14	-1.9	7618500	22.85	1	5414	Ml_LAAO.raw	2.17E7	2	2	Q08E14|Q08E14_BOVIN	Oxidation (M)	M6:Oxidation (M):1000.00
YSQWAGSVPDLPEVIK	97.65	17879093	16	-0.5	8949615	37.71	1	10241	Ml_LAAO.raw	1.14E7	1	1	A0A3Q1MP40|A0A3Q1MP40_BOVIN:A0A3Q1LI40|A0A3Q1LI40_BOVIN:sp|Q29RQ1|CO7_BOVIN
LGEYGFQNALIVR	97.61	14787881	13	-0.9	7404006	36.45	1	9884	Ml_LAAO.raw	4.64E8	4	4	sp|P02769|ALBU_BOVIN:A0A140T897|A0A140T897_BOVIN
DAPSPVDAAFR	97.59	11445513	11	-0.2	5732828	29.82	1	7799	Ml_LAAO.raw	1.4E9	5	5	A0A452DI25|A0A452DI25_BOVIN:sp|Q3SZV7|HEMO_BOVIN
RPIELSDYIHPVC(+57.02)LPDK	97.53	20510510	17	-2.8	10265299	35.90	1	9721	Ml_LAAO.raw	1.36E7	3	3	A0A452DI66|A0A452DI66_BOVIN:sp|P00735|THRB_BOVIN	Carbamidomethylation	C13:Carbamidomethylation:1000.00
LDPQGEYEEHLGILGPVIR	97.50	21341057	19	0.7	7123763	37.02	1	10050	Ml_LAAO.raw	5.5E6	1	1	F1N0I3|F1N0I3_BOVIN:sp|Q28107|FA5_BOVIN
IHFPLATYAPVISAEK	97.43	17559559	16	1.2	8789863	36.93	1	10021	Ml_LAAO.raw	3.79E7	4	4	sp|P81947|TBA1B_BOVIN:A0A3Q1M1Z2|A0A3Q1M1Z2_BOVIN:A0A452DIH7|A0A452DIH7_BOVIN:sp|P81948|TBA4A_BOVIN
FYHPDKEDGMLSK	97.40	15657184	13	2.5	7838684	25.85	1	6464	Ml_LAAO.raw	1.49E7	1	1	sp|Q2UVX4|CO3_BOVIN
NVLLDPQLVPGGGASEMAVAHALTEK	97.07	26163582	26	3.0	8731293	40.00	1	10891	Ml_LAAO.raw	2.86E6	1	1	sp|Q3T0K2|TCPG_BOVIN
VVLSSGSGPGLDLPLILGLR	96.93	19621512	20	-2.4	9820805	45.79	1	12434	Ml_LAAO.raw	1.5E6	1	1	Q6T182|Q6T182_BOVIN:A5PKC2|A5PKC2_BOVIN
ELQQPQDSLQLSLGNALFTKPR	96.91	24823179	22	-3.7	8284435	38.60	1	10498	Ml_LAAO.raw	3.47E6	1	1	A0A3Q1LP66|A0A3Q1LP66_BOVIN:A0A452DHZ3|A0A452DHZ3_BOVIN:sp|Q9N2I2|IPSP_BOVIN
DYVAQFEASALGK	96.88	13976826	13	0.5	6998489	36.84	1	9994	Ml_LAAO.raw	3.24E7	2	2	V6F9A2|V6F9A2_BOVIN:sp|P15497|APOA1_BOVIN
TLEIPGNSDPNIIPEGDFK	96.88	20550159	19	1.7	10285170	35.95	1	9740	Ml_LAAO.raw	2.43E7	1	1	E1BH06|E1BH06_BOVIN:F1MVK1|F1MVK1_BOVIN:sp|P01030|CO4_BOVIN
DFGTHYITEAVLGGIYEYTLIMNK	96.86	27473516	24	1.1	9167922	51.65	1	13909	Ml_LAAO.raw	2.68E6	1	1	F1N102|F1N102_BOVIN
VDRPFLFIIYEETSR	96.83	18839780	15	-5.3	6289966	42.15	1	11488	Ml_LAAO.raw	1.99E6	1	1	A5PJ69|A5PJ69_BOVIN
WKDAPSPVDAAFR	96.69	14587255	13	0.0	7303700	30.68	1	8083	Ml_LAAO.raw	2.63E9	4	4	A0A452DI25|A0A452DI25_BOVIN:sp|Q3SZV7|HEMO_BOVIN
HVIIIMTDGLHNM(+15.99)GGDPVTVIHDIR	96.51	27684102	25	-1.2	6931090	34.82	1	9411	Ml_LAAO.raw	2.32E7	1	1	sp|P81187|CFAB_BOVIN	Oxidation (M)	M13:Oxidation (M):19.54
EQLQDMGLEDLFSPEK	96.47	18778716	16	-0.7	9399424	40.46	1	11017	Ml_LAAO.raw	1.85E7	1	1	A0A3Q1NJR8|A0A3Q1NJR8_BOVIN
YGINTTDIFQTVDLWEGK	96.41	20990210	18	1.8	10505197	44.64	1	12138	Ml_LAAO.raw	2.65E6	1	1	sp|Q5E9F5|TAGL2_BOVIN
SHHAASTTTAPTPAAR	96.39	15757754	16	0.0	7888950	20.42	1	4600	Ml_LAAO.raw	1.06E6	2	2	A0A3Q1LSM9|A0A3Q1LSM9_BOVIN:E1BNY9|E1BNY9_BOVIN
TGLAPEFAALGESGSSSSK	96.26	17948635	19	-0.6	8984385	34.07	1	9177	Ml_LAAO.raw	1.18E7	1	1	A0A3Q1LVV7|A0A3Q1LVV7_BOVIN:F6QND5|F6QND5_BOVIN
LGMFDLHYC(+57.02)DK	96.24	13976107	11	0.3	6998129	33.51	1	8997	Ml_LAAO.raw	3.91E8	3	3	sp|P34955|A1AT_BOVIN	Carbamidomethylation	C9:Carbamidomethylation:1000.00
HPTVLQNTDGK	96.24	12086150	11	-1.0	6053141	22.01	1	5113	Ml_LAAO.raw	8.9E6	1	1	A0A3Q1NEQ0|A0A3Q1NEQ0_BOVIN:Q2HJF0|Q2HJF0_BOVIN
DMYSFLQDMGLK	96.19	14466523	12	-1.6	7243323	45.17	1	12274	Ml_LAAO.raw	6.53E7	2	2	sp|Q7SIH1|A2MG_BOVIN
VHNEGLPAPIVR	96.19	13007251	12	1.8	6513710	27.48	1	7004	Ml_LAAO.raw	2.09E7	1	1	A0A3Q1M3L6|A0A3Q1M3L6_BOVIN
LREQSPDVLLAQIR	96.11	16369260	14	1.4	8194714	33.55	1	9009	Ml_LAAO.raw	8.69E7	3	3	Q5EA67|Q5EA67_BOVIN
GYNALTGQFR	96.07	11255566	10	-2.0	5637845	29.85	1	7810	Ml_LAAO.raw	1.78E7	1	1	A0A3Q1MP40|A0A3Q1MP40_BOVIN:A0A3Q1LI40|A0A3Q1LI40_BOVIN:sp|Q29RQ1|CO7_BOVIN
LGEYYLQNAFLVAYTK	95.95	18919719	16	-1.1	9469922	41.40	1	11287	Ml_LAAO.raw	2.66E7	2	2	A0A3Q1MIW0|A0A3Q1MIW0_BOVIN:sp|Q3SZ57|FETA_BOVIN
SSPVVIDASTAIDAPSNLR	95.86	19119901	19	0.4	9570027	34.02	1	9161	Ml_LAAO.raw	5.87E6	1	1	A0A3Q1M4K6|A0A3Q1M4K6_BOVIN:B8Y9T0|B8Y9T0_BOVIN:B8Y9S9|B8Y9S9_BOVIN:sp|P07589|FINC_BOVIN:G5E5A8|G5E5A8_BOVIN:G5E5B0|G5E5B0_BOVIN:G5E5A9|G5E5A9_BOVIN
EQQDSPDGKDSFQDHK	95.84	18597921	16	-0.9	9309025	21.86	1	5059	Ml_LAAO.raw	2.06E7	3	3	sp|P28800|A2AP_BOVIN
ESKPPDSSKDEC(+57.02)MVK	95.83	17357756	15	0.2	8688953	21.92	1	5080	Ml_LAAO.raw	1.77E7	3	3	G3X6N3|G3X6N3_BOVIN	Carbamidomethylation	C12:Carbamidomethylation:1000.00
ILEDVKQDDYLNFILFSGDVTTWK	95.82	28584377	24	-4.9	9538152	44.86	1	12194	Ml_LAAO.raw	2.92E7	1	1	A0A3Q1LQ21|A0A3Q1LQ21_BOVIN:sp|P56652|ITIH3_BOVIN
LIQDPVTGLTVNGQIIGEK	95.75	19941047	19	-0.7	9980589	35.99	1	9752	Ml_LAAO.raw	3.19E6	1	1	A0A3Q1LQ21|A0A3Q1LQ21_BOVIN:sp|P56652|ITIH3_BOVIN
ALVALGAVDTALYAVGGK	95.69	16879508	18	-0.2	8449825	41.51	1	11315	Ml_LAAO.raw	2.04E7	1	1	E1BH06|E1BH06_BOVIN:F1MVK1|F1MVK1_BOVIN
EC(+57.02)SIPEM(+15.99)DPYLNAYPR	95.58	19698550	16	-1.1	9859337	32.55	1	8684	Ml_LAAO.raw	6.73E6	1	1	A0A3Q1LS74|A0A3Q1LS74_BOVIN:A0A3Q1MP45|A0A3Q1MP45_BOVIN:sp|Q28085|CFAH_BOVIN	Carbamidomethylation; Oxidation (M)	C2:Carbamidomethylation:1000.00;M7:Oxidation (M):1000.00
HLFTVLVQETR	95.50	13417405	11	-0.9	6718769	32.25	1	8588	Ml_LAAO.raw	2.38E7	1	1	sp|Q95M17|CHIA_BOVIN
DLC(+57.02)QVQGVPLQTMK	95.49	16158062	14	0.2	8089105	32.25	1	8591	Ml_LAAO.raw	1.03E7	1	1	A0A3Q1MIW0|A0A3Q1MIW0_BOVIN:sp|Q3SZ57|FETA_BOVIN	Carbamidomethylation	C3:Carbamidomethylation:1000.00
FSWIEVTFENPQVQIHASPEHVVMTR	95.48	30805178	26	4.4	10278511	39.58	1	10774	Ml_LAAO.raw	3.21E5	1	1	Q5EA67|Q5EA67_BOVIN
NFGNEFTPVLQADFQK	95.47	18538948	16	-0.3	9279544	37.72	1	10242	Ml_LAAO.raw	2.75E7	1	1	D4QBB3|D4QBB3_BOVIN
YPIEHGIITNWDDMEK	95.43	19599037	16	-1.4	9809578	33.91	1	9128	Ml_LAAO.raw	2.55E7	2	2	sp|Q3ZC07|ACTC_BOVIN:sp|P68138|ACTS_BOVIN
IENGFLSESTFTYPLNK	95.35	19589625	17	-1.3	9804873	37.84	1	10277	Ml_LAAO.raw	4.66E7	2	2	A0A3Q1LS74|A0A3Q1LS74_BOVIN:A0A3Q1MP45|A0A3Q1MP45_BOVIN:sp|Q28085|CFAH_BOVIN
LPIQEAFLGAMR	95.33	13447224	12	-3.8	6733659	38.97	1	10604	Ml_LAAO.raw	2.42E6	1	1	A0A3Q1LP66|A0A3Q1LP66_BOVIN:A0A452DHZ3|A0A452DHZ3_BOVIN:sp|Q9N2I2|IPSP_BOVIN
EADYEEFLEIAR	95.16	14836830	12	0.0	7428488	38.64	1	10511	Ml_LAAO.raw	7.43E6	1	1	recombinante_protein
AHKPLSIHAQGIK	95.14	13988096	13	-2.1	3507089	22.93	1	5442	Ml_LAAO.raw	3.02E7	2	2	F1N0I3|F1N0I3_BOVIN:sp|Q28107|FA5_BOVIN
KSNHHFESDVEETK	95.12	16857645	14	-0.2	5629286	21.66	1	4992	Ml_LAAO.raw	5.69E6	2	2	sp|A7YWG4|GGH_BOVIN
RHPEYAVSVLLR	94.97	14388044	12	-0.4	4806086	31.13	1	8234	Ml_LAAO.raw	2.39E9	8	8	B0JYQ0|B0JYQ0_BOVIN:sp|P02769|ALBU_BOVIN:A0A140T897|A0A140T897_BOVIN
KEQQDSPDGKDSFQDHK	94.91	19878871	17	0.6	6636367	21.19	1	4830	Ml_LAAO.raw	8.62E5	1	1	sp|P28800|A2AP_BOVIN
KYASSANLHLPK	94.89	13277249	12	-0.8	4435819	25.37	1	6302	Ml_LAAO.raw	2.72E9	4	4	sp|P34955|A1AT_BOVIN
WVGGPEIELIAIATGGR	94.85	17379413	17	-2.1	8699761	45.77	1	12429	Ml_LAAO.raw	1.78E6	1	1	F1MWD3|F1MWD3_BOVIN
ASYDLQDLLAQAK	94.82	14347354	13	0.0	7183749	38.14	1	10363	Ml_LAAO.raw	1.46E8	2	2	sp|P01017|ANGT_BOVIN
TSDQIHFFFAK	94.77	13396560	11	0.3	6708355	34.59	1	9337	Ml_LAAO.raw	1.74E7	1	1	A0A3Q1NJR8|A0A3Q1NJR8_BOVIN
ATEGQGSEQKIPGATNR	94.76	17428547	17	-0.4	5819586	22.66	1	5345	Ml_LAAO.raw	5.16E6	1	1	A0A3Q1NJR8|A0A3Q1NJR8_BOVIN
VVLISLQSGYLFIQTDK	94.73	19230717	17	-0.8	9625424	42.40	1	11555	Ml_LAAO.raw	2.05E6	1	1	sp|Q2UVX4|CO3_BOVIN
RPSETVIGQC(+57.02)K	94.72	12736449	11	-1.0	6378291	22.61	1	5325	Ml_LAAO.raw	8.4E6	1	1	F1MKS5|F1MKS5_BOVIN:Q9BGU1|Q9BGU1_BOVIN	Carbamidomethylation	C10:Carbamidomethylation:1000.00
M(+15.99)PC(+57.02)AEDYLSLILNR	94.64	17098116	14	-3.4	8559102	42.41	1	11558	Ml_LAAO.raw	4.72E7	3	3	B0JYQ0|B0JYQ0_BOVIN	Oxidation (M); Carbamidomethylation	M1:Oxidation (M):1000.00;C3:Carbamidomethylation:1000.00
KATEGQGSEQKIPGATNR	94.45	18709497	18	0.1	6246572	22.00	1	5108	Ml_LAAO.raw	1.01E7	2	2	A0A3Q1NJR8|A0A3Q1NJR8_BOVIN
TSGLLGPTLYAEVGDIMK	94.42	18639652	18	0.2	9329901	43.51	1	11845	Ml_LAAO.raw	3.79E6	1	1	F1N0I3|F1N0I3_BOVIN:sp|Q28107|FA5_BOVIN
LISEEDLNSAVDHHHHHH	94.40	21259678	18	0.3	5324994	25.21	1	6248	Ml_LAAO.raw	3.37E7	2	2	recombinante_protein
GDQVWLQVYEGENHNGVYADNVNDSTFTGFLLYHNIVE	94.37	43560034	38	0.7	14530094	44.83	1	12188	Ml_LAAO.raw	5.78E7	2	2	sp|Q3Y5Z3|ADIPO_BOVIN:A0A3B0J3V0|A0A3B0J3V0_BOVIN:A0A3Q1M564|A0A3Q1M564_BOVIN
HSDGSYSTFGDRDGR	94.34	16556924	15	-0.6	5529044	23.21	1	5543	Ml_LAAO.raw	4.7E7	1	1	F1MJK3|F1MJK3_BOVIN:A0A3Q1MNN6|A0A3Q1MNN6_BOVIN
NSIAYM(+15.99)DHASGNVKK	94.31	16497831	15	-0.8	8258982	21.98	1	5103	Ml_LAAO.raw	9.83E6	3	3	Q08E14|Q08E14_BOVIN	Oxidation (M)	M6:Oxidation (M):1000.00
LQQLEDKLNNELLAK	94.22	17679730	15	-0.6	8849933	32.40	1	8637	Ml_LAAO.raw	3.7E9	9	9	sp|P34955|A1AT_BOVIN
TELVLVNYIYFK	94.21	15008228	12	-2.5	7514167	41.59	1	11339	Ml_LAAO.raw	6.05E6	1	1	sp|A2I7M9|SPA32_BOVIN
RTEVLTSLYEEAVK	94.12	16368672	14	-0.7	8194403	34.41	1	9280	Ml_LAAO.raw	8.1E7	2	2	sp|Q7SIH1|A2MG_BOVIN
WFNVAVGSTC(+57.02)PWLK	94.12	16638181	14	1.5	8329176	39.72	1	10813	Ml_LAAO.raw	4.68E6	2	2	F1MMK9|F1MMK9_BOVIN:A0A3Q1MGB8|A0A3Q1MGB8_BOVIN	Carbamidomethylation	C10:Carbamidomethylation:1000.00
YLGPEYLQAIANVK	93.89	15778453	14	-0.3	7899297	38.38	1	10435	Ml_LAAO.raw	1.08E7	1	1	A0A3Q1NEQ0|A0A3Q1NEQ0_BOVIN:Q2HJF0|Q2HJF0_BOVIN
NYAGVFTDAGLTLK	93.88	14687561	14	0.5	7353857	36.31	1	9844	Ml_LAAO.raw	2.35E7	2	2	sp|Q2UVX4|CO3_BOVIN
KEPAHHDFLGFYVVNSR	93.70	20150012	17	-0.2	6726742	32.13	1	8554	Ml_LAAO.raw	7.42E6	1	1	A0A3Q1LQ21|A0A3Q1LQ21_BOVIN:sp|P56652|ITIH3_BOVIN
EDVIWELLNHAQEHFGK	93.64	20640063	17	-3.7	6890068	42.69	1	11633	Ml_LAAO.raw	3.06E6	1	1	G3X6N3|G3X6N3_BOVIN
DIVIAETLEDLDR	93.63	15007671	13	-1.4	7513898	40.59	1	11055	Ml_LAAO.raw	1.6E6	1	1	A0A3Q1NEH4|A0A3Q1NEH4_BOVIN:A0A3Q1M1S6|A0A3Q1M1S6_BOVIN:sp|Q2KJ39|RCN3_BOVIN
AQHEDQVEQYKK	93.60	15017161	12	0.6	7518658	21.19	1	4832	Ml_LAAO.raw	5.83E5	2	2	Q862T1|Q862T1_BOVIN:Q3SZI2|Q3SZI2_BOVIN:F1MYG5|F1MYG5_BOVIN
DPATGQLTGESNLR	93.60	14577111	14	0.4	7298631	27.21	1	6911	Ml_LAAO.raw	3.63E6	1	1	A0A3Q1MFR4|A0A3Q1MFR4_BOVIN:E1BNR0|E1BNR0_BOVIN
LIIGFPAYGHNFILR	93.59	17299668	15	-1.9	8659890	39.83	1	10842	Ml_LAAO.raw	7.85E6	1	1	sp|Q95M17|CHIA_BOVIN
MLPTIIADNAGYDSADLVAQLR	93.57	23461890	22	-1.0	7830695	41.47	1	11304	Ml_LAAO.raw	1.58E6	1	1	A0A3Q1LV18|A0A3Q1LV18_BOVIN:sp|Q3ZBH0|TCPB_BOVIN
HTLNQIDSVK	93.56	11536091	10	-1.3	5778111	24.35	1	5947	Ml_LAAO.raw	2.68E9	4	4	sp|P12763|FETUA_BOVIN:B0JYN6|B0JYN6_BOVIN
FVTVVATFGNVQVEK	93.56	16368824	15	-2.8	8194462	36.01	1	9759	Ml_LAAO.raw	1.72E7	1	1	sp|Q2UVX4|CO3_BOVIN
VLFETDLVNPR	93.55	13016979	11	0.3	6518564	34.55	1	9324	Ml_LAAO.raw	1.18E7	1	1	A6QNS6|A6QNS6_BOVIN
VELKPGETLNVNFHLR	93.54	18650159	16	0.4	4672614	33.02	1	8838	Ml_LAAO.raw	8.26E7	3	3	sp|Q2UVX4|CO3_BOVIN
GFGGVQISPPSENAVITDPSRPWWER	93.45	28814146	26	2.4	9614811	38.70	1	10531	Ml_LAAO.raw	1.13E7	1	1	Q3MHH8|Q3MHH8_BOVIN:F1MJQ3|F1MJQ3_BOVIN
EVQGFESATFLGYFK	93.42	17218301	15	-2.7	8619200	41.13	1	11208	Ml_LAAO.raw	1.25E7	1	1	F1N1I6|F1N1I6_BOVIN
VC(+57.02)NRNEYLDGR	93.32	13946361	11	-0.7	6983248	23.44	1	5624	Ml_LAAO.raw	3.66E6	1	1	sp|P06868|PLMN_BOVIN	Carbamidomethylation	C2:Carbamidomethylation:1000.00
DC(+57.02)QAWDSQSPHAHGYIPSK	93.31	21829490	19	1.9	5467455	27.37	1	6963	Ml_LAAO.raw	1.72E7	2	2	sp|P06868|PLMN_BOVIN	Carbamidomethylation	C2:Carbamidomethylation:1000.00
VDFSLSSDRDFILLNVPIPQAQAR	93.30	27004233	24	-3.3	9011454	42.39	1	11551	Ml_LAAO.raw	6.79E6	1	1	E1BH06|E1BH06_BOVIN
SPQELLC(+57.02)GASLISDR	93.24	16448141	15	-5.8	8234095	35.71	1	9666	Ml_LAAO.raw	9.77E6	1	1	A0A452DI66|A0A452DI66_BOVIN:sp|P00735|THRB_BOVIN	Carbamidomethylation	C7:Carbamidomethylation:1000.00
VLSPAGPEAQFELR	93.21	15127936	14	-0.7	7574036	33.10	1	8864	Ml_LAAO.raw	4.38E7	1	1	sp|Q2KJF1|A1BG_BOVIN:A0A3Q1MJT2|A0A3Q1MJT2_BOVIN
TLNLAQNLLAYLPEELFHPLGR	93.17	25213691	22	1.6	8414650	50.96	1	13733	Ml_LAAO.raw	5.06E6	1	1	A6QP30|A6QP30_BOVIN
VGINYQPPTVVPGGDLAK	93.13	18239781	18	-0.3	9129961	33.47	1	8983	Ml_LAAO.raw	4.5E7	1	1	sp|P81947|TBA1B_BOVIN:A0A3Q1M1Z2|A0A3Q1M1Z2_BOVIN:A0A452DIH7|A0A452DIH7_BOVIN:sp|P81948|TBA4A_BOVIN
LLLSTVVGLFTAPGLHLK	93.08	18781342	18	-3.3	9400712	46.64	1	12650	Ml_LAAO.raw	1.92E8	3	3	sp|P01017|ANGT_BOVIN
LAVNMVPFPR	93.08	11426270	10	-1.2	5723201	34.98	1	9452	Ml_LAAO.raw	1.33E7	1	1	sp|Q3MHM5|TBB4B_BOVIN:sp|Q2KJD0|TBB5_BOVIN:E1BJK2|E1BJK2_BOVIN:A0A3Q1M442|A0A3Q1M442_BOVIN
VVTGVANALAHRYH	93.08	15068055	14	-0.7	7544095	28.28	1	7278	Ml_LAAO.raw	2.21E7	2	2	sp|P02081|HBBF_BOVIN
VGSLLEDSFPGLLGLHVLR	92.86	20211309	19	-0.7	6747171	43.95	1	11960	Ml_LAAO.raw	6.23E6	2	2	Q09TE3|Q09TE3_BOVIN
GGVNDNFQGVLQNVR	92.84	16158066	15	-1.3	8089095	34.13	1	9195	Ml_LAAO.raw	1.05E7	1	1	sp|Q28178|TSP1_BOVIN:F1N3A1|F1N3A1_BOVIN:A0A3Q1MQV3|A0A3Q1MQV3_BOVIN
GSFDFPVGDAISK	92.80	13386455	13	-2.6	6703283	35.01	1	9463	Ml_LAAO.raw	2.26E7	1	1	E1BH06|E1BH06_BOVIN:F1MVK1|F1MVK1_BOVIN:sp|P01030|CO4_BOVIN
VDVIPVNLPGEHGQR	92.77	16288634	15	1.0	8154398	32.04	1	8522	Ml_LAAO.raw	1.04E7	2	2	A0A3Q1M4K6|A0A3Q1M4K6_BOVIN:B8Y9T0|B8Y9T0_BOVIN:B8Y9S9|B8Y9S9_BOVIN:sp|P07589|FINC_BOVIN:G5E5A8|G5E5A8_BOVIN:G5E5B0|G5E5B0_BOVIN:G5E5A9|G5E5A9_BOVIN
AGYTLVKDYPK	92.75	12536655	11	0.3	6278402	27.34	1	6952	Ml_LAAO.raw	1.44E8	2	2	A0A452DI25|A0A452DI25_BOVIN:sp|Q3SZV7|HEMO_BOVIN
EQLGPVTQEFWDNLEK	92.74	19319265	16	4.7	9669750	40.35	1	10989	Ml_LAAO.raw	4.05E7	2	2	V6F9A2|V6F9A2_BOVIN:sp|P15497|APOA1_BOVIN
TFVNITPAEVGILVGK	92.65	16569451	16	2.3	8294818	40.89	1	11138	Ml_LAAO.raw	2.07E7	1	1	sp|P02584|PROF1_BOVIN
FAHNVVTTR	92.60	10435513	9	-0.5	5227827	22.72	1	5366	Ml_LAAO.raw	2.74E8	2	2	A0A3Q1LQ21|A0A3Q1LQ21_BOVIN:sp|P56652|ITIH3_BOVIN
DSLVPATPENIQEASK	92.56	16978472	16	-0.7	8499302	30.29	1	7956	Ml_LAAO.raw	9.76E7	1	1	A0A3Q1LQ21|A0A3Q1LQ21_BOVIN:sp|P56652|ITIH3_BOVIN
AGDGDGWVSLAELR	92.56	14446946	14	2.4	7233563	37.75	1	10252	Ml_LAAO.raw	3.57E6	1	1	A0A3Q1NEH4|A0A3Q1NEH4_BOVIN:A0A3Q1M1S6|A0A3Q1M1S6_BOVIN:sp|Q2KJ39|RCN3_BOVIN
LPPNVVEESAR	92.52	12096353	11	-1.0	6058243	26.44	1	6663	Ml_LAAO.raw	1.38E9	3	3	sp|Q7SIH1|A2MG_BOVIN
LLTHHKDHFTK	92.49	13757361	11	-0.3	6888751	20.95	1	4753	Ml_LAAO.raw	2.31E6	3	3	A0A3Q1LV18|A0A3Q1LV18_BOVIN:sp|Q3ZBH0|TCPB_BOVIN
INDYVEKGSHGK	92.45	13456626	12	-0.5	6738383	21.45	1	4917	Ml_LAAO.raw	1.21E8	3	3	sp|P34955|A1AT_BOVIN
SVNGQIESLISPDGSR	92.30	16578271	16	0.3	8299211	34.51	1	9311	Ml_LAAO.raw	2.06E7	1	1	Q08E14|Q08E14_BOVIN
LWAYLTINQLLAER	92.18	17029406	14	0.0	8524775	44.48	1	12099	Ml_LAAO.raw	9.28E6	1	1	A0A3Q1LK49|A0A3Q1LK49_BOVIN:A5D7R6|A5D7R6_BOVIN
LLVVSNPVDILTYVAWK	92.15	19290975	17	-0.4	9655557	47.74	1	12925	Ml_LAAO.raw	8.94E5	1	1	sp|P19858|LDHA_BOVIN:A0A3Q1LY19|A0A3Q1LY19_BOVIN
LIVVSNPVDILTYVAWK	92.15	19290975	17	-0.4	9655557	47.74	1	12925	Ml_LAAO.raw	8.94E5	1	1
TVGGKEDVIWELLNHAQEHFGK	92.09	25062605	22	-1.4	6275715	40.36	1	10992	Ml_LAAO.raw	2.44E7	1	1	G3X6N3|G3X6N3_BOVIN
FLATTPNSLLVSWQPPR	92.09	19260363	17	0.7	6430198	40.17	1	10936	Ml_LAAO.raw	8.73E5	1	1	A0A3Q1M4K6|A0A3Q1M4K6_BOVIN:B8Y9T0|B8Y9T0_BOVIN:B8Y9S9|B8Y9S9_BOVIN:sp|P07589|FINC_BOVIN:G5E5A8|G5E5A8_BOVIN:G5E5B0|G5E5B0_BOVIN:G5E5A9|G5E5A9_BOVIN
YEC(+57.02)ASGYHTASGK	92.08	14295933	13	-1.3	7158030	21.72	1	5011	Ml_LAAO.raw	4.42E6	2	2	A0A3Q1LSR2|A0A3Q1LSR2_BOVIN:Q2TBQ1|Q2TBQ1_BOVIN	Carbamidomethylation	C3:Carbamidomethylation:1000.00
IYGNQDTSVQLK	92.01	13646936	12	-0.8	6833535	26.48	1	6679	Ml_LAAO.raw	5.58E7	1	1	A0A3Q1LK49|A0A3Q1LK49_BOVIN:A5D7R6|A5D7R6_BOVIN
GIPEFYDYDVALVR	91.92	16558195	14	-0.7	8289164	39.15	1	10652	Ml_LAAO.raw	6.26E7	2	2	sp|P81187|CFAB_BOVIN
EDNTIHWTRPQKPR	91.91	17769020	14	0.9	8894591	24.47	1	5989	Ml_LAAO.raw	1.1E8	2	2	sp|Q7SIH1|A2MG_BOVIN
IRLENEIQTYR	91.68	14337627	11	0.9	7178893	29.18	1	7581	Ml_LAAO.raw	1.74E7	2	2	sp|P06394|K1C10_BOVIN:A6QNZ7|A6QNZ7_BOVIN
KGSNFQLNQLQGK	91.65	14607736	13	2.8	7313961	27.71	1	7083	Ml_LAAO.raw	1.74E7	2	2	A0A3Q1NEQ0|A0A3Q1NEQ0_BOVIN:Q2HJF0|Q2HJF0_BOVIN
IVLWQPVAAEYIVK	91.55	16279337	14	1.0	8149749	40.47	1	11020	Ml_LAAO.raw	4.56E6	1	1	A0A3Q1NJ24|A0A3Q1NJ24_BOVIN:A0A3Q1LKB9|A0A3Q1LKB9_BOVIN:A0A3Q1N1A7|A0A3Q1N1A7_BOVIN:sp|Q2KIG3|CBPB2_BOVIN
LAVYQAGASEGAER	91.54	14206946	14	1.0	7113553	25.81	1	6451	Ml_LAAO.raw	2.6E7	1	1	sp|Q03247|APOE_BOVIN:A0A3Q1LPF0|A0A3Q1LPF0_BOVIN:A0A140T881|A0A140T881_BOVIN
SGTDSAKPLAVK	91.45	11726400	12	-0.1	5873272	22.14	1	5157	Ml_LAAO.raw	2.2E7	2	2	E1B805|E1B805_BOVIN
WIYHLSDGSTDLR	91.43	15617524	13	0.1	7818836	32.00	1	8511	Ml_LAAO.raw	1.32E7	2	2	Q3ZBQ9|Q3ZBQ9_BOVIN:F1MYX2|F1MYX2_BOVIN:A0A3Q1MB70|A0A3Q1MB70_BOVIN
ALTVPELTQQMFDAK	91.35	16908600	15	-4.1	8464338	39.61	1	10782	Ml_LAAO.raw	2.49E6	1	1	sp|Q3MHM5|TBB4B_BOVIN
GFGSLNDKGEGEFWLGNEYLHLLTLR	91.31	29644771	26	0.0	7421265	44.70	1	12155	Ml_LAAO.raw	2.13E6	1	1	A0A3Q1LVV7|A0A3Q1LVV7_BOVIN:F6QND5|F6QND5_BOVIN
LVVSSVQHQSALELSEAGVQAAAATSTAM(+15.99)SR	91.31	31145615	31	-2.2	10391921	35.84	1	9703	Ml_LAAO.raw	4.12E6	1	1	sp|P28800|A2AP_BOVIN	Oxidation (M)	M29:Oxidation (M):1000.00
STGSWSTLQTQDR	91.31	14656797	13	-0.4	7338468	27.76	1	7101	Ml_LAAO.raw	6.23E7	1	1	sp|P81187|CFAB_BOVIN
LHVSEQNAQR	91.31	11805948	10	0.0	5913047	21.45	1	4919	Ml_LAAO.raw	5.13E6	2	2	A0A3Q1MFR4|A0A3Q1MFR4_BOVIN:E1BNR0|E1BNR0_BOVIN
DYDTTPPVVR	91.24	11615665	10	0.5	5817908	26.84	1	6790	Ml_LAAO.raw	6.59E7	2	2	sp|Q2UVX4|CO3_BOVIN
ELKLDYQESPPGK	91.17	15027616	13	-0.2	7523879	27.71	1	7082	Ml_LAAO.raw	4.98E7	2	2	Q5EA67|Q5EA67_BOVIN
LSFVTVDSNLR	91.12	12496666	11	0.0	6258406	33.48	1	8986	Ml_LAAO.raw	2.68E8	1	1	sp|Q7SIH1|A2MG_BOVIN
STSIIIM(+15.99)LTDGDANVGESRPEK	91.07	23481528	22	0.7	7837254	34.38	1	9272	Ml_LAAO.raw	9.73E6	1	1	A0A3Q1LQ21|A0A3Q1LQ21_BOVIN:sp|P56652|ITIH3_BOVIN	Oxidation (M)	M7:Oxidation (M):1000.00
LHVDPENFK	91.02	10975505	9	0.5	5497828	27.39	1	6972	Ml_LAAO.raw	1.51E7	1	1	sp|P02070|HBB_BOVIN:D4QBB4|D4QBB4_BOVIN:D4QBB3|D4QBB3_BOVIN
AIEDYINEFSVR	90.97	14547041	12	-0.9	7283586	37.78	1	10260	Ml_LAAO.raw	3.96E6	1	1	A0A3Q1MU98|A0A3Q1MU98_BOVIN:sp|Q3MHN2|CO9_BOVIN
EHALLAYTLGVK	90.90	13137343	12	1.7	6578755	32.94	1	8814	Ml_LAAO.raw	8.18E6	2	2	sp|P68103|EF1A1_BOVIN
TSLEDFYLDEER	90.84	15156729	12	-2.8	7588416	35.52	1	9614	Ml_LAAO.raw	1.44E7	1	1	sp|Q95121|PEDF_BOVIN
GSWVNKFPVEMTHNHNFR	90.83	21990432	18	-0.4	7340214	31.44	1	8326	Ml_LAAO.raw	4.33E7	2	2	A6QPP2|A6QPP2_BOVIN:F6R4P6|F6R4P6_BOVIN
EGGGSLAEYHAK	90.82	12175676	12	-1.3	6097903	22.93	1	5440	Ml_LAAO.raw	1.41E8	2	2	V6F9A2|V6F9A2_BOVIN:sp|P15497|APOA1_BOVIN
VQNDIDIYSLTVDSK	90.79	17088519	15	-3.1	8554306	35.01	1	9461	Ml_LAAO.raw	5.43E7	1	1	Q5EA67|Q5EA67_BOVIN
FYNQVSTPLLR	90.75	13367139	11	0.3	6693644	32.52	1	8674	Ml_LAAO.raw	5.73E7	1	1	A0A3Q1LK49|A0A3Q1LK49_BOVIN:A5D7R6|A5D7R6_BOVIN
AADFSDPAFLAHTNR	90.74	16317692	15	0.2	8168920	31.43	1	8323	Ml_LAAO.raw	2.87E8	4	4	A6QPP2|A6QPP2_BOVIN:F6R4P6|F6R4P6_BOVIN
HLVDEPQNLIK	90.74	13047089	11	1.5	6533627	28.35	1	7302	Ml_LAAO.raw	2.25E9	6	6	B0JYQ0|B0JYQ0_BOVIN:sp|P02769|ALBU_BOVIN:A0A140T897|A0A140T897_BOVIN
DLAPNNVDFAFTLYK	90.73	17268566	15	1.5	8644368	40.13	1	10926	Ml_LAAO.raw	8.64E6	1	1	sp|E1BF81|CBG_BOVIN
LLALGTPENPSWLSIHLQDQK	90.66	23592537	21	1.0	7874260	38.72	1	10536	Ml_LAAO.raw	1.75E6	1	1	Q6T182|Q6T182_BOVIN:A5PKC2|A5PKC2_BOVIN
HSTVFDNLPNPEDRK	90.64	17678540	15	2.3	5902933	29.29	1	7620	Ml_LAAO.raw	1.27E7	1	1	G3X6N3|G3X6N3_BOVIN
SHC(+57.02)IAEVEK	90.63	10715018	9	0.2	5367583	22.10	1	5144	Ml_LAAO.raw	3.31E8	2	2	B0JYQ0|B0JYQ0_BOVIN:sp|P02769|ALBU_BOVIN:A0A140T897|A0A140T897_BOVIN	Carbamidomethylation	C3:Carbamidomethylation:1000.00
AAAQEQYSAAVAR	90.61	13346578	13	-1.1	6683354	24.30	1	5929	Ml_LAAO.raw	3.41E7	1	1	Q5EA67|Q5EA67_BOVIN
YEIEHC(+57.02)LANK	90.60	12755918	10	0.0	6388032	25.38	1	6306	Ml_LAAO.raw	1.02E8	2	2	sp|Q7SIH1|A2MG_BOVIN	Carbamidomethylation	C6:Carbamidomethylation:1000.00
GNSEGNTWLTAFVLK	90.60	16358257	15	-1.3	8189191	42.18	1	11498	Ml_LAAO.raw	2.2E8	4	4	sp|Q7SIH1|A2MG_BOVIN
ILSLAQDQVGGSPEK	90.57	15408097	15	1.4	7714132	29.29	1	7621	Ml_LAAO.raw	1.33E7	1	1	F1MVK1|F1MVK1_BOVIN
ALIAGGGAPEIELALR	90.54	15498827	16	1.0	7759494	37.82	1	10273	Ml_LAAO.raw	1.38E6	1	1	F1N0E5|F1N0E5_BOVIN:sp|Q2T9X2|TCPD_BOVIN
DTGLGLSPTASLR	90.50	12866830	13	0.0	6443488	31.04	1	8203	Ml_LAAO.raw	5.73E8	4	4	sp|Q7SIH1|A2MG_BOVIN
STAISLFYELSENDLNFIK	90.46	22031047	19	0.0	11025597	47.48	1	12862	Ml_LAAO.raw	2.05E6	2	2	sp|Q3SYU2|EF2_BOVIN
VTIGLLFWDGPGK	90.43	14017656	13	-2.1	7018886	42.11	1	11477	Ml_LAAO.raw	3.58E7	2	2	Q5EA67|Q5EA67_BOVIN
ASKPGWWLLDTEVGEIQR	90.41	20840691	18	0.1	6956970	39.21	1	10669	Ml_LAAO.raw	5.01E6	1	1	F1N0I3|F1N0I3_BOVIN:sp|Q28107|FA5_BOVIN
SEAHHAPEASLSK	90.38	13626527	13	-1.8	6823324	21.04	1	4781	Ml_LAAO.raw	7.26E5	2	2	A0A3Q1M2A8|A0A3Q1M2A8_BOVIN:A0A3Q1LGM4|A0A3Q1LGM4_BOVIN:F1N4M7|F1N4M7_BOVIN:A0A3Q1MF14|A0A3Q1MF14_BOVIN:Q32PI4|Q32PI4_BOVIN
LNLVATPLFVKPGIPYSVK	90.34	20552131	19	-0.7	6860778	38.60	1	10500	Ml_LAAO.raw	7.85E6	1	1	F1MY85|F1MY85_BOVIN
GVVWSDPLPQC(+57.02)IIAK	90.32	16818861	15	-3.1	8419477	37.86	1	10282	Ml_LAAO.raw	7.46E6	1	1	A5D9D2|A5D9D2_BOVIN	Carbamidomethylation	C11:Carbamidomethylation:1000.00
ALLFTHDQFQDK	90.30	14617252	12	0.1	7318699	31.39	1	8311	Ml_LAAO.raw	7.73E8	2	2	sp|Q3Y5Z3|ADIPO_BOVIN:A0A3B0J3V0|A0A3B0J3V0_BOVIN:A0A3Q1M564|A0A3Q1M564_BOVIN
HQGVM(+15.99)VGMGQK	90.29	11865587	11	-1.7	5942856	22.41	1	5254	Ml_LAAO.raw	1.5E7	2	2	sp|P60712|ACTB_BOVIN:sp|P63258|ACTG_BOVIN:sp|Q3ZC07|ACTC_BOVIN:sp|P68138|ACTS_BOVIN	Oxidation (M)	M5:Oxidation (M):69.29
FYYIDDPDGLKVNIIAR	90.26	20110414	17	1.6	6713555	36.90	1	10014	Ml_LAAO.raw	8.8E6	1	1	sp|Q2UVX4|CO3_BOVIN
IYHSHIDAPK	90.23	11796036	10	-1.3	5908083	22.28	1	5209	Ml_LAAO.raw	4.09E7	3	3	A0A3Q1NJB1|A0A3Q1NJB1_BOVIN:F1N076|F1N076_BOVIN
SPVEDVC(+57.02)TAKPR	90.14	13576660	12	-2.4	6798386	23.30	1	5575	Ml_LAAO.raw	4.77E7	2	2	A0A3Q1NJR8|A0A3Q1NJR8_BOVIN	Carbamidomethylation	C7:Carbamidomethylation:1000.00
SYATGIQAQGGTNINDAMLM(+15.99)AVQLLEK	90.13	28524048	27	0.9	9518098	45.40	1	12334	Ml_LAAO.raw	6.69E6	1	1	Q5EA67|Q5EA67_BOVIN	Oxidation (M)	M20:Oxidation (M):15.73
LADEDMNSFK	89.97	11685070	10	1.2	5852615	27.56	1	7032	Ml_LAAO.raw	3.39E7	1	1	A0A3Q1LQ21|A0A3Q1LQ21_BOVIN:sp|P56652|ITIH3_BOVIN
VLTEDIYQPR	89.96	12326400	10	1.0	6173279	29.67	1	7748	Ml_LAAO.raw	6.95E8	4	4
IAQLPLTGSTSIIFFLPQK	89.89	20731873	19	-0.2	10376007	44.18	1	12020	Ml_LAAO.raw	8.04E7	2	2	sp|Q95121|PEDF_BOVIN
VRVELLYNPAFC(+57.02)SLATAK	89.81	20510874	18	0.5	6847034	37.59	1	10207	Ml_LAAO.raw	3.88E6	1	1	sp|Q2UVX4|CO3_BOVIN	Carbamidomethylation	C12:Carbamidomethylation:1000.00
TVIEKPVWLGFLGPIIK	89.80	19091440	17	2.5	9555817	44.27	1	12044	Ml_LAAO.raw	8.67E6	2	2	A0A3Q1NJB1|A0A3Q1NJB1_BOVIN:F1N076|F1N076_BOVIN
QEMHKDLEEVK	89.67	13846656	11	-0.9	6933395	22.49	1	5282	Ml_LAAO.raw	1.99E7	2	2	V6F9A2|V6F9A2_BOVIN:sp|P15497|APOA1_BOVIN
MGIQDAFADNADFSGLTK	89.66	18998672	18	-1.8	9509391	37.83	1	10274	Ml_LAAO.raw	1.34E7	1	1	sp|Q9TT36|THBG_BOVIN:Q3SYR0|Q3SYR0_BOVIN
EVALNTIIFMGR	89.64	13627329	12	-0.6	6823734	39.74	1	10816	Ml_LAAO.raw	1.24E7	1	1	A0A3Q1NJR8|A0A3Q1NJR8_BOVIN
GIISALLLPPETEEAK	89.63	16799344	16	-1.0	8409736	39.90	1	10863	Ml_LAAO.raw	3.03E6	1	1	A0A3Q1MFR4|A0A3Q1MFR4_BOVIN:E1BNR0|E1BNR0_BOVIN
DIEALFVSESKK	89.60	13647188	12	0.2	6833668	34.64	1	9356	Ml_LAAO.raw	1.32E7	1	1	sp|P81187|CFAB_BOVIN
LLLFSDGNSQGATPAAIEK	89.55	19310000	19	-0.1	9665072	35.29	1	9540	Ml_LAAO.raw	6.82E6	1	1	E1BI98|E1BI98_BOVIN
VLDPNTVFALVNYISFKGK	89.45	21241619	19	-1.1	7090605	47.11	1	12767	Ml_LAAO.raw	3.11E6	1	1	sp|P34955|A1AT_BOVIN
LKPDPNTLC(+57.02)DEFK	89.45	15757603	13	-0.1	7888873	30.61	1	8058	Ml_LAAO.raw	2.2E8	4	4	B0JYQ0|B0JYQ0_BOVIN:sp|P02769|ALBU_BOVIN:A0A140T897|A0A140T897_BOVIN	Carbamidomethylation	C9:Carbamidomethylation:1000.00
AAANFFSASC(+57.02)VPC(+57.02)ADQSSFPK	89.34	22609880	21	2.1	11315037	35.33	1	9551	Ml_LAAO.raw	5.99E6	1	1	G3X6N3|G3X6N3_BOVIN	Carbamidomethylation	C10:Carbamidomethylation:1000.00;C13:Carbamidomethylation:1000.00
HPEYAVSVLLR	89.26	12827034	11	0.5	6423593	32.47	1	8658	Ml_LAAO.raw	4.28E7	1	1	B0JYQ0|B0JYQ0_BOVIN:sp|P02769|ALBU_BOVIN:A0A140T897|A0A140T897_BOVIN
IFTSDADFSGITDDHK	89.16	17677952	16	-0.1	8849048	31.72	1	8418	Ml_LAAO.raw	5.36E7	2	2	Q3SZQ8|Q3SZQ8_BOVIN:A0A0A0MP92|A0A0A0MP92_BOVIN
GDSGGPLIIHK	89.04	10925928	11	-0.7	5473033	24.92	1	6145	Ml_LAAO.raw	4.22E7	2	2	sp|P81187|CFAB_BOVIN
LWAYLTIQELLAK	89.01	15608915	13	-1.3	7814520	46.13	1	12523	Ml_LAAO.raw	4.03E6	1	1	A0A3Q1LVM5|A0A3Q1LVM5_BOVIN:A0A3Q1LW96|A0A3Q1LW96_BOVIN:sp|Q0VCM5|ITIH1_BOVIN
HFC(+57.02)GGTLISPK	88.89	12156071	11	-0.2	6088107	26.25	1	6597	Ml_LAAO.raw	2.02E7	1	1	sp|P06868|PLMN_BOVIN	Carbamidomethylation	C3:Carbamidomethylation:1000.00
TATPQQAQEVHEK	88.81	14657161	13	0.0	7338653	21.36	1	4888	Ml_LAAO.raw	3.7E6	2	2	sp|Q5E956|TPIS_BOVIN:A0A452DIX3|A0A452DIX3_BOVIN
SLPEVPETIELEVR	88.80	16098562	14	0.7	8059359	37.01	1	10047	Ml_LAAO.raw	1.25E6	1	1	F1MER7|F1MER7_BOVIN
LSGNILSYTFQVK	88.78	14687926	13	1.6	7354048	37.98	1	10316	Ml_LAAO.raw	8.77E6	1	1	A0A3Q1MP40|A0A3Q1MP40_BOVIN:A0A3Q1LI40|A0A3Q1LI40_BOVIN:sp|Q29RQ1|CO7_BOVIN
IVEGQDAEVGLSPWQVM(+15.99)LFR	88.72	22891462	20	-3.7	11455762	41.09	1	11194	Ml_LAAO.raw	1.17E7	2	2	A0A452DI66|A0A452DI66_BOVIN:sp|P00735|THRB_BOVIN	Oxidation (M)	M17:Oxidation (M):1000.00
KAPQLTSPELMALTR	88.69	16549076	15	-0.4	8284608	33.48	1	8987	Ml_LAAO.raw	6.89E7	2	2	A0A3Q1MIW0|A0A3Q1MIW0_BOVIN:sp|Q3SZ57|FETA_BOVIN
DVLTIIEKPTGSK	88.68	13997922	13	0.3	7009036	32.03	1	8521	Ml_LAAO.raw	1.29E8	3	3	A0A3Q1MIW0|A0A3Q1MIW0_BOVIN:sp|Q3SZ57|FETA_BOVIN
FGPLVEQGQSR	88.64	12166200	11	0.5	6093176	28.03	1	7189	Ml_LAAO.raw	3.5E7	1	1	sp|Q03247|APOE_BOVIN:A0A3Q1LPF0|A0A3Q1LPF0_BOVIN:A0A140T881|A0A140T881_BOVIN
VFALAANLIAIDSK	88.55	14448289	14	1.8	7234230	40.89	1	11137	Ml_LAAO.raw	5.69E7	3	3	sp|Q2UVX4|CO3_BOVIN
QDDYLNFILFSGDVTTWK	88.42	21610366	18	1.2	10815269	46.06	1	12506	Ml_LAAO.raw	2.21E6	1	1	A0A3Q1LQ21|A0A3Q1LQ21_BOVIN:sp|P56652|ITIH3_BOVIN
GTFAALSELHC(+57.02)DKLHVDPENFK	88.39	25272166	22	-1.3	6328106	34.56	1	9328	Ml_LAAO.raw	5.67E6	1	1	sp|P02070|HBB_BOVIN:D4QBB4|D4QBB4_BOVIN:D4QBB3|D4QBB3_BOVIN	Carbamidomethylation	C11:Carbamidomethylation:1000.00
QVHPDTGISSK	88.37	11675884	11	0.5	5848018	21.46	1	4923	Ml_LAAO.raw	3.23E6	1	1	E1B8G9|E1B8G9_BOVIN:A5D7N2|A5D7N2_BOVIN:G8JL06|G8JL06_BOVIN:A0A3Q1MBN5|A0A3Q1MBN5_BOVIN:A0A3Q1MEU7|A0A3Q1MEU7_BOVIN:F2Z4F9|F2Z4F9_BOVIN:G3MWH4|G3MWH4_BOVIN:sp|Q32L48|H2B1N_BOVIN:Q2KII5|Q2KII5_BOVIN:A0A452DJK3|A0A452DJK3_BOVIN:F2Z4E8|F2Z4E8_BOVIN:Q32S29|Q32S29_BOVIN:sp|Q2M2T1|H2B1K_BOVIN:G5E6I9|G5E6I9_BOVIN:sp|P62808|H2B1_BOVIN:G3N011|G3N011_BOVIN
FLANVSTVLTSK	88.32	12787184	12	0.0	6403665	34.34	1	9258	Ml_LAAO.raw	5.78E8	4	4	sp|P01966|HBA_BOVIN:A0A1K0FUD3|A0A1K0FUD3_BOVIN
VHVDEVGGEALGR	88.26	13366735	13	-2.7	6693422	26.04	1	6527	Ml_LAAO.raw	7.31E7	2	2	D4QBB3|D4QBB3_BOVIN
EM(+15.99)PSEISIFLLGVAYFK	88.24	19590062	17	4.3	9805146	49.15	1	13284	Ml_LAAO.raw	2.94E6	1	1	sp|Q95121|PEDF_BOVIN	Oxidation (M)	M2:Oxidation (M):1000.00
LEYVGGISMLVVVPHK	88.22	17399644	16	-1.3	8709883	38.19	1	10377	Ml_LAAO.raw	6.42E7	3	3	A6QPP2|A6QPP2_BOVIN:F6R4P6|F6R4P6_BOVIN
FGAPVSGVYFFTFSMMK	88.15	19149048	17	1.8	9584614	46.31	1	12569	Ml_LAAO.raw	9.96E5	1	1	A7MB82|A7MB82_BOVIN
HQLYIDETVK	88.14	12446401	10	-2.4	6233259	26.24	1	6593	Ml_LAAO.raw	1.59E7	1	1	A6QPX7|A6QPX7_BOVIN:sp|P02676|FIBB_BOVIN:F1MAV0|F1MAV0_BOVIN:A0A3Q1MG04|A0A3Q1MG04_BOVIN
RPC(+57.02)FSALTPDETYVPK	88.13	18799138	16	-0.4	9409638	31.98	1	8501	Ml_LAAO.raw	1.19E9	5	5	B0JYQ0|B0JYQ0_BOVIN:sp|P02769|ALBU_BOVIN:A0A140T897|A0A140T897_BOVIN	Carbamidomethylation	C3:Carbamidomethylation:1000.00
GLPFFGQVLLVNEK	88.08	15598711	14	0.7	7809434	42.73	1	11644	Ml_LAAO.raw	3.29E7	2	2	F1MJK3|F1MJK3_BOVIN:A0A3Q1MNN6|A0A3Q1MNN6_BOVIN
WFLQHRPQVGYIR	88.03	16989106	13	0.8	5673113	31.46	1	8331	Ml_LAAO.raw	8.56E6	1	1	sp|P35445|COMP_BOVIN:A0A452DJ62|A0A452DJ62_BOVIN:sp|Q3SWW8|TSP4_BOVIN
VPQVSTPTLVEVSR	87.99	15108354	14	-7.8	7564191	31.58	1	8371	Ml_LAAO.raw	3.57E7	1	1	B0JYQ0|B0JYQ0_BOVIN:sp|P02769|ALBU_BOVIN:A0A140T897|A0A140T897_BOVIN
ENYLIQDAEEIVC(+57.02)K	87.99	17228134	14	-0.9	8624131	40.29	1	10972	Ml_LAAO.raw	3.22E7	1	1	A0A3Q1LS74|A0A3Q1LS74_BOVIN:A0A3Q1MP45|A0A3Q1MP45_BOVIN:sp|Q28085|CFAH_BOVIN	Carbamidomethylation	C13:Carbamidomethylation:1000.00
DSNKNTLIIYLDK	87.98	15358195	13	-0.3	7689168	33.61	1	9029	Ml_LAAO.raw	1.43E7	2	2	sp|Q2UVX4|CO3_BOVIN
DTDTGALLFIGK	87.97	12496554	12	0.3	6258351	36.40	1	9870	Ml_LAAO.raw	3.52E7	2	2	sp|Q95121|PEDF_BOVIN
RPQQVPGYAR	87.97	11706257	10	-1.0	3912155	22.73	1	5370	Ml_LAAO.raw	1.94E8	2	2	sp|P81187|CFAB_BOVIN
TPC(+57.02)TVTC(+57.02)NIPVVSGK	87.90	16318011	15	0.1	8169079	29.73	1	7770	Ml_LAAO.raw	6.53E6	1	1	A6QPX7|A6QPX7_BOVIN:sp|P02676|FIBB_BOVIN:F1MAV0|F1MAV0_BOVIN:A0A3Q1MG04|A0A3Q1MG04_BOVIN	Carbamidomethylation	C3:Carbamidomethylation:1000.00;C7:Carbamidomethylation:1000.00
IIVDELKQEVISTSSK	87.85	17879880	16	-0.8	5970028	33.61	1	9030	Ml_LAAO.raw	5.96E6	1	1	sp|P63243|RACK1_BOVIN
AAPASIPPFPVLEPVTSC(+57.02)K	87.76	19800389	19	-1.1	9910257	38.42	1	10445	Ml_LAAO.raw	3.85E7	3	3	A0A3Q1MIW0|A0A3Q1MIW0_BOVIN:sp|Q3SZ57|FETA_BOVIN	Carbamidomethylation	C18:Carbamidomethylation:1000.00
EVDEQMLNVQNK	87.74	14456820	12	0.0	7238483	28.09	1	7212	Ml_LAAO.raw	1.16E7	1	1	sp|Q3MHM5|TBB4B_BOVIN:sp|Q2KJD0|TBB5_BOVIN
LALVTGGEIASTFDHPELVK	87.67	20961152	20	-0.6	6997119	37.86	1	10283	Ml_LAAO.raw	4.81E6	1	1	A0A3Q1LV18|A0A3Q1LV18_BOVIN:sp|Q3ZBH0|TCPB_BOVIN
LVDGQC(+57.02)QISLQK	87.55	13877129	12	0.4	6948640	27.61	1	7049	Ml_LAAO.raw	1.74E7	1	1	E1BH06|E1BH06_BOVIN:F1MVK1|F1MVK1_BOVIN	Carbamidomethylation	C6:Carbamidomethylation:1000.00
SQGNTWLTAFVLK	87.53	14637772	13	0.1	7328959	41.51	1	11317	Ml_LAAO.raw	2.64E7	1	1	F1MJK3|F1MJK3_BOVIN:A0A3Q1MNN6|A0A3Q1MNN6_BOVIN
KDYDTTPPVVR	87.49	12896615	11	-1.6	6458370	24.39	1	5959	Ml_LAAO.raw	1.44E8	1	1	sp|Q2UVX4|CO3_BOVIN
NLLLFEVQQPFLFLLWDQQHK	87.44	26554214	21	-0.1	8861476	50.14	1	13523	Ml_LAAO.raw	8.33E6	1	1	E1BMJ0|E1BMJ0_BOVIN:sp|P50448|F12AI_BOVIN
TIYTPEQSVQYR	87.38	14837307	12	0.1	7428727	28.48	1	7348	Ml_LAAO.raw	1.15E7	1	1	E1B805|E1B805_BOVIN
QEPERNEC(+57.02)FLSHK	87.36	16727627	13	0.3	8373889	23.86	1	5774	Ml_LAAO.raw	6.76E7	3	3	B0JYQ0|B0JYQ0_BOVIN:sp|P02769|ALBU_BOVIN:A0A140T897|A0A140T897_BOVIN	Carbamidomethylation	C8:Carbamidomethylation:1000.00
ALC(+57.02)QKPEISNGK	87.34	13436866	12	0.3	6728508	22.51	1	5291	Ml_LAAO.raw	7.19E6	1	1	G3N0S9|G3N0S9_BOVIN	Carbamidomethylation	C3:Carbamidomethylation:1000.00
IYGNQDTSVQLKK	87.26	14927886	13	-0.6	7474011	24.52	1	6006	Ml_LAAO.raw	5.03E7	2	2	A0A3Q1LK49|A0A3Q1LK49_BOVIN:A5D7R6|A5D7R6_BOVIN
AGTDLLNFLSSFIDPK	87.20	17368984	16	-0.6	8694560	51.49	1	13866	Ml_LAAO.raw	7.88E6	1	1	sp|P81644|APOA2_BOVIN
VSILAAIDEASK	87.06	12156710	12	1.1	6088434	37.60	1	10210	Ml_LAAO.raw	2.89E7	1	1	V6F9A2|V6F9A2_BOVIN:sp|P15497|APOA1_BOVIN
VIIGLAFDC(+57.02)VDK	87.04	13487061	12	-0.4	6753600	36.74	1	9967	Ml_LAAO.raw	3.76E6	1	1	A6QNS6|A6QNS6_BOVIN	Carbamidomethylation	C9:Carbamidomethylation:1000.00
LKEC(+57.02)C(+57.02)DKPLLEK	87.00	15317738	12	-0.4	3839506	23.54	1	5658	Ml_LAAO.raw	7.84E8	3	3	B0JYQ0|B0JYQ0_BOVIN:sp|P02769|ALBU_BOVIN:A0A140T897|A0A140T897_BOVIN	Carbamidomethylation	C4:Carbamidomethylation:1000.00;C5:Carbamidomethylation:1000.00
TSIVHLFEWR	86.94	12866771	10	0.7	6443463	37.17	1	10091	Ml_LAAO.raw	3.33E6	1	1	Q3MHH8|Q3MHH8_BOVIN:F1MJQ3|F1MJQ3_BOVIN
FLGDRDFNQLSSR	86.84	15537585	13	-2.8	7778844	30.55	1	8040	Ml_LAAO.raw	1.02E8	2	2	A0A3Q1MIW0|A0A3Q1MIW0_BOVIN:sp|Q3SZ57|FETA_BOVIN
VAEIEHAEKEK	86.83	12816564	11	-0.1	6418354	21.05	1	4786	Ml_LAAO.raw	9.13E6	3	3	A0A3Q1LV18|A0A3Q1LV18_BOVIN:sp|Q3ZBH0|TCPB_BOVIN
INDEIQALEFPQK	86.76	15437882	13	0.3	7729016	34.26	1	9232	Ml_LAAO.raw	3.24E6	1	1	A0A3Q1MFR4|A0A3Q1MFR4_BOVIN:E1BNR0|E1BNR0_BOVIN
LGIASAQMDFR	86.74	12076019	11	1.1	6048089	32.74	1	8749	Ml_LAAO.raw	1.74E7	1	1	A0A3Q1LQ21|A0A3Q1LQ21_BOVIN:sp|P56652|ITIH3_BOVIN
GYKHTLNQIDSVKVWPR	86.72	20400905	17	-0.7	5110295	29.92	1	7836	Ml_LAAO.raw	4.05E7	1	1	sp|P12763|FETUA_BOVIN:B0JYN6|B0JYN6_BOVIN
AYKEELEGQLGPMAQETQAR	86.54	22480793	20	-0.2	7503669	31.11	1	8227	Ml_LAAO.raw	6.39E6	1	1	sp|Q03247|APOE_BOVIN:A0A3Q1LPF0|A0A3Q1LPF0_BOVIN:A0A140T881|A0A140T881_BOVIN
IWHHTFYNELR	86.43	15147418	11	-1.1	7583773	28.79	1	7450	Ml_LAAO.raw	6.72E7	2	2	sp|P60712|ACTB_BOVIN:sp|P63258|ACTG_BOVIN:sp|Q3ZC07|ACTC_BOVIN:sp|P68138|ACTS_BOVIN
DLLPDNGVYIDSFTLPER	86.41	20630210	18	0.8	10325186	40.93	1	11147	Ml_LAAO.raw	5.74E4	1	1	E1B805|E1B805_BOVIN
APWC(+57.02)YTTNSEVR	86.35	14826561	12	1.8	7423367	29.38	1	7650	Ml_LAAO.raw	9.13E6	1	1	sp|P06868|PLMN_BOVIN	Carbamidomethylation	C4:Carbamidomethylation:1000.00
VSALLTLAEQTGDWK	86.33	16308566	15	-2.0	8164339	39.70	1	10806	Ml_LAAO.raw	2.74E6	1	1	A0A3Q1MFR4|A0A3Q1MFR4_BOVIN:E1BNR0|E1BNR0_BOVIN
LGPLAFAGLSGLR	86.32	12707397	13	1.3	6363780	39.92	1	10868	Ml_LAAO.raw	5.7E6	1	1	Q09TE3|Q09TE3_BOVIN
IHFEPPLPSNK	86.26	12776768	11	-0.9	6398451	29.70	1	7759	Ml_LAAO.raw	3.65E6	1	1	recombinante_protein
EHMQPTHPIR	86.18	12446084	10	1.7	6233126	21.51	1	4940	Ml_LAAO.raw	1.42E6	2	2	sp|P68509|1433F_BOVIN:sp|P68252|1433G_BOVIN:A7Z057|A7Z057_BOVIN
SQFPESWLWTVIEDLK	86.15	19769883	16	-0.7	9895007	51.55	1	13885	Ml_LAAO.raw	6.93E6	2	2	sp|Q2UVX4|CO3_BOVIN
YALSNSIGPVR	86.12	11756299	11	0.6	5888226	29.58	1	7717	Ml_LAAO.raw	1.58E7	1	1	A6QNS6|A6QNS6_BOVIN
YNGVFQEC(+57.02)C(+57.02)QAEDK	86.09	17466978	14	0.5	8743566	27.57	1	7036	Ml_LAAO.raw	8.51E7	1	1	B0JYQ0|B0JYQ0_BOVIN:sp|P02769|ALBU_BOVIN:A0A140T897|A0A140T897_BOVIN	Carbamidomethylation	C8:Carbamidomethylation:1000.00;C9:Carbamidomethylation:1000.00
LYDQLLQSYQQK	86.05	15257776	12	0.3	7638963	33.03	1	8841	Ml_LAAO.raw	5.92E7	2	2	sp|P17697|CLUS_BOVIN
AILYLNTGYQR	86.02	13106982	11	0.6	6563568	32.47	1	8656	Ml_LAAO.raw	3.52E8	3	3	sp|Q7SIH1|A2MG_BOVIN
HQQTITIPAR	85.96	11636411	10	-1.0	5828273	24.91	1	6139	Ml_LAAO.raw	1.65E8	2	2	sp|Q2UVX4|CO3_BOVIN
AAQVTIQSSGTFSTK	85.91	15247783	15	-0.2	7633963	27.71	1	7084	Ml_LAAO.raw	3.49E7	2	2	sp|Q7SIH1|A2MG_BOVIN
HVVVVGAGIAGLSAAYVLAK	85.91	18941040	20	0.8	6323758	38.22	1	10388	Ml_LAAO.raw	3.83E6	1	1	recombinante_protein
IALGGLLFPASDLR	85.82	14418292	14	-3.8	7219191	41.86	1	11412	Ml_LAAO.raw	3.03E6	1	1	Q6T182|Q6T182_BOVIN:A5PKC2|A5PKC2_BOVIN
IHGQNVPFDAVVVDK	85.81	16368573	15	-0.2	5466263	30.75	1	8106	Ml_LAAO.raw	8.54E6	1	1	A0A3Q1N0Y8|A0A3Q1N0Y8_BOVIN:A0A3Q1NIN4|A0A3Q1NIN4_BOVIN:F1MD95|F1MD95_BOVIN
FGQGVHHAAGQAGK	85.80	13636744	14	-0.1	6828444	20.50	1	4619	Ml_LAAO.raw	9.47E5	2	2	sp|A6QQF6|SBSN_BOVIN
LVTLEEFLASTQR	85.73	15058090	13	-1.8	7539104	42.30	1	11529	Ml_LAAO.raw	1.88E6	1	1	A0A452DHZ5|A0A452DHZ5_BOVIN:sp|Q0P569|NUCB1_BOVIN
DGFVQDEGATFPVGK	85.70	15657361	15	-0.5	7838749	32.50	1	8667	Ml_LAAO.raw	1.84E7	1	1	A0A3Q1MP40|A0A3Q1MP40_BOVIN:A0A3Q1LI40|A0A3Q1LI40_BOVIN:sp|Q29RQ1|CO7_BOVIN
VSILAAIDEASKK	85.70	13437660	13	0.2	6728904	35.53	1	9618	Ml_LAAO.raw	2.48E7	1	1	V6F9A2|V6F9A2_BOVIN:sp|P15497|APOA1_BOVIN
LLLQEVALPEIPGK	85.68	15189021	14	0.9	7604590	39.19	1	10662	Ml_LAAO.raw	6.69E7	2	2	F1MJK3|F1MJK3_BOVIN:A0A3Q1MNN6|A0A3Q1MNN6_BOVIN
LHFFMPGFAPLTSR	85.67	16198282	14	1.3	8109224	39.74	1	10817	Ml_LAAO.raw	5.69E6	1	1	sp|Q3MHM5|TBB4B_BOVIN:sp|Q2KJD0|TBB5_BOVIN
AIHLTMPQLTLK	85.61	13647850	12	-0.6	6833994	35.42	1	9582	Ml_LAAO.raw	1.21E8	2	2	sp|P01017|ANGT_BOVIN
DQYVSPETVTVR	85.60	13926885	12	1.4	6973525	28.35	1	7303	Ml_LAAO.raw	5.52E7	1	1	G3N0S9|G3N0S9_BOVIN
EALIQFLEQVHQGIK	85.59	17519570	15	-2.6	5849915	41.86	1	11411	Ml_LAAO.raw	4.87E6	1	1	sp|Q2KJ83|CBPN_BOVIN:G5E5V0|G5E5V0_BOVIN
YIC(+57.02)DNQDTISSK	85.59	14426348	12	-0.4	7223244	23.97	1	5814	Ml_LAAO.raw	4.23E8	2	2	B0JYQ0|B0JYQ0_BOVIN:sp|P02769|ALBU_BOVIN:A0A140T897|A0A140T897_BOVIN	Carbamidomethylation	C3:Carbamidomethylation:1000.00
QLDDLKGAFASLSELHC(+57.02)DK	85.57	21460364	19	-0.1	7163527	37.09	1	10069	Ml_LAAO.raw	2.7E6	1	1	sp|P02081|HBBF_BOVIN	Carbamidomethylation	C17:Carbamidomethylation:1000.00
DLFHC(+57.02)VSFTLPR	85.57	14907340	12	0.9	7463749	38.00	1	10324	Ml_LAAO.raw	200000000	4	4	sp|Q7SIH1|A2MG_BOVIN	Carbamidomethylation	C5:Carbamidomethylation:1000.00
GAFASLSELHC(+57.02)DK	85.56	14336609	13	0.7	7178382	30.55	1	8038	Ml_LAAO.raw	3.58E8	3	3	sp|P02081|HBBF_BOVIN	Carbamidomethylation	C11:Carbamidomethylation:1000.00
EVLLQTFLDDTSPGDKR	85.54	19329792	17	-0.6	6453333	38.74	1	10543	Ml_LAAO.raw	3.93E6	1	1	A0A3Q1MFR4|A0A3Q1MFR4_BOVIN:E1BNR0|E1BNR0_BOVIN
LQLEPGKEYLIMGLDGATYDLK	85.39	24662715	22	1.7	8230992	40.05	1	10904	Ml_LAAO.raw	1.17E7	1	1	E1BH06|E1BH06_BOVIN:F1MVK1|F1MVK1_BOVIN:sp|P01030|CO4_BOVIN
AATLSTLAGQPLLER	85.29	15398621	15	0.4	7709386	34.54	1	9320	Ml_LAAO.raw	1.19E7	1	1	sp|Q03247|APOE_BOVIN:A0A3Q1LPF0|A0A3Q1LPF0_BOVIN:A0A140T881|A0A140T881_BOVIN
AAGLAFSDGDHR	85.24	12155632	12	-0.6	6087885	25.22	1	6250	Ml_LAAO.raw	1.63E7	1	1	E1BH06|E1BH06_BOVIN:F1MVK1|F1MVK1_BOVIN
HLTGEFEKK	85.22	10875662	9	0.1	3635294	21.96	1	5096	Ml_LAAO.raw	9.21E6	2	2	B0JYN2|B0JYN2_BOVIN:sp|Q3T054|RAN_BOVIN
ATYSVLGDILGSAM(+15.99)QNLQNLLR	85.18	23922419	22	-0.5	7984208	51.38	1	13838	Ml_LAAO.raw	0	1	1	F1MJK3|F1MJK3_BOVIN:A0A3Q1MNN6|A0A3Q1MNN6_BOVIN	Oxidation (M)	M14:Oxidation (M):1000.00
GSWVNKFPVEM(+15.99)THNHNFR	85.16	22150381	18	0.1	5547668	29.07	1	7546	Ml_LAAO.raw	1.73E7	1	1	A6QPP2|A6QPP2_BOVIN:F6R4P6|F6R4P6_BOVIN	Oxidation (M)	M11:Oxidation (M):1000.00
TQGNIVDLFSESDSSATLILVNYIFFK	85.11	30205381	27	0.1	10078534	51.73	1	13931	Ml_LAAO.raw	1.68E6	1	1	sp|E1BF81|CBG_BOVIN
LHGLGLGHK	85.02	9305399	9	-1.3	3111869	22.95	1	5450	Ml_LAAO.raw	1.05E8	2	2	sp|P01045|KNG2_BOVIN:sp|P01044|KNG1_BOVIN
TPVILNGQAVLPK	85.01	13488079	13	0.5	6754116	32.78	1	8764	Ml_LAAO.raw	4.96E7	1	1	A0A3Q1LS74|A0A3Q1LS74_BOVIN:A0A3Q1MP45|A0A3Q1MP45_BOVIN:sp|Q28085|CFAH_BOVIN
GNLDDFFHR	84.99	11195098	9	0.8	5607626	32.76	1	8756	Ml_LAAO.raw	1.2E7	1	1	A0A3Q1LVV7|A0A3Q1LVV7_BOVIN:F6QND5|F6QND5_BOVIN
AFM(+15.99)SEGFTSFSQIFHSSDLTIK	84.94	24951677	22	-0.1	8327298	41.26	1	11245	Ml_LAAO.raw	9.47E6	1	1	E1BMJ0|E1BMJ0_BOVIN:sp|P50448|F12AI_BOVIN	Oxidation (M)	M3:Oxidation (M):1000.00
EFTPVLQADFQK	84.92	14217190	12	-0.1	7118667	33.78	1	9086	Ml_LAAO.raw	1.69E7	1	1	sp|P02070|HBB_BOVIN:D4QBB4|D4QBB4_BOVIN
LQAFLGVPGEGQGC(+57.02)TSR	84.76	17758624	17	0.6	8889390	32.54	1	8682	Ml_LAAO.raw	8.86E7	1	1	sp|P01017|ANGT_BOVIN	Carbamidomethylation	C14:Carbamidomethylation:1000.00
SDLEMQIESLTEELAYLKK	84.69	22391294	19	0.1	7473839	45.83	1	12446	Ml_LAAO.raw	5.46E6	1	1	F1MFW9|F1MFW9_BOVIN
GNVLEC(+57.02)LQDGER	84.64	13886354	12	-0.1	6953249	32.03	1	8519	Ml_LAAO.raw	1.03E7	1	1	A0A3Q1MIW0|A0A3Q1MIW0_BOVIN:sp|Q3SZ57|FETA_BOVIN	Carbamidomethylation	C6:Carbamidomethylation:1000.00
ESLLEEFR	84.61	10215080	8	-0.4	5117610	35.02	1	9464	Ml_LAAO.raw	1.57E7	1	1	F1MMK9|F1MMK9_BOVIN:A0A3Q1MGB8|A0A3Q1MGB8_BOVIN
SYIQLWAFDAVK	84.58	14397449	12	-2.0	7208783	41.14	1	11211	Ml_LAAO.raw	1.3E7	1	1	F1MMK9|F1MMK9_BOVIN:A0A3Q1MGB8|A0A3Q1MGB8_BOVIN
HAEMVHTGLK	84.53	11215652	10	-2.3	3748615	22.29	1	5211	Ml_LAAO.raw	6.47E6	2	2	A0A3Q1LJQ7|A0A3Q1LJQ7_BOVIN:A6QLB7|A6QLB7_BOVIN:sp|Q3SYV4|CAP1_BOVIN
IIPENPYILTTPGFLSDIQVIIQAR	84.52	28105581	25	0.7	9378606	50.18	1	13535	Ml_LAAO.raw	7.54E6	1	1	E1BH06|E1BH06_BOVIN:F1MVK1|F1MVK1_BOVIN
LFNDLDVLTNLILLNYIFFK	84.49	24273452	20	-2.7	8101202	52.04	1	14016	Ml_LAAO.raw	5.15E5	1	1	Q3SZQ8|Q3SZQ8_BOVIN:A0A0A0MP92|A0A0A0MP92_BOVIN
TILDDLRTEDHFSVVDFNHNVR	84.47	26412883	22	1.0	6613300	37.63	1	10218	Ml_LAAO.raw	3.62E7	1	1	A0A3Q1LK49|A0A3Q1LK49_BOVIN:A5D7R6|A5D7R6_BOVIN
EILTAQALELSLK	84.41	14278235	13	0.4	7149193	37.88	1	10288	Ml_LAAO.raw	7.92E6	1	1	A0A3Q1LQ21|A0A3Q1LQ21_BOVIN:sp|P56652|ITIH3_BOVIN
VPMMSDPQAVLR	84.41	13426737	12	0.5	6723445	32.60	1	8701	Ml_LAAO.raw	9.34E6	1	1	sp|Q95121|PEDF_BOVIN
YPIEHGIITNWDDM(+15.99)EK	84.40	19758986	16	2.0	9889586	31.79	1	8442	Ml_LAAO.raw	4.33E6	1	1	sp|Q3ZC07|ACTC_BOVIN:sp|P68138|ACTS_BOVIN	Oxidation (M)	M14:Oxidation (M):1000.00
VVSALPIQHQDWTGGK	84.37	17349053	16	-1.4	8684587	30.80	1	8123	Ml_LAAO.raw	2.75E6	1	1	A0A3Q1N3I9|A0A3Q1N3I9_BOVIN:G3N0V0|G3N0V0_BOVIN
FDLVPVPPNLYGDFFTGDAYVILK	84.24	26993887	24	-0.8	13507006	48.28	1	13061	Ml_LAAO.raw	1.09E7	2	2	F1N1I6|F1N1I6_BOVIN
ALTVPELTQQVFDAK	84.18	16588879	15	-1.3	8304501	39.07	1	10629	Ml_LAAO.raw	1.46E7	1	1	sp|Q2KJD0|TBB5_BOVIN
TILQMSLDHHIVTPLTAM(+15.99)VIENEAGDER	84.14	31485532	28	0.9	7881463	38.16	1	10369	Ml_LAAO.raw	2.58E6	1	1	A0A3Q1LK49|A0A3Q1LK49_BOVIN:A5D7R6|A5D7R6_BOVIN	Oxidation (M)	M18:Oxidation (M):52.51
DIEALFVSESK	84.10	12366238	11	1.2	6193199	36.75	1	9968	Ml_LAAO.raw	1.14E7	1	1	sp|P81187|CFAB_BOVIN
SPLFVGKVVNPTQA	84.04	14558085	14	-1.1	7289107	32.68	1	8728	Ml_LAAO.raw	2.13E7	1	1	sp|P34955|A1AT_BOVIN
ALLEVYNMMSR	84.00	13256472	11	-0.9	6638303	37.05	1	10056	Ml_LAAO.raw	1.04E7	1	1	sp|P81187|CFAB_BOVIN
QEYDESGPSIVHR	83.98	15156953	13	-0.2	5062390	25.11	1	6212	Ml_LAAO.raw	7.81E7	2	2	sp|P60712|ACTB_BOVIN:sp|P63258|ACTG_BOVIN
ASSIMDELFQDR	83.84	14106449	12	-1.8	7063284	38.91	1	10590	Ml_LAAO.raw	2.21E7	1	1	sp|P17697|CLUS_BOVIN
GSIAQSETHVLSIK	83.84	14687886	14	-0.2	7354014	28.61	1	7391	Ml_LAAO.raw	1.09E8	2	2	F1MJK3|F1MJK3_BOVIN:A0A3Q1MNN6|A0A3Q1MNN6_BOVIN
EAHLPVIENK	83.79	11486189	10	4.0	5753190	26.19	1	6576	Ml_LAAO.raw	4.86E7	2	2	sp|P06868|PLMN_BOVIN
FQDGVLEPDFPR	83.79	14186830	12	0.3	7103490	34.31	1	9247	Ml_LAAO.raw	1.2E8	2	2	Q3ZBS7|Q3ZBS7_BOVIN
GQDKITYEC(+57.02)K	83.73	12405758	10	-0.4	6212949	22.54	1	5301	Ml_LAAO.raw	1.03E7	1	1	A0A3Q1LS74|A0A3Q1LS74_BOVIN:A0A3Q1MP45|A0A3Q1MP45_BOVIN:sp|Q28085|CFAH_BOVIN	Carbamidomethylation	C9:Carbamidomethylation:1000.00
LGIHEDSTNR	83.70	11405524	10	-0.2	5712833	22.32	1	5222	Ml_LAAO.raw	1.24E7	2	2	G5E507|G5E507_BOVIN:sp|Q76LV1|HS90B_BOVIN
EPQVYVLAPPQEELSK	83.67	18259462	16	0.1	9139805	33.71	1	9063	Ml_LAAO.raw	2.05E7	1	1	A0A3Q1M3L6|A0A3Q1M3L6_BOVIN
NSIAYMDHASGNVKK	83.67	16337882	15	-0.8	5456029	23.95	1	5804	Ml_LAAO.raw	2.69E7	2	2	Q08E14|Q08E14_BOVIN
KYVLPNFEVK	83.66	12356914	10	-0.2	6188528	32.03	1	8518	Ml_LAAO.raw	5.89E6	1	1	E1BH06|E1BH06_BOVIN:F1MVK1|F1MVK1_BOVIN
LLTEDIYQPR	83.66	12466558	10	0.6	6243355	30.79	1	8119	Ml_LAAO.raw	7.59E7	1	1	sp|Q7SIH1|A2MG_BOVIN
GDSVSQGTGLAPGSPR	83.61	14847219	16	-3.2	7433658	24.75	1	6083	Ml_LAAO.raw	5.69E6	1	1	A0A3Q1LVV7|A0A3Q1LVV7_BOVIN:F6QND5|F6QND5_BOVIN
MNSLLGC(+57.02)APHQHS	83.54	14506445	13	-0.4	7263293	26.34	1	6628	Ml_LAAO.raw	1.31E9	4	4	A0A452DI25|A0A452DI25_BOVIN:sp|Q3SZV7|HEMO_BOVIN	Carbamidomethylation	C7:Carbamidomethylation:1000.00
SWPAVGNC(+57.02)SSAIR	83.49	14036616	13	0.8	7028386	29.82	1	7800	Ml_LAAO.raw	4.35E7	1	1	A0A452DI25|A0A452DI25_BOVIN:sp|Q3SZV7|HEMO_BOVIN	Carbamidomethylation	C8:Carbamidomethylation:1000.00
M(+15.99)PC(+57.02)TEDYLSLILNR	83.47	17398223	14	0.3	8709187	41.30	1	11259	Ml_LAAO.raw	1.57E7	2	2	sp|P02769|ALBU_BOVIN:A0A140T897|A0A140T897_BOVIN	Oxidation (M); Carbamidomethylation	M1:Oxidation (M):1000.00;C3:Carbamidomethylation:1000.00
LDNQEPGGQIAPK	83.47	13656888	13	0.2	6838518	23.94	1	5803	Ml_LAAO.raw	4.53E7	1	1	sp|P28800|A2AP_BOVIN
TESSTVTPTAPGETR	83.42	15327318	15	-1.8	7673718	23.34	1	5590	Ml_LAAO.raw	1.21E7	1	1	A0A3Q1NJB1|A0A3Q1NJB1_BOVIN:F1N076|F1N076_BOVIN
QDTVLDGSFIVR	83.42	13486986	12	0.3	6753568	34.55	1	9325	Ml_LAAO.raw	2.86E7	1	1	Q5EA67|Q5EA67_BOVIN
QDTVIDGSFIVR	83.42	13486986	12	0.3	6753568	34.55	1	9325	Ml_LAAO.raw	2.86E7	1	1
KYFPETWIWELIPLDMWGK	83.29	24512336	19	-1.0	8180844	50.16	1	13529	Ml_LAAO.raw	8.2E5	1	1	F1MJK3|F1MJK3_BOVIN
TIVTTLQDSIR	83.28	12456929	11	-0.4	6238535	34.33	1	9255	Ml_LAAO.raw	6.81E6	1	1	sp|Q28178|TSP1_BOVIN:F1N3A1|F1N3A1_BOVIN:A0A3Q1MQV3|A0A3Q1MQV3_BOVIN
AEPLAFTFSHDYR	83.24	15527310	13	-1.0	5185837	33.80	1	9093	Ml_LAAO.raw	3.15E6	1	1	A0A3Q1MFR4|A0A3Q1MFR4_BOVIN:E1BNR0|E1BNR0_BOVIN
EAEAAIYHLQLFEELRR	83.15	20870798	17	-0.7	6967001	37.70	1	10238	Ml_LAAO.raw	3.01E6	1	1	A5D984|A5D984_BOVIN:Q3ZC87|Q3ZC87_BOVIN
GQGTLSVVTVYHAK	83.11	14587831	14	-1.0	7303981	28.53	1	7363	Ml_LAAO.raw	4.25E7	1	1	sp|Q2UVX4|CO3_BOVIN
TVMENFVAFVDK	83.03	13986853	12	-1.1	7003492	40.19	1	10945	Ml_LAAO.raw	9.04E7	1	1	sp|P02769|ALBU_BOVIN:A0A140T897|A0A140T897_BOVIN
SDLYVSDAFHK	83.02	12806036	11	-3.2	6413071	29.06	1	7545	Ml_LAAO.raw	6.29E7	2	2	A0A3Q1NJR8|A0A3Q1NJR8_BOVIN
GVGAAATAVTQALNELLQHVR	83.01	21181545	21	-2.9	7070568	49.05	1	13255	Ml_LAAO.raw	6.59E6	1	1	A0A3Q1MLQ7|A0A3Q1MLQ7_BOVIN
EQSPDVLLAQIR	83.01	13677408	12	-0.9	6848771	34.80	1	9404	Ml_LAAO.raw	7.99E7	2	2	Q5EA67|Q5EA67_BOVIN
RIHFEPPLPSNK	82.93	14337778	12	0.6	4789335	28.24	1	7263	Ml_LAAO.raw	1.97E7	2	2	recombinante_protein
ELVFYYLIM(+15.99)AK	82.88	14047363	11	0.5	7033758	43.55	1	11855	Ml_LAAO.raw	2.8E7	2	2	sp|Q7SIH1|A2MG_BOVIN	Oxidation (M)	M9:Oxidation (M):1000.00
IVGLIQDLKPNTITVLVNYLC(+57.02)FK	82.85	26604976	23	-0.3	8878395	47.55	1	12879	Ml_LAAO.raw	3.7E6	1	1	sp|Q9TT36|THBG_BOVIN:Q3SYR0|Q3SYR0_BOVIN	Carbamidomethylation	C21:Carbamidomethylation:1000.00
VTFELTYEELLK	82.77	14837810	12	0.1	7428979	40.24	1	10958	Ml_LAAO.raw	1.2E7	1	1	A0A3Q1LQ21|A0A3Q1LQ21_BOVIN:sp|P56652|ITIH3_BOVIN
TITLEVEPSDTIENVK	82.72	17869200	16	2.0	8944691	33.43	1	8971	Ml_LAAO.raw	5.95E6	1	1	A0A3Q1M4K3|A0A3Q1M4K3_BOVIN:sp|P63048|RL40_BOVIN:sp|P62992|RS27A_BOVIN:sp|P0CG53|UBB_BOVIN:sp|P0CH28|UBC_BOVIN
ILLQGTPVAQM(+15.99)TEDAIDGER	82.72	21720732	20	-0.5	7250313	35.54	1	9621	Ml_LAAO.raw	6.88E7	2	2	sp|Q2UVX4|CO3_BOVIN	Oxidation (M)	M11:Oxidation (M):1000.00
YIETDPANRDR	82.70	13486371	11	0.9	6753264	22.62	1	5329	Ml_LAAO.raw	2.09E7	2	2	F1N1I6|F1N1I6_BOVIN
LGIHEDSQNR	82.64	11675632	10	4.3	5847914	22.11	1	5149	Ml_LAAO.raw	6.68E6	1	1	sp|Q76LV2|HS90A_BOVIN:A0A452DI85|A0A452DI85_BOVIN
YEVEHC(+57.02)LDNK	82.59	13055659	10	-1.4	6537893	23.99	1	5821	Ml_LAAO.raw	2.42E8	2	2		Carbamidomethylation	C6:Carbamidomethylation:1000.00
ETGEHLVHVK	82.58	11475985	10	-0.7	5748062	22.33	1	5225	Ml_LAAO.raw	1.85E7	2	2	A0A3Q1M057|A0A3Q1M057_BOVIN:A0A3Q1LMA3|A0A3Q1LMA3_BOVIN:F1N169|F1N169_BOVIN
VTASPQSLC(+57.02)ALR	82.58	13016761	12	0.1	6518454	29.20	1	7588	Ml_LAAO.raw	4.67E8	2	2	sp|Q7SIH1|A2MG_BOVIN	Carbamidomethylation	C9:Carbamidomethylation:1000.00
FLQEIYNSNSQK	82.34	14697151	12	0.7	7358654	29.52	1	7698	Ml_LAAO.raw	1.44E7	1	1	A0A3Q1MV91|A0A3Q1MV91_BOVIN:Q3SZZ9|Q3SZZ9_BOVIN:F1MGU7|F1MGU7_BOVIN
IGLQNEAYVQPIQPSSLVALK	82.21	22672524	21	-1.6	7567569	38.11	1	10357	Ml_LAAO.raw	2.9E6	1	1	E1B805|E1B805_BOVIN
LAAAVSNFGYDLYR	82.14	15587780	14	-0.6	7803958	36.03	1	9765	Ml_LAAO.raw	9.44E7	2	2	sp|Q95121|PEDF_BOVIN
VQFELHYQEVK	82.13	14187194	11	-0.6	7103665	30.26	1	7947	Ml_LAAO.raw	9.12E7	2	2	A0A3Q1LK49|A0A3Q1LK49_BOVIN:A5D7R6|A5D7R6_BOVIN
ELSYESLEDLNNK	82.06	15527256	13	1.5	7773712	33.38	1	8953	Ml_LAAO.raw	5.13E6	1	1	F1MY85|F1MY85_BOVIN
HLEINPDHPIVETLR	81.96	17819424	15	-1.1	5949874	30.72	1	8094	Ml_LAAO.raw	3.81E6	1	1	G5E507|G5E507_BOVIN:sp|Q76LV1|HS90B_BOVIN
SPLNDFQVLR	81.90	11876299	10	0.1	5948223	34.52	1	9314	Ml_LAAO.raw	7.06E6	1	1	A0A3Q1LSX3|A0A3Q1LSX3_BOVIN:E1BDW7|E1BDW7_BOVIN:sp|Q24K22|HGFL_BOVIN
GHM(+15.99)LENHVER	81.85	12365669	10	-0.2	4131962	20.59	1	4646	Ml_LAAO.raw	2.04E6	2	2	A0A3Q1LVM5|A0A3Q1LVM5_BOVIN:A0A3Q1LW96|A0A3Q1LW96_BOVIN:sp|Q0VCM5|ITIH1_BOVIN	Oxidation (M)	M3:Oxidation (M):1000.00
GDKFWVYPPEK	81.74	13646764	11	-0.5	6833452	32.66	1	8722	Ml_LAAO.raw	2.17E8	6	6	A0A452DI25|A0A452DI25_BOVIN:sp|Q3SZV7|HEMO_BOVIN
FTYTVLEDGC(+57.02)TK	81.66	14326544	12	-1.1	7173337	31.41	1	8317	Ml_LAAO.raw	3.54E7	1	1	Q08E14|Q08E14_BOVIN	Carbamidomethylation	C10:Carbamidomethylation:1000.00
SLDLSTDPNLAAEK	81.64	14727358	14	-3.7	7373725	30.09	1	7891	Ml_LAAO.raw	2.7E8	1	1	sp|P01017|ANGT_BOVIN
MSATFIGNSTAIQELFK	81.62	18569342	17	2.1	9294763	41.97	1	11443	Ml_LAAO.raw	2.14E6	1	1	sp|Q3MHM5|TBB4B_BOVIN
C(+57.02)GLVPVLAENYK	81.61	13617013	12	0.0	6818579	34.43	1	9287	Ml_LAAO.raw	6.78E6	1	1	G3X6N3|G3X6N3_BOVIN	Carbamidomethylation	C1:Carbamidomethylation:1000.00
TC(+57.02)VADESHAGC(+57.02)EK	81.49	14625817	13	0.9	7322988	20.68	1	4673	Ml_LAAO.raw	3.57E5	1	1	B0JYQ0|B0JYQ0_BOVIN:sp|P02769|ALBU_BOVIN:A0A140T897|A0A140T897_BOVIN	Carbamidomethylation	C2:Carbamidomethylation:1000.00;C11:Carbamidomethylation:1000.00
TVEAC(+57.02)NLPIVQGPC(+57.02)R	81.43	17128337	15	6.5	8574297	31.50	1	8345	Ml_LAAO.raw	2.31E7	1	1	F1MMK9|F1MMK9_BOVIN:A0A3Q1MGB8|A0A3Q1MGB8_BOVIN	Carbamidomethylation	C5:Carbamidomethylation:1000.00;C14:Carbamidomethylation:1000.00
VGGHLPAGATAR	81.38	11055992	12	1.5	5538077	22.65	1	5340	Ml_LAAO.raw	5.39E6	1	1	F1MER7|F1MER7_BOVIN
VSIRPAPETVK	81.37	11956924	11	-0.6	5988531	23.85	1	5768	Ml_LAAO.raw	2.4E8	2	2	sp|Q2UVX4|CO3_BOVIN
APGTPHSHTKPYVR	81.36	15468004	14	0.2	7744077	20.74	1	4691	Ml_LAAO.raw	2.98E5	1	1	Q0QEV5|Q0QEV5_BOVIN:sp|Q5E973|RL18_BOVIN:A0A452DIR2|A0A452DIR2_BOVIN:A0A3Q1M9B3|A0A3Q1M9B3_BOVIN:A0A3Q1MH44|A0A3Q1MH44_BOVIN
GSLVQASPANLEAAR	81.35	14827791	15	0.9	7423975	29.50	1	7689	Ml_LAAO.raw	2.49E7	1	1	A0A3Q1LVM5|A0A3Q1LVM5_BOVIN:A0A3Q1LW96|A0A3Q1LW96_BOVIN:sp|Q0VCM5|ITIH1_BOVIN
FHPTHLTMPR	81.34	12356233	10	0.3	6188191	25.98	1	6504	Ml_LAAO.raw	2.5E7	3	3	E1BMJ0|E1BMJ0_BOVIN:sp|P50448|F12AI_BOVIN
TVMENFVAFVGK	81.27	13406798	12	-0.5	6713469	39.62	1	10784	Ml_LAAO.raw	1.6E8	3	3	B0JYQ0|B0JYQ0_BOVIN
IADGYEQAAR	81.19	10925199	10	-1.3	5472665	23.40	1	5610	Ml_LAAO.raw	3.7E6	1	1	F1MWD3|F1MWD3_BOVIN
LAPQLSTEELTFLGK	81.17	16458926	15	0.4	8239539	38.00	1	10323	Ml_LAAO.raw	4.21E6	1	1	sp|G3MYZ3|AFAM_BOVIN
SSVAVPYVIVPLK	81.14	13708173	13	-1.1	6864152	36.63	1	9937	Ml_LAAO.raw	6.23E7	2	2	sp|Q2UVX4|CO3_BOVIN
VLDQYIFELSR	81.13	13817241	11	0.4	6918696	38.10	1	10354	Ml_LAAO.raw	1.55E7	1	1	A0A3Q1MKX8|A0A3Q1MKX8_BOVIN:sp|Q3MHN5|VTDB_BOVIN:I7CT57|I7CT57_BOVIN:F1N5M2|F1N5M2_BOVIN:A0A3Q1LQ02|A0A3Q1LQ02_BOVIN
LHVDPENFR	81.09	11255566	9	0.2	5637857	27.74	1	7093	Ml_LAAO.raw	3.39E8	3	3	sp|P02081|HBBF_BOVIN
WHEEVEIYR	81.08	12595935	9	-0.1	6308040	28.44	1	7335	Ml_LAAO.raw	3.71E7	1	1	V6F9A2|V6F9A2_BOVIN:sp|P15497|APOA1_BOVIN
FVFGTTPEDILR	81.04	13937241	12	-0.1	6978693	38.17	1	10374	Ml_LAAO.raw	1.38E7	1	1	sp|Q28178|TSP1_BOVIN:F1N3A1|F1N3A1_BOVIN:A0A3Q1MQV3|A0A3Q1MQV3_BOVIN
NKYEDEINKR	80.98	13076470	10	0.0	4368896	23.03	1	5477	Ml_LAAO.raw	5.85E7	3	3	F1MKE7|F1MKE7_BOVIN:F1MUY2|F1MUY2_BOVIN:M0QVZ6|M0QVZ6_BOVIN:A5D7M6|A5D7M6_BOVIN:sp|Q5XQN5|K2C5_BOVIN
LGQYTSPVAK	80.93	10625709	10	-0.1	5322927	24.79	1	6097	Ml_LAAO.raw	3.46E7	1	1	E1BH06|E1BH06_BOVIN:F1MVK1|F1MVK1_BOVIN:sp|P01030|CO4_BOVIN
STTC(+57.02)QQQMQELLPAK	80.90	17618390	15	-1.8	8819252	31.22	1	8262	Ml_LAAO.raw	1.52E7	1	1	sp|P81187|CFAB_BOVIN	Carbamidomethylation	C4:Carbamidomethylation:1000.00
VVAGVANALAHR	80.86	11766727	12	1.0	5893442	27.31	1	6943	Ml_LAAO.raw	1.47E8	2	2	sp|P02070|HBB_BOVIN:D4QBB4|D4QBB4_BOVIN:D4QBB3|D4QBB3_BOVIN
EC(+57.02)C(+57.02)DKPLLEK	80.84	12905947	10	-0.4	6463044	23.48	1	5638	Ml_LAAO.raw	8.84E7	2	2	B0JYQ0|B0JYQ0_BOVIN:sp|P02769|ALBU_BOVIN:A0A140T897|A0A140T897_BOVIN	Carbamidomethylation	C2:Carbamidomethylation:1000.00;C3:Carbamidomethylation:1000.00
GHVSFKPSLDQQR	80.82	14977688	13	-1.3	5002629	25.04	1	6188	Ml_LAAO.raw	3.45E7	1	1	A0A3Q1LQ21|A0A3Q1LQ21_BOVIN:sp|P56652|ITIH3_BOVIN
SEDC(+57.02)FILDHGK	80.80	13195815	11	0.3	6607982	28.31	1	7289	Ml_LAAO.raw	6.89E6	1	1	F1N1I6|F1N1I6_BOVIN	Carbamidomethylation	C4:Carbamidomethylation:1000.00
HDC(+57.02)FLAHK	80.79	10264705	8	0.3	5142427	22.51	1	5289	Ml_LAAO.raw	3.12E7	2	2	A0A3Q1MIW0|A0A3Q1MIW0_BOVIN:sp|Q3SZ57|FETA_BOVIN	Carbamidomethylation	C3:Carbamidomethylation:1000.00
EGYSLVGDPVAR	80.75	12616302	12	0.7	6318228	30.20	1	7926	Ml_LAAO.raw	1.78E7	1	1	A0A3Q1MP40|A0A3Q1MP40_BOVIN:A0A3Q1LI40|A0A3Q1LI40_BOVIN:sp|Q29RQ1|CO7_BOVIN
TAGWNIPMGLLYSK	80.66	15497963	14	-2.2	7759037	40.83	1	11123	Ml_LAAO.raw	1.08E7	1	1	G3X6N3|G3X6N3_BOVIN
RLDFTGNLIEDIEDGTFSK	80.61	21690588	19	1.8	7240282	43.88	1	11943	Ml_LAAO.raw	9.99E5	1	1	Q3T085|Q3T085_BOVIN:sp|P19879|MIME_BOVIN
YAMGSITSFTPYQFK	80.51	17398229	15	5.5	8709235	38.07	1	10345	Ml_LAAO.raw	3.07E6	1	1	recombinante_protein
RHPELSTPELLR	80.47	14467943	12	-0.5	4832718	28.39	1	7318	Ml_LAAO.raw	7.89E6	1	1	sp|G3MYZ3|AFAM_BOVIN
LHFFM(+15.99)PGFAPLTSR	80.42	16358231	14	1.3	5462823	36.60	1	9930	Ml_LAAO.raw	2.19E6	1	1	sp|Q3MHM5|TBB4B_BOVIN:sp|Q2KJD0|TBB5_BOVIN	Oxidation (M)	M5:Oxidation (M):1000.00
LVDTFLEDVK	80.31	11776230	10	-1.1	5898182	37.80	1	10267	Ml_LAAO.raw	3.6E9	10	10	sp|P34955|A1AT_BOVIN
SLDLSTDPNLAAEKINR	80.29	18559639	17	-1.0	6196613	30.86	1	8144	Ml_LAAO.raw	5.47E6	1	1	sp|P01017|ANGT_BOVIN
EGVHGGMINK	80.26	10405073	10	0.4	5212612	22.03	1	5118	Ml_LAAO.raw	1.03E7	2	2	sp|P02584|PROF1_BOVIN
LISWYDNEFGYSNR	80.20	17627950	14	-3.3	8824019	36.71	1	9958	Ml_LAAO.raw	2.03E7	1	1	sp|P10096|G3P_BOVIN
TEDLDLPEENQASEDYR	80.13	20228654	17	0.0	10124400	30.50	1	8023	Ml_LAAO.raw	4.52E6	1	1	F1MY85|F1MY85_BOVIN
YWASHDKEAAAHR	80.10	15407170	13	-1.1	3861861	21.63	1	4979	Ml_LAAO.raw	1.51E6	1	1	A0A3Q1M7H6|A0A3Q1M7H6_BOVIN:F1MVI0|F1MVI0_BOVIN:sp|Q28106|CNTN1_BOVIN
MFLSFPTTK	80.07	10705470	9	0.1	5362808	35.41	1	9579	Ml_LAAO.raw	2.31E8	3	3	sp|P01966|HBA_BOVIN:A0A1K0FUD3|A0A1K0FUD3_BOVIN
TC(+57.02)PKPDELPFSTVVPLKR	80.05	20831135	18	-2.7	6953766	33.49	1	8990	Ml_LAAO.raw	1.28E7	2	2	A0A140T843|A0A140T843_BOVIN:sp|P17690|APOH_BOVIN	Carbamidomethylation	C2:Carbamidomethylation:1000.00
SLILLDLSYNHLR	80.00	15558722	13	-3.5	7789407	38.78	1	10555	Ml_LAAO.raw	1.2E6	1	1	sp|P13605|FMOD_BOVIN
IQPSGGTNINEALLR	79.92	15818474	15	-0.6	7919305	31.45	1	8330	Ml_LAAO.raw	1.18E8	2	2	A0A3Q1LK49|A0A3Q1LK49_BOVIN:A5D7R6|A5D7R6_BOVIN
LSALAAGDGSGYTC(+57.02)R	79.86	14976881	15	0.9	7498520	27.40	1	6976	Ml_LAAO.raw	1.04E7	1	1	sp|Q2KJF1|A1BG_BOVIN:A0A3Q1MJT2|A0A3Q1MJT2_BOVIN	Carbamidomethylation	C14:Carbamidomethylation:1000.00
LGGSLADSYLDEGFLLDKK	79.82	20400415	19	-0.8	6810206	38.23	1	10390	Ml_LAAO.raw	1.29E6	1	1	A0A3Q1LV18|A0A3Q1LV18_BOVIN:sp|Q3ZBH0|TCPB_BOVIN
TQTVQAHYVLK	79.70	12866982	11	-0.8	6443559	24.91	1	6141	Ml_LAAO.raw	1.15E9	2	2	sp|Q7SIH1|A2MG_BOVIN
GQIVSVHREPR	79.64	12767000	11	-0.7	6393568	22.15	1	5164	Ml_LAAO.raw	2.97E7	2	2	E1BH06|E1BH06_BOVIN:F1MVK1|F1MVK1_BOVIN
ALGVTALFDK	79.59	10335808	10	-0.6	5177974	36.04	1	9768	Ml_LAAO.raw	7.52E7	2	2	A6QPP2|A6QPP2_BOVIN:F6R4P6|F6R4P6_BOVIN
EQLQDM(+15.99)GLEDLFSPEK	79.52	18938666	16	-0.7	9479399	38.03	1	10332	Ml_LAAO.raw	5.73E6	1	1	A0A3Q1NJR8|A0A3Q1NJR8_BOVIN	Oxidation (M)	M6:Oxidation (M):1000.00
M(+15.99)VSGFIPLKPTVK	79.48	14318159	13	-0.2	7169151	30.74	1	8101	Ml_LAAO.raw	6.84E7	1	1	sp|Q7SIH1|A2MG_BOVIN	Oxidation (M)	M1:Oxidation (M):1000.00
RPYTVAIAAYALALLGK	79.44	17900454	17	0.0	5976891	46.21	1	12541	Ml_LAAO.raw	9.22E7	2	2	sp|Q2UVX4|CO3_BOVIN
HTTERDFHVDEQTTVKVPMM(+15.99)NR	79.41	26862593	22	-1.5	6725711	27.46	1	6998	Ml_LAAO.raw	2.76E6	1	1	sp|P34955|A1AT_BOVIN	Oxidation (M)	M20:Oxidation (M):0.00
EC(+57.02)SIPEMDPYLNAYPR	79.36	19538600	16	-3.8	9779336	35.79	1	9690	Ml_LAAO.raw	1.68E7	1	1	A0A3Q1LS74|A0A3Q1LS74_BOVIN:A0A3Q1MP45|A0A3Q1MP45_BOVIN:sp|Q28085|CFAH_BOVIN	Carbamidomethylation	C2:Carbamidomethylation:1000.00
KVLDSFC(+57.02)EGLK	79.32	12946591	11	-0.7	6483364	29.22	1	7595	Ml_LAAO.raw	7.14E7	1	1	sp|P02081|HBBF_BOVIN	Carbamidomethylation	C7:Carbamidomethylation:1000.00
GSGTAEVELKK	79.27	11175979	11	-0.4	5598060	22.37	1	5241	Ml_LAAO.raw	2.53E7	2	2	A5D984|A5D984_BOVIN:Q3ZC87|Q3ZC87_BOVIN
ADGLYPVADNR	79.22	11895728	11	0.0	5957936	27.04	1	6856	Ml_LAAO.raw	1.19E7	1	1	sp|Q95M17|CHIA_BOVIN
ISVYYNEATGGK	79.14	13006299	12	1.2	6513230	27.68	1	7074	Ml_LAAO.raw	1.27E7	1	1	sp|Q2KJD0|TBB5_BOVIN
TVM(+15.99)ENFVAFVGK	79.13	13566748	12	-0.8	6793441	34.82	1	9410	Ml_LAAO.raw	5.96E7	2	2	B0JYQ0|B0JYQ0_BOVIN	Oxidation (M)	M3:Oxidation (M):1000.00
YYVTIIDAPGHR	79.10	14037197	12	-2.0	4689129	30.69	1	8085	Ml_LAAO.raw	1.71E7	2	2	sp|P68103|EF1A1_BOVIN
SYTITGLQPGTDYK	79.02	15427566	14	1.6	7723868	31.00	1	8190	Ml_LAAO.raw	7.54E6	1	1	A0A3Q1M4K6|A0A3Q1M4K6_BOVIN:B8Y9T0|B8Y9T0_BOVIN:B8Y9S9|B8Y9S9_BOVIN:sp|P07589|FINC_BOVIN:G5E5A8|G5E5A8_BOVIN:G5E5B0|G5E5B0_BOVIN:G5E5A9|G5E5A9_BOVIN
VLVQNAAGSQEK	79.00	12426567	12	-1.4	6223348	22.57	1	5313	Ml_LAAO.raw	1.31E7	1	1	A0A3Q1MLQ7|A0A3Q1MLQ7_BOVIN
HHRPGQQITLK	78.97	13137317	11	-0.7	4389175	21.68	1	4998	Ml_LAAO.raw	2.42E8	3	3	sp|Q2UVX4|CO3_BOVIN
LGLVFDDVVGIVEIINSK	78.90	19290823	18	-2.0	6440334	51.57	1	13889	Ml_LAAO.raw	9.58E5	1	1	A0A3Q1LJQ7|A0A3Q1LJQ7_BOVIN:A6QLB7|A6QLB7_BOVIN:sp|Q3SYV4|CAP1_BOVIN
TGAISGHSLKR	78.86	11256255	11	-0.5	2824135	21.51	1	4938	Ml_LAAO.raw	4.92E6	3	3	sp|Q2KJ63|KLKB1_BOVIN
GNLYWTDWNR	78.86	13235996	10	0.0	6628071	35.43	1	9584	Ml_LAAO.raw	3.89E6	1	1	A6QNS6|A6QNS6_BOVIN
VFSGLVSTGLK	78.85	11066335	11	-0.9	5543235	32.09	1	8539	Ml_LAAO.raw	5.56E6	1	1	sp|Q3SYU2|EF2_BOVIN
SRLPGIVAEGR	78.77	11536567	11	0.0	5778356	26.36	1	6637	Ml_LAAO.raw	3.95E7	2	2	A0A3Q1NJR8|A0A3Q1NJR8_BOVIN
DLLFTDAAIGFLR	78.77	14507820	13	-0.2	7263981	45.00	1	12231	Ml_LAAO.raw	3.91E6	1	1	A0A3Q1NEQ0|A0A3Q1NEQ0_BOVIN
MVGSQDILC(+57.02)SENK	78.74	14796698	13	-0.6	7408417	28.62	1	7395	Ml_LAAO.raw	7.67E6	1	1	G3N0S9|G3N0S9_BOVIN	Carbamidomethylation	C9:Carbamidomethylation:1000.00
QVTVPNVPIR	78.61	11216556	10	-0.9	5618346	34.05	1	9171	Ml_LAAO.raw	7.25E8	5	5	sp|Q3Y5Z3|ADIPO_BOVIN:A0A3B0J3V0|A0A3B0J3V0_BOVIN:A0A3Q1M564|A0A3Q1M564_BOVIN
VTSAHKGPDETLR	78.59	14097263	13	0.4	4709162	21.37	1	4891	Ml_LAAO.raw	2.52E6	1	1	Q2HJ26|Q2HJ26_BOVIN:F1MN04|F1MN04_BOVIN:Q6VBM2|Q6VBM2_BOVIN
DYIFGDYIER	78.59	12895928	10	0.1	6458037	36.32	1	9849	Ml_LAAO.raw	3.33E7	2	2	A0A3Q1LQ21|A0A3Q1LQ21_BOVIN:sp|P56652|ITIH3_BOVIN
WC(+57.02)TVSNLEASK	78.59	12936023	11	-1.4	6478075	28.98	1	7516	Ml_LAAO.raw	9.15E6	1	1	A0A3Q1NEQ0|A0A3Q1NEQ0_BOVIN:Q2HJF0|Q2HJF0_BOVIN	Carbamidomethylation	C2:Carbamidomethylation:1000.00
ATEKLEAEDRLR	78.49	14297524	12	-0.2	4775913	23.79	1	5748	Ml_LAAO.raw	7.22E6	2	2	sp|P01017|ANGT_BOVIN
LPSNVVEGSAR	78.39	11275935	11	-0.7	5648036	24.83	1	6112	Ml_LAAO.raw	1.24E8	1	1	F1MJK3|F1MJK3_BOVIN:A0A3Q1MNN6|A0A3Q1MNN6_BOVIN
LAVSHVIHK	78.34	10025974	9	-1.1	5023054	22.92	1	5438	Ml_LAAO.raw	5.77E7	2	2	Q3SZQ8|Q3SZQ8_BOVIN:A0A0A0MP92|A0A0A0MP92_BOVIN
VGWEQLLTTIAR	78.33	13857667	12	-2.2	6938891	43.95	1	11959	Ml_LAAO.raw	2.51E6	1	1	sp|A5D7D1|ACTN4_BOVIN:A0A3Q1MR52|A0A3Q1MR52_BOVIN:A0A452DIE5|A0A452DIE5_BOVIN:A0A3Q1MRU0|A0A3Q1MRU0_BOVIN:A0A3Q1MFS2|A0A3Q1MFS2_BOVIN:A0A3Q1MAJ8|A0A3Q1MAJ8_BOVIN
QGTPLPIDC(+57.02)R	78.33	11555707	10	1.2	5787933	27.78	1	7108	Ml_LAAO.raw	2.24E6	1	1	A0A3Q1MU98|A0A3Q1MU98_BOVIN:sp|Q3MHN2|CO9_BOVIN	Carbamidomethylation	C9:Carbamidomethylation:1000.00
AYKEELEGQLGPM(+15.99)AQETQAR	78.29	22640742	20	1.4	7556998	28.23	1	7258	Ml_LAAO.raw	4.67E6	1	1	sp|Q03247|APOE_BOVIN:A0A3Q1LPF0|A0A3Q1LPF0_BOVIN:A0A140T881|A0A140T881_BOVIN	Oxidation (M)	M13:Oxidation (M):1000.00
AIPEAEDPQR	78.28	11245461	10	-1.0	5632798	23.48	1	5639	Ml_LAAO.raw	3.72E7	1	1	A0A3Q1NEQ0|A0A3Q1NEQ0_BOVIN
LISDFPETTSPK	78.28	13336765	12	-0.6	6678452	29.48	1	7685	Ml_LAAO.raw	1.89E7	1	1	sp|P01045|KNG2_BOVIN:sp|P01044|KNG1_BOVIN
TEVSIAPGAK	78.28	9715287	10	-0.3	4867715	23.96	1	5809	Ml_LAAO.raw	9.22E7	1	1	A0A3Q1LK49|A0A3Q1LK49_BOVIN:A5D7R6|A5D7R6_BOVIN
VPDTITEWK	78.27	10875549	9	-1.4	5447840	30.13	1	7906	Ml_LAAO.raw	3.74E7	1	1	F1MJK3|F1MJK3_BOVIN:A0A3Q1MNN6|A0A3Q1MNN6_BOVIN
EHSSLAFWK	78.25	11035399	9	-0.2	5527771	30.88	1	8149	Ml_LAAO.raw	3.22E6	1	1	A0A140T843|A0A140T843_BOVIN:sp|P17690|APOH_BOVIN
EPYFGYSGAFK	78.21	12645764	11	2.7	6332972	33.39	1	8958	Ml_LAAO.raw	4000000	1	1	A0A3Q1NEQ0|A0A3Q1NEQ0_BOVIN:Q2HJF0|Q2HJF0_BOVIN
ISGLIYEETR	78.19	11796135	10	-1.1	5908134	29.87	1	7817	Ml_LAAO.raw	2.34E7	1	1	G3X807|G3X807_BOVIN:G3N081|G3N081_BOVIN:sp|P62803|H4_BOVIN:A0A3Q1MEZ8|A0A3Q1MEZ8_BOVIN:E1BBP7|E1BBP7_BOVIN:A0A3Q1LM20|A0A3Q1LM20_BOVIN:A0A3Q1M1Z1|A0A3Q1M1Z1_BOVIN:A0A3Q1MH02|A0A3Q1MH02_BOVIN:A0A3Q1MDT7|A0A3Q1MDT7_BOVIN:A0A3Q1MJQ1|A0A3Q1MJQ1_BOVIN
TYHDGTITER	78.13	11915520	10	-0.6	5967829	22.19	1	5176	Ml_LAAO.raw	9.44E6	2	2	sp|Q3T0A3|CFAD_BOVIN
MLFNQQELFGR	78.11	13816813	11	0.5	6918483	36.90	1	10013	Ml_LAAO.raw	7.32E6	1	1	A0A3Q1NEQ0|A0A3Q1NEQ0_BOVIN:Q2HJF0|Q2HJF0_BOVIN
EITALAPSTMK	78.10	11606111	11	-0.2	5813127	28.61	1	7390	Ml_LAAO.raw	3.14E7	1	1	sp|P60712|ACTB_BOVIN:sp|P63258|ACTG_BOVIN:sp|Q3ZC07|ACTC_BOVIN:sp|P68138|ACTS_BOVIN
KFYNQVSTPLLR	78.08	14648088	12	-1.0	7334109	30.74	1	8103	Ml_LAAO.raw	7.46E6	1	1	A0A3Q1LK49|A0A3Q1LK49_BOVIN:A5D7R6|A5D7R6_BOVIN
EVFAPSSIFQDNFLIPDISAPGTWK	78.05	27783904	25	-4.6	9271331	46.99	1	12737	Ml_LAAO.raw	8.71E5	1	1	F1MVK1|F1MVK1_BOVIN
M(+15.99)NSLLGC(+57.02)APHQHS	78.02	14666395	13	-2.0	7343256	24.89	1	6132	Ml_LAAO.raw	4.93E8	4	4	A0A452DI25|A0A452DI25_BOVIN:sp|Q3SZV7|HEMO_BOVIN	Oxidation (M); Carbamidomethylation	M1:Oxidation (M):1000.00;C7:Carbamidomethylation:1000.00
DFATVYVEAIK	78.01	12546495	11	1.2	6283328	36.84	1	9995	Ml_LAAO.raw	7.57E6	1	1	V6F9A2|V6F9A2_BOVIN:sp|P15497|APOA1_BOVIN
AGALNSNDAFVLK	77.93	13186881	13	0.0	6603513	31.68	1	8406	Ml_LAAO.raw	6.1E7	2	2	F1N1I6|F1N1I6_BOVIN
LLDSLPEDTR	77.90	11575928	10	0.9	5798042	28.99	1	7518	Ml_LAAO.raw	2.97E7	1	1	E1BMJ0|E1BMJ0_BOVIN:sp|P50448|F12AI_BOVIN
TYC(+57.02)SEPEKVEK	77.86	13686230	11	-2.2	6853173	22.04	1	5124	Ml_LAAO.raw	1.72E6	1	1	A0A3Q1NJB1|A0A3Q1NJB1_BOVIN:F1N076|F1N076_BOVIN	Carbamidomethylation	C3:Carbamidomethylation:1000.00
RVDAVIPPYPR	77.83	12817192	11	-0.4	4282469	28.64	1	7399	Ml_LAAO.raw	1.71E8	2	2	Q3ZBS7|Q3ZBS7_BOVIN
GLYC(+57.02)YELDEK	77.81	12885646	10	0.1	6452896	30.19	1	7925	Ml_LAAO.raw	3.74E7	1	1	Q3ZBS7|Q3ZBS7_BOVIN	Carbamidomethylation	C4:Carbamidomethylation:1000.00
QEM(+15.99)HKDLEEVK	77.77	14006605	11	0.5	7013379	21.32	1	4875	Ml_LAAO.raw	1.05E7	3	3	V6F9A2|V6F9A2_BOVIN:sp|P15497|APOA1_BOVIN	Oxidation (M)	M3:Oxidation (M):1000.00
MKQEPVKPEEGR	77.76	14267238	12	-1.6	7143680	20.87	1	4730	Ml_LAAO.raw	2.1E6	2	2	sp|P61585|RHOA_BOVIN
NALFC(+57.02)LDSAWK	77.74	13236282	11	-0.9	6628207	37.88	1	10289	Ml_LAAO.raw	1.01E8	2	2	sp|Q7SIH1|A2MG_BOVIN	Carbamidomethylation	C5:Carbamidomethylation:1000.00
FWVYPPEKGEEYPK	77.70	17678507	14	-2.1	8849308	32.51	1	8671	Ml_LAAO.raw	8.84E8	4	4	A0A452DI25|A0A452DI25_BOVIN:sp|Q3SZV7|HEMO_BOVIN
DLLFTDSAIGFLR	77.65	14667769	13	0.0	7343957	43.47	1	11835	Ml_LAAO.raw	4.74E6	1	1	Q2HJF0|Q2HJF0_BOVIN
WKETLYSVMPGLK	77.61	15508167	13	-0.3	7764153	34.97	1	9451	Ml_LAAO.raw	1.27E7	2	2	Q5EA67|Q5EA67_BOVIN
KAPQLTSPELM(+15.99)ALTR	77.61	16709025	15	-0.8	8364578	31.60	1	8380	Ml_LAAO.raw	2.99E7	2	2	A0A3Q1MIW0|A0A3Q1MIW0_BOVIN:sp|Q3SZ57|FETA_BOVIN	Oxidation (M)	M11:Oxidation (M):1000.00
KLLLSSLEEAK	77.58	12297230	11	0.0	6158688	31.02	1	8197	Ml_LAAO.raw	1.88E7	1	1	sp|P17697|CLUS_BOVIN
RVPQTDLTFR	77.33	12316672	10	0.0	6168409	27.70	1	7078	Ml_LAAO.raw	3.84E6	1	1	A0A3Q1MFR4|A0A3Q1MFR4_BOVIN:E1BNR0|E1BNR0_BOVIN
SLLSELSDPVELR	77.33	14567772	13	0.7	7293964	39.79	1	10831	Ml_LAAO.raw	2.19E7	1	1	sp|Q2KJF1|A1BG_BOVIN:A0A3Q1MJT2|A0A3Q1MJT2_BOVIN
KLQEMAQIQR	77.32	12436707	10	-0.8	4155638	24.84	1	6115	Ml_LAAO.raw	3.74E7	2	2	F1MJK3|F1MJK3_BOVIN:A0A3Q1MNN6|A0A3Q1MNN6_BOVIN
YGLDSDLNC(+57.02)K	77.27	11835179	10	0.3	5927664	27.57	1	7033	Ml_LAAO.raw	2.64E7	1	1	sp|Q95121|PEDF_BOVIN	Carbamidomethylation	C9:Carbamidomethylation:1000.00
VTIAQGGVLPNIQAVLLPK	77.24	19301615	19	-0.7	9660873	41.92	1	11427	Ml_LAAO.raw	1.42E7	2	2	sp|Q3ZBX9|H2AJ_BOVIN:sp|A1A4R1|H2A2C_BOVIN:E1BH22|E1BH22_BOVIN:F2Z4G5|F2Z4G5_BOVIN:sp|P0C0S9|H2A1_BOVIN:F2Z4J1|F2Z4J1_BOVIN:A4IFU5|A4IFU5_BOVIN:A0A0A0MP90|A0A0A0MP90_BOVIN:F1MRN2|F1MRN2_BOVIN:A0A3Q1MF62|A0A3Q1MF62_BOVIN:A0A3Q1N7K2|A0A3Q1N7K2_BOVIN:A0A096LNF2|A0A096LNF2_BOVIN:A0A3Q1MDK7|A0A3Q1MDK7_BOVIN
GSGGTAEHPFTVEEFVLPKFEVQVR	77.23	27593918	25	-2.7	6908534	39.37	1	10715	Ml_LAAO.raw	6.17E6	1	1	sp|Q7SIH1|A2MG_BOVIN
NNQIDHIDDK	77.18	12105579	10	-0.9	6062856	22.53	1	5295	Ml_LAAO.raw	8.33E7	2	2	sp|Q05443|LUM_BOVIN
AVFPSIVGRPR	77.12	11976981	11	0.0	5998563	30.02	1	7869	Ml_LAAO.raw	6.56E7	2	2	sp|P60712|ACTB_BOVIN:sp|P63258|ACTG_BOVIN:sp|Q3ZC07|ACTC_BOVIN:sp|P68138|ACTS_BOVIN
EYEATLEEC(+57.02)C(+57.02)AK	76.93	15016064	12	-1.8	7518091	26.12	1	6553	Ml_LAAO.raw	6.25E7	1	1	B0JYQ0|B0JYQ0_BOVIN:sp|P02769|ALBU_BOVIN:A0A140T897|A0A140T897_BOVIN	Carbamidomethylation	C9:Carbamidomethylation:1000.00;C10:Carbamidomethylation:1000.00
VTFELTYEELLKR	76.86	16398821	13	-2.7	8209461	37.94	1	10306	Ml_LAAO.raw	2.09E7	2	2	A0A3Q1LQ21|A0A3Q1LQ21_BOVIN:sp|P56652|ITIH3_BOVIN
AQSVYQELLAQEDR	76.71	16488057	14	2.6	8254122	35.32	1	9547	Ml_LAAO.raw	1.32E6	1	1	A0A3Q1MFR4|A0A3Q1MFR4_BOVIN:E1BNR0|E1BNR0_BOVIN
ESHDFDLVDALL	76.68	13726510	12	-1.3	6873319	42.82	1	11670	Ml_LAAO.raw	4.9E6	1	1	sp|P01045|KNG2_BOVIN:sp|P01044|KNG1_BOVIN
YIFHSFIER	76.62	12106134	9	0.3	6063141	32.53	1	8680	Ml_LAAO.raw	3.22E7	1	1	Q5EA67|Q5EA67_BOVIN
SKFDPNLTQR	76.55	12046200	10	-0.6	6033169	25.00	1	6175	Ml_LAAO.raw	2.23E7	1	1	sp|P28800|A2AP_BOVIN
VKDVSEVVTPR	76.54	12276823	11	-0.6	6148480	24.15	1	5879	Ml_LAAO.raw	8.67E7	1	1	sp|P81187|CFAB_BOVIN
SSGALHFLGR	76.54	10435511	10	0.3	5227830	29.61	1	7726	Ml_LAAO.raw	1.57E8	2	2	sp|P01017|ANGT_BOVIN
IEDANLIPPVPDKK	76.51	15478558	14	-2.7	7749331	29.87	1	7816	Ml_LAAO.raw	1.72E7	2	2	sp|Q28178|TSP1_BOVIN:F1N3A1|F1N3A1_BOVIN:A0A3Q1MQV3|A0A3Q1MQV3_BOVIN
QDGQFSVLFTK	76.51	12686400	11	-0.1	6353272	34.66	1	9361	Ml_LAAO.raw	6.01E8	2	2	sp|P12763|FETUA_BOVIN:B0JYN6|B0JYN6_BOVIN
HDC(+57.02)FLAHKK	76.48	11545654	9	-0.4	3858623	21.22	1	4842	Ml_LAAO.raw	1.02E6	2	2	A0A3Q1MIW0|A0A3Q1MIW0_BOVIN:sp|Q3SZ57|FETA_BOVIN	Carbamidomethylation	C3:Carbamidomethylation:1000.00
TIIYGSSSRPSGVPDR	76.41	16908638	16	-0.6	5646282	26.18	1	6571	Ml_LAAO.raw	7.19E6	2	2	A0A3Q1LSF0|A0A3Q1LSF0_BOVIN:A0A3Q1MSF6|A0A3Q1MSF6_BOVIN:A0A6B9SBV8|A0A6B9SBV8_BOVIN:A0A6B9SBM2|A0A6B9SBM2_BOVIN:A0A6B9SE81|A0A6B9SE81_BOVIN:A0A6B9SDY7|A0A6B9SDY7_BOVIN:A0A3Q1M1Z4|A0A3Q1M1Z4_BOVIN:A0A3Q1LFA6|A0A3Q1LFA6_BOVIN:A0A3Q1MNY1|A0A3Q1MNY1_BOVIN:A0A3Q1MQ22|A0A3Q1MQ22_BOVIN:A0A3Q1MIN7|A0A3Q1MIN7_BOVIN
FSISATYDLGDILLK	76.39	16548817	15	-2.3	8284462	42.83	1	11673	Ml_LAAO.raw	1.53E7	1	1	sp|Q9TT36|THBG_BOVIN:Q3SYR0|Q3SYR0_BOVIN
AGDFLENHYR	76.30	12205574	10	0.2	6112861	27.58	1	7038	Ml_LAAO.raw	8.39E7	2	2	sp|Q2UVX4|CO3_BOVIN
M(+15.99)FLSFPTTK	76.28	10865420	9	-1.6	5442774	33.79	1	9088	Ml_LAAO.raw	1.54E8	2	2	sp|P01966|HBA_BOVIN:A0A1K0FUD3|A0A1K0FUD3_BOVIN	Oxidation (M)	M1:Oxidation (M):1000.00
AVFVDLEPTVIDEIR	76.28	17149141	15	-2.4	8584623	40.51	1	11032	Ml_LAAO.raw	4.23E6	1	1	A0A3Q1M1Z2|A0A3Q1M1Z2_BOVIN:A0A452DIH7|A0A452DIH7_BOVIN:sp|P81948|TBA4A_BOVIN
STTTGHLIYK	76.28	11195924	10	-0.1	5608034	23.61	1	5685	Ml_LAAO.raw	2.36E7	1	1	sp|P68103|EF1A1_BOVIN
LVNELTEFAK	76.26	11626233	10	0.8	5823194	33.75	1	9076	Ml_LAAO.raw	1.4E9	4	4	B0JYQ0|B0JYQ0_BOVIN:sp|P02769|ALBU_BOVIN:A0A140T897|A0A140T897_BOVIN
YIETDPANR	76.26	10775090	9	-1.6	5397609	23.23	1	5549	Ml_LAAO.raw	3.67E7	1	1	F1N1I6|F1N1I6_BOVIN
FMQSVTGWNMGR	76.20	14126329	12	-2.4	7073221	33.53	1	9004	Ml_LAAO.raw	1.88E7	1	1	sp|P01017|ANGT_BOVIN
VIAITLLAGPEDLR	76.19	14798660	14	-0.3	7409400	39.70	1	10807	Ml_LAAO.raw	1.56E7	1	1	F1MKS5|F1MKS5_BOVIN:Q9BGU1|Q9BGU1_BOVIN
AVAEQIPLLVQGVR	76.17	14918773	14	1.7	7469472	36.80	1	9984	Ml_LAAO.raw	2.1E6	1	1	A0A3Q1MLQ7|A0A3Q1MLQ7_BOVIN
DSPSVWAAVPGK	76.14	12126139	12	-1.0	6073136	31.52	1	8350	Ml_LAAO.raw	1.25E7	1	1	sp|P02584|PROF1_BOVIN
ILESGPFVSC(+57.02)VK	76.04	13346904	12	1.1	6683532	31.54	1	8360	Ml_LAAO.raw	2.76E7	1	1	G3X6N3|G3X6N3_BOVIN	Carbamidomethylation	C10:Carbamidomethylation:1000.00
C(+57.02)C(+57.02)SGAIIVLTK	76.00	12206257	11	0.2	6113203	30.24	1	7940	Ml_LAAO.raw	7.46E5	1	1	A5D984|A5D984_BOVIN:Q3ZC87|Q3ZC87_BOVIN	Carbamidomethylation	C1:Carbamidomethylation:1000.00;C2:Carbamidomethylation:1000.00
EQQC(+57.02)VVMAENSK	75.99	14216279	12	-1.6	7118201	24.08	1	5854	Ml_LAAO.raw	6.1E6	1	1	sp|P06868|PLMN_BOVIN	Carbamidomethylation	C4:Carbamidomethylation:1000.00
RIEHSFEVDEYVLPK	75.94	18599417	15	-0.3	9309778	31.97	1	8498	Ml_LAAO.raw	2.87E6	1	1	F1MJK3|F1MJK3_BOVIN:A0A3Q1MNN6|A0A3Q1MNN6_BOVIN
VSVQLEASPAFLAVPEK	75.84	17839719	17	-0.2	8929931	36.50	1	9902	Ml_LAAO.raw	6.77E7	2	2	sp|Q7SIH1|A2MG_BOVIN
ISPTGSYNKPALR	75.81	14027568	13	4.8	4685952	24.71	1	6072	Ml_LAAO.raw	3.48E7	2	2	F1N0I3|F1N0I3_BOVIN:sp|Q28107|FA5_BOVIN
DM(+15.99)YSFLQDMGLK	75.73	14626472	12	-0.2	7323307	39.96	1	10878	Ml_LAAO.raw	1.4E7	1	1	sp|Q7SIH1|A2MG_BOVIN	Oxidation (M)	M2:Oxidation (M):104.80
VPMM(+15.99)SDPQAVLR	75.61	13586686	12	-3.3	6803394	28.98	1	7517	Ml_LAAO.raw	6.02E6	1	1	sp|Q95121|PEDF_BOVIN	Oxidation (M)	M4:Oxidation (M):8.69
ATVFNYLSHC(+57.02)IR	75.60	14797292	12	0.0	4942503	35.29	1	9537	Ml_LAAO.raw	1.57E7	2	2	F1MJK3|F1MJK3_BOVIN:A0A3Q1MNN6|A0A3Q1MNN6_BOVIN	Carbamidomethylation	C10:Carbamidomethylation:1000.00
LDYQESPPGK	75.57	11325400	10	1.6	5672782	23.85	1	5770	Ml_LAAO.raw	8.07E7	1	1	Q5EA67|Q5EA67_BOVIN
KYEDEINKR	75.45	11936040	9	-1.0	5978087	21.74	1	5017	Ml_LAAO.raw	1.24E7	2	2	G3N0V2|G3N0V2_BOVIN
IQEEGTEVELTGK	75.42	14317092	13	0.2	7168620	27.26	1	6928	Ml_LAAO.raw	7.92E8	4	4	sp|Q7SIH1|A2MG_BOVIN
WDSNKVDHHTDK	75.41	14806694	12	2.4	7413438	20.73	1	4689	Ml_LAAO.raw	7.35E5	2	2	sp|P12260|F13A_BOVIN:A0A3Q1LTB9|A0A3Q1LTB9_BOVIN:F1MW44|F1MW44_BOVIN
VPVHDVTDASK	75.40	11665931	11	0.3	3898718	22.03	1	5120	Ml_LAAO.raw	5.99E6	1	1	A0A3Q1M057|A0A3Q1M057_BOVIN:A0A3Q1LMA3|A0A3Q1LMA3_BOVIN:F1N169|F1N169_BOVIN
ELRRPYTVAIAAYALALLGK	75.38	21882732	20	-0.9	7304310	45.66	1	12400	Ml_LAAO.raw	2.06E6	1	1	sp|Q2UVX4|CO3_BOVIN
DGVGQEPVHLESPAHEHR	75.36	19929402	18	-1.8	4992414	24.84	1	6116	Ml_LAAO.raw	1.58E7	1	1	sp|Q2KJF1|A1BG_BOVIN:A0A3Q1MJT2|A0A3Q1MJT2_BOVIN
AISYLISGYQR	75.35	12696718	11	-0.9	6358426	32.57	1	8692	Ml_LAAO.raw	4.3E7	1	1	F1MJK3|F1MJK3_BOVIN:A0A3Q1MNN6|A0A3Q1MNN6_BOVIN
FFKPAM(+15.99)PFDLM(+15.99)VYVTNPDGSPAR	75.29	26312500	23	0.4	8780909	38.12	1	10358	Ml_LAAO.raw	1.48E6	1	1	sp|Q2UVX4|CO3_BOVIN	Oxidation (M)	M6:Oxidation (M):1000.00;M11:Oxidation (M):1000.00
TIYTPGSTVLYR	75.28	13697241	12	-0.9	6858687	31.32	1	8290	Ml_LAAO.raw	8.16E7	2	2	sp|Q2UVX4|CO3_BOVIN
INVNEIFYDLVR	75.28	14937878	12	-1.0	7479005	45.22	1	12285	Ml_LAAO.raw	2.75E6	1	1	sp|P61223|RAP1B_BOVIN:sp|P62833|RAP1A_BOVIN
IINEPTAAAIAYGLDR	75.26	16868940	16	0.8	8444550	36.37	1	9862	Ml_LAAO.raw	3.79E6	1	1	A0A5A4U8C3|A0A5A4U8C3_BOVIN:K8FK38|K8FK38_BOVIN:sp|Q27975|HS71A_BOVIN:A0A5A4UAK7|A0A5A4UAK7_BOVIN:sp|Q27965|HS71B_BOVIN:A0A5A4U7U6|A0A5A4U7U6_BOVIN:A0A5A4UBP5|A0A5A4UBP5_BOVIN
DMSGSPASGIPVK	75.22	12446071	13	1.3	6233116	27.52	1	7016	Ml_LAAO.raw	7.33E6	1	1	F1MVK1|F1MVK1_BOVIN
KKPNATRPVTPPR	75.19	14608575	13	-0.6	3662214	20.59	1	4645	Ml_LAAO.raw	9.29E5	1	1	A0A3Q1N170|A0A3Q1N170_BOVIN:sp|P61287|PP1G_BOVIN:A0A3Q1MLW0|A0A3Q1MLW0_BOVIN
AFALQQPASVPR	75.17	12836986	12	-0.6	6428562	29.88	1	7822	Ml_LAAO.raw	7.69E6	1	1	Q09TE3|Q09TE3_BOVIN
VVPFVLLPLEIGK	75.15	14228850	13	-0.8	7124492	45.37	1	12326	Ml_LAAO.raw	9.19E6	1	1	E1B805|E1B805_BOVIN
YITPDELANLYK	75.15	14387344	12	0.2	7203746	37.29	1	10126	Ml_LAAO.raw	7.12E6	1	1	sp|Q9XSJ4|ENOA_BOVIN
VELADAGQYR	75.08	11205513	10	1.2	5612836	27.09	1	6872	Ml_LAAO.raw	1.16E6	1	1	F1MER7|F1MER7_BOVIN
ILMVGLDAAGK	75.07	10866107	11	1.4	5443134	32.57	1	8693	Ml_LAAO.raw	4.71E6	1	1	sp|Q5E9I6|ARF3_BOVIN:sp|P84080|ARF1_BOVIN
VYPTVNC(+57.02)QPLGQTSLMK	75.05	19349594	17	-0.8	9684862	32.72	1	8742	Ml_LAAO.raw	1.13E6	1	1	sp|P01045|KNG2_BOVIN:sp|P01044|KNG1_BOVIN	Carbamidomethylation	C7:Carbamidomethylation:1000.00
YASSANLHLPK	75.01	11996299	11	-0.5	6008219	26.96	1	6830	Ml_LAAO.raw	4.23E9	5	5	sp|P34955|A1AT_BOVIN
SLDGTQVMVMVNYIFFK	75.00	19909896	17	2.9	9965049	50.79	1	13691	Ml_LAAO.raw	3.32E5	1	1	A0A3Q1LP66|A0A3Q1LP66_BOVIN:A0A452DHZ3|A0A452DHZ3_BOVIN:sp|Q9N2I2|IPSP_BOVIN
FDSPESHVGVAWR	74.93	14857001	13	-7.2	7438519	29.99	1	7857	Ml_LAAO.raw	6.76E5	1	1	F1MEW4|F1MEW4_BOVIN:A7MBF8|A7MBF8_BOVIN
GATEITTTITK	74.91	11346132	11	-1.4	5683130	25.80	1	6450	Ml_LAAO.raw	8.06E8	4	4	sp|Q7SIH1|A2MG_BOVIN
DALRAPGYEK	74.84	11185720	10	-0.2	5602932	23.97	1	5813	Ml_LAAO.raw	2.42E7	2	2	sp|P81187|CFAB_BOVIN
TVTAMDVVYALK	74.81	13096952	12	-1.3	6558540	38.33	1	10419	Ml_LAAO.raw	6.42E6	1	1	G3X807|G3X807_BOVIN:G3N081|G3N081_BOVIN:sp|P62803|H4_BOVIN:A0A3Q1MEZ8|A0A3Q1MEZ8_BOVIN:E1BBP7|E1BBP7_BOVIN:A0A3Q1LM20|A0A3Q1LM20_BOVIN:A0A3Q1M1Z1|A0A3Q1M1Z1_BOVIN:A0A3Q1MH02|A0A3Q1MH02_BOVIN:A0A3Q1MDT7|A0A3Q1MDT7_BOVIN:A0A3Q1MJQ1|A0A3Q1MJQ1_BOVIN
YLTVAAVFR	74.80	10385862	9	-0.1	5203003	35.82	1	9698	Ml_LAAO.raw	9.22E6	1	1	sp|Q3MHM5|TBB4B_BOVIN:sp|Q2KJD0|TBB5_BOVIN
GNTHTEILK	74.80	10115349	9	-0.1	5067747	22.11	1	5147	Ml_LAAO.raw	1.16E9	2	2	sp|P34955|A1AT_BOVIN
VADISLAAWGR	74.78	11576193	11	0.7	5798173	34.83	1	9413	Ml_LAAO.raw	1.04E6	1	1	sp|Q3MHL4|SAHH_BOVIN
LEYLLLAR	74.74	9895909	8	-0.5	4958025	35.53	1	9617	Ml_LAAO.raw	4.36E6	1	1	Q09TE3|Q09TE3_BOVIN
INTDEIMTSLK	74.68	12636381	11	1.3	6328271	33.52	1	8999	Ml_LAAO.raw	5.01E7	2	2	Q08E14|Q08E14_BOVIN
RHGPTITVK	74.64	10075876	9	-1.0	3368695	21.77	1	5029	Ml_LAAO.raw	3.85E7	2	2	F1MMK9|F1MMK9_BOVIN:A0A3Q1MGB8|A0A3Q1MGB8_BOVIN
FLEQQNQVLQTK	74.63	14747780	12	-0.5	7383959	28.27	1	7273	Ml_LAAO.raw	5.93E7	1	1	G3N0V2|G3N0V2_BOVIN
AAVTAFWSK	74.54	9795127	9	0.4	4907638	32.13	1	8552	Ml_LAAO.raw	2.16E7	1	1	D4QBB3|D4QBB3_BOVIN
ETYGDMADC(+57.02)C(+57.02)AK	74.54	14195105	12	-0.4	7107623	24.88	1	6129	Ml_LAAO.raw	4.54E7	1	1	B0JYQ0|B0JYQ0_BOVIN	Carbamidomethylation	C9:Carbamidomethylation:1000.00;C10:Carbamidomethylation:1000.00
ALC(+57.02)LRPEIEYGR	74.50	14757555	12	1.1	4929263	30.79	1	8118	Ml_LAAO.raw	1.74E7	2	2	A5D9D2|A5D9D2_BOVIN	Carbamidomethylation	C3:Carbamidomethylation:1000.00
GDFIITYDVNR	74.41	13116459	11	0.3	6568304	34.20	1	9214	Ml_LAAO.raw	4.26E7	2	2	A0A3Q1LQ21|A0A3Q1LQ21_BOVIN:sp|P56652|ITIH3_BOVIN
IDHGVFAK	74.38	8854708	8	-0.9	4437423	23.32	1	5584	Ml_LAAO.raw	2.01E7	2	2	G3X6Y4|G3X6Y4_BOVIN
GSVVQDHVR	74.37	9955148	9	-0.2	4987646	21.84	1	5055	Ml_LAAO.raw	1.83E7	2	2	E1B805|E1B805_BOVIN
EYTVTEPER	74.33	11225193	9	-0.7	5622665	24.39	1	5961	Ml_LAAO.raw	1.55E7	1	1	A6QNS6|A6QNS6_BOVIN
IGGIGTVPVGR	74.31	10246029	11	0.2	5133088	28.36	1	7304	Ml_LAAO.raw	2.74E7	1	1	sp|P68103|EF1A1_BOVIN
ELVFYYLIMAK	74.29	13887413	11	-4.3	6953749	46.35	1	12578	Ml_LAAO.raw	1.3E8	5	5	sp|Q7SIH1|A2MG_BOVIN
GKWEKPFEMK	74.28	12786431	10	-1.3	6403280	26.56	1	6708	Ml_LAAO.raw	1.31E9	4	4	sp|P34955|A1AT_BOVIN
NVFISPVSISTALAM(+15.99)LSLGAR	74.25	21621770	21	-1.2	10820945	49.08	1	13266	Ml_LAAO.raw	2.3E6	2	2	sp|E1BF81|CBG_BOVIN	Oxidation (M)	M15:Oxidation (M):1000.00
WLNVQLSPR	74.25	11116138	9	2.1	5568153	33.47	1	8984	Ml_LAAO.raw	2.55E6	1	1	A6QP30|A6QP30_BOVIN
NLQYYDISAK	74.23	12135979	10	1.5	6078071	29.68	1	7752	Ml_LAAO.raw	1.7E7	1	1	B0JYN2|B0JYN2_BOVIN:sp|Q3T054|RAN_BOVIN
QGLLPVLESLK	74.12	11957175	11	-0.2	5988659	40.44	1	11012	Ml_LAAO.raw	5.34E7	2	2	V6F9A2|V6F9A2_BOVIN:sp|P15497|APOA1_BOVIN
ILSLAQDQVGGSAEK	73.93	15147939	15	3.3	7584067	28.97	1	7512	Ml_LAAO.raw	1.89E7	1	1	E1BH06|E1BH06_BOVIN
EYYFAEVR	73.93	10754974	8	0.2	5387561	31.63	1	8387	Ml_LAAO.raw	1.18E8	3	3	A6QPP2|A6QPP2_BOVIN:F6R4P6|F6R4P6_BOVIN
WHLSHRPK	73.87	10595726	8	-0.6	2659003	22.04	1	5122	Ml_LAAO.raw	2.24E7	3	3	sp|Q28178|TSP1_BOVIN:F1N3A1|F1N3A1_BOVIN:A0A3Q1MQV3|A0A3Q1MQV3_BOVIN
LEDDFDEYIMVIENIIK	73.83	20980181	17	1.2	7003475	51.53	1	13879	Ml_LAAO.raw	5.14E5	1	1	sp|Q2UVX4|CO3_BOVIN
HHLGLEEPKK	73.82	11866458	10	0.5	3965561	21.94	1	5090	Ml_LAAO.raw	2.26E6	1	1	sp|P13384|IBP2_BOVIN
VLDSFC(+57.02)EGLK	73.72	11665641	10	0.9	5842899	30.75	1	8104	Ml_LAAO.raw	2.04E8	1	1	sp|P02081|HBBF_BOVIN	Carbamidomethylation	C6:Carbamidomethylation:1000.00
EIQVQHPAAK	73.65	11196036	10	0.0	5608091	22.00	1	5109	Ml_LAAO.raw	1.21E7	2	2	sp|Q3T0K2|TCPG_BOVIN
AEFVEVTK	73.55	9214807	8	-0.1	4617476	26.07	1	6536	Ml_LAAO.raw	1.47E9	4	4	B0JYQ0|B0JYQ0_BOVIN:sp|P02769|ALBU_BOVIN:A0A140T897|A0A140T897_BOVIN
DIPVNPMC(+57.02)IYR	73.51	13766581	11	2.6	6893381	35.15	1	9501	Ml_LAAO.raw	9.04E6	1	1	A0A3Q1NJR8|A0A3Q1NJR8_BOVIN	Carbamidomethylation	C8:Carbamidomethylation:1000.00
LRVDPVNFK	73.49	10866185	9	0.2	5443167	28.49	1	7353	Ml_LAAO.raw	2.04E8	2	2	sp|P01966|HBA_BOVIN:A0A1K0FUD3|A0A1K0FUD3_BOVIN
C(+57.02)AAGFEYGQR	73.47	11574923	10	0.5	5797537	25.49	1	6348	Ml_LAAO.raw	1.6E7	1	1	A0A3Q1LS74|A0A3Q1LS74_BOVIN:A0A3Q1MP45|A0A3Q1MP45_BOVIN:sp|Q28085|CFAH_BOVIN	Carbamidomethylation	C1:Carbamidomethylation:1000.00
AVRPGETYTYK	73.42	12836510	11	-1.7	6428317	23.64	1	5695	Ml_LAAO.raw	1.15E7	1	1	F1N0I3|F1N0I3_BOVIN:sp|Q28107|FA5_BOVIN
EVLLTGIQTQGAK	73.40	13567612	13	-1.1	6793871	30.15	1	7910	Ml_LAAO.raw	8.72E6	1	1	F1N0I3|F1N0I3_BOVIN:sp|Q28107|FA5_BOVIN
LASVAAGAFR	73.37	9615345	10	1.1	4817751	28.07	1	7203	Ml_LAAO.raw	3.31E7	1	1	Q2KIF2|Q2KIF2_BOVIN:F6RMV5|F6RMV5_BOVIN
WC(+57.02)TISTHEANK	73.32	13456085	11	-3.3	6738093	24.27	1	5921	Ml_LAAO.raw	6.7E6	1	1	G3X6N3|G3X6N3_BOVIN	Carbamidomethylation	C2:Carbamidomethylation:1000.00
LDYEC(+57.02)VDGYENR	73.24	15316249	12	-1.7	7668184	29.21	1	7593	Ml_LAAO.raw	1.75E7	1	1	A0A3Q1LS74|A0A3Q1LS74_BOVIN:A0A3Q1MP45|A0A3Q1MP45_BOVIN:sp|Q28085|CFAH_BOVIN	Carbamidomethylation	C5:Carbamidomethylation:1000.00
WDGYLFQLLR	73.23	13096819	10	0.2	6558483	43.58	1	11865	Ml_LAAO.raw	4.58E6	1	1	F1MKS5|F1MKS5_BOVIN:Q9BGU1|Q9BGU1_BOVIN
DAGTIAGLNVLR	73.00	11986670	12	-0.2	6003406	34.53	1	9319	Ml_LAAO.raw	2.61E6	1	1	sp|P19120|HSP7C_BOVIN:A0A3Q1LMS5|A0A3Q1LMS5_BOVIN
LSHKEDTVLGFR	72.97	14007412	12	-1.2	4679204	26.84	1	6789	Ml_LAAO.raw	4.84E6	1	1	E1B805|E1B805_BOVIN
LSYEGELTK	72.96	10385233	9	0.8	5202693	27.36	1	6960	Ml_LAAO.raw	8.85E7	1	1	sp|Q95121|PEDF_BOVIN
VDEVGGEALGR	72.92	11005461	11	0.0	5512803	25.64	1	6398	Ml_LAAO.raw	3.89E8	2	2	sp|P02081|HBBF_BOVIN:sp|P02070|HBB_BOVIN:D4QBB4|D4QBB4_BOVIN
GYTQQLAFR	72.89	10825509	9	-1.2	5422821	29.18	1	7582	Ml_LAAO.raw	6.54E7	1	1	sp|Q2UVX4|CO3_BOVIN
VFVSNPDGSPASK	72.84	13036407	13	-2.2	6528262	24.51	1	6002	Ml_LAAO.raw	1.92E7	1	1	E1B805|E1B805_BOVIN
TKDLPQAQR	72.82	10555723	9	-0.1	5287933	20.81	1	4713	Ml_LAAO.raw	7.2E6	2	2	A0A452DI25|A0A452DI25_BOVIN:sp|Q3SZV7|HEMO_BOVIN
LNTNIAGLASTVDIR	72.77	15568522	15	-3.2	7794309	36.05	1	9772	Ml_LAAO.raw	2.81E6	1	1	A0A3Q1MFR4|A0A3Q1MFR4_BOVIN:E1BNR0|E1BNR0_BOVIN
FKDLGEEHFK	72.61	12486138	10	-0.8	6253137	25.18	1	6236	Ml_LAAO.raw	2.45E9	5	5	B0JYQ0|B0JYQ0_BOVIN:sp|P02769|ALBU_BOVIN:A0A140T897|A0A140T897_BOVIN
GGETVLVSAAAGAVGSIVGQIAK	72.56	20541372	23	-0.6	6857193	47.36	1	12831	Ml_LAAO.raw	2.53E6	1	1	F1N2W0|F1N2W0_BOVIN:sp|Q3SZJ4|PTGR1_BOVIN
NQTAEKEEFEHQQK	72.53	17448016	14	0.5	5826081	21.94	1	5089	Ml_LAAO.raw	1.88E6	1	1	sp|P19120|HSP7C_BOVIN:A0A3Q1LMS5|A0A3Q1LMS5_BOVIN
VLNSVLFELK	72.53	11606804	10	0.3	5813477	37.50	1	10183	Ml_LAAO.raw	1.46E8	2	2	sp|P01017|ANGT_BOVIN
GKWEKPFEM(+15.99)K	72.48	12946379	10	-0.8	6483257	24.71	1	6069	Ml_LAAO.raw	5.79E8	4	4	sp|P34955|A1AT_BOVIN	Oxidation (M)	M9:Oxidation (M):1000.00
DILTSNNIEVEK	72.46	13737039	12	-0.4	6878589	30.52	1	8031	Ml_LAAO.raw	1.12E7	1	1	sp|Q32KY0|APOD_BOVIN:F1MS32|F1MS32_BOVIN
AQYEEIAQR	72.44	11065356	9	-1.0	5542745	24.54	1	6012	Ml_LAAO.raw	1.12E7	1	1	G3N0V2|G3N0V2_BOVIN:F1MKE7|F1MKE7_BOVIN:F1MUY2|F1MUY2_BOVIN
KLDVEASFLPK	72.30	12456968	11	0.4	6238559	32.34	1	8616	Ml_LAAO.raw	1.06E7	1	1	A0A3Q1LVM5|A0A3Q1LVM5_BOVIN:A0A3Q1LW96|A0A3Q1LW96_BOVIN:sp|Q0VCM5|ITIH1_BOVIN
TFYQIGDSWEK	72.27	13726299	11	-0.5	6873219	33.66	1	9046	Ml_LAAO.raw	3.36E6	1	1	A0A3Q1M4K6|A0A3Q1M4K6_BOVIN:B8Y9T0|B8Y9T0_BOVIN:B8Y9S9|B8Y9S9_BOVIN:sp|P07589|FINC_BOVIN:G5E5A8|G5E5A8_BOVIN:G5E5B0|G5E5B0_BOVIN:G5E5A9|G5E5A9_BOVIN
TSC(+57.02)LLFLGR	72.22	10655641	9	-0.1	5337892	35.56	1	9626	Ml_LAAO.raw	30000000	1	1	A6QPP2|A6QPP2_BOVIN:F6R4P6|F6R4P6_BOVIN	Carbamidomethylation	C3:Carbamidomethylation:1000.00
LSISETYDLK	72.22	11676023	10	0.5	5848087	32.05	1	8525	Ml_LAAO.raw	2.91E9	12	12	sp|P34955|A1AT_BOVIN
SLTM(+15.99)SQVDLYIPK	72.20	15097749	13	-0.7	7558942	34.14	1	9197	Ml_LAAO.raw	3.02E6	1	1	sp|E1BF81|CBG_BOVIN	Oxidation (M)	M4:Oxidation (M):1000.00
FPLAGLEENYC(+57.02)R	72.19	14676816	12	-0.8	7348475	34.69	1	9371	Ml_LAAO.raw	3.54E6	1	1	sp|P06868|PLMN_BOVIN	Carbamidomethylation	C11:Carbamidomethylation:1000.00
C(+57.02)LPVTEPENGK	72.19	12425914	11	-0.4	6223027	24.74	1	6079	Ml_LAAO.raw	1.13E7	1	1	A0A3Q1LS74|A0A3Q1LS74_BOVIN:A0A3Q1MP45|A0A3Q1MP45_BOVIN:sp|Q28085|CFAH_BOVIN	Carbamidomethylation	C1:Carbamidomethylation:1000.00
GVVDSEDLPLNISR	72.13	15127783	14	4.8	7574001	33.65	1	9042	Ml_LAAO.raw	1.2E7	1	1	G5E507|G5E507_BOVIN:sp|Q76LV1|HS90B_BOVIN:sp|Q76LV2|HS90A_BOVIN:A0A452DI85|A0A452DI85_BOVIN
GVVDSEDIPLNLSR	72.13	15127783	14	4.8	7574001	33.65	1	9042	Ml_LAAO.raw	1.2E7	1	1
LKPGVYTDVANYLAWIR	72.13	19780676	17	-2.1	6603618	42.39	1	11552	Ml_LAAO.raw	7.79E6	1	1	F1MTT3|F1MTT3_BOVIN:sp|P98140|FA12_BOVIN
EIEAFGYSSSEYKR	72.06	16647682	14	-3.4	8333885	29.53	1	7701	Ml_LAAO.raw	1.2E7	2	2	F1MY85|F1MY85_BOVIN
ENTLGTVHTHSAHYK	72.02	16938173	15	0.4	5656133	22.21	1	5184	Ml_LAAO.raw	2.14E6	1	1	sp|Q9TTK6|AOC3_BOVIN:E1BD43|E1BD43_BOVIN:A0A452DHX8|A0A452DHX8_BOVIN
AAISGENAGLVR	71.92	11566200	12	-2.0	5793161	25.71	1	6422	Ml_LAAO.raw	1.1E7	1	1	A0A3Q1LVM5|A0A3Q1LVM5_BOVIN:A0A3Q1LW96|A0A3Q1LW96_BOVIN:sp|Q0VCM5|ITIH1_BOVIN
HHFLQGAR	71.91	9644991	8	0.1	4832569	21.89	1	5071	Ml_LAAO.raw	2.91E7	2	2	A0A3Q1LSR2|A0A3Q1LSR2_BOVIN:Q2TBQ1|Q2TBQ1_BOVIN
AGQYSSDLRK	71.90	11235621	10	0.8	5627888	22.07	1	5134	Ml_LAAO.raw	8.9E6	2	2	sp|Q2UVX4|CO3_BOVIN
SAFSVGLER	71.90	9644977	9	-0.8	4832558	29.40	1	7657	Ml_LAAO.raw	6.36E8	3	3	sp|Q3Y5Z3|ADIPO_BOVIN:A0A3B0J3V0|A0A3B0J3V0_BOVIN:A0A3Q1M564|A0A3Q1M564_BOVIN
EVSFDVELPK	71.85	11615917	10	0.5	5818034	34.31	1	9248	Ml_LAAO.raw	3.99E7	1	1	A0A3Q1LQ21|A0A3Q1LQ21_BOVIN:sp|P56652|ITIH3_BOVIN
AADETWEPFASGK	71.82	14076306	13	0.6	7048230	32.40	1	8634	Ml_LAAO.raw	3.4E7	1	1	sp|O46375|TTHY_BOVIN
LAVNM(+15.99)VPFPR	71.81	11586219	10	-0.1	5803182	32.11	1	8548	Ml_LAAO.raw	2.36E6	1	1	sp|Q3MHM5|TBB4B_BOVIN:sp|Q2KJD0|TBB5_BOVIN:E1BJK2|E1BJK2_BOVIN:A0A3Q1M442|A0A3Q1M442_BOVIN	Oxidation (M)	M5:Oxidation (M):1000.00
HAEDKLITR	71.78	10815880	9	-0.4	5418011	21.90	1	5074	Ml_LAAO.raw	9.18E5	1	1	A0A3Q1LS55|A0A3Q1LS55_BOVIN:Q5GN72|Q5GN72_BOVIN:sp|Q3SZR3|A1AG_BOVIN
LIDIGVAGFR	71.69	10596077	10	-0.8	5308107	35.61	1	9641	Ml_LAAO.raw	8.53E6	1	1	Q3MHH8|Q3MHH8_BOVIN:F1MJQ3|F1MJQ3_BOVIN
QTVSWAVTPK	71.67	11155975	10	0.2	5588062	28.90	1	7489	Ml_LAAO.raw	3.65E8	2	2	sp|Q7SIH1|A2MG_BOVIN
LLSTLC(+57.02)SADVC(+57.02)QC(+57.02)AEGK	71.58	19108536	17	0.1	9564342	30.57	1	8045	Ml_LAAO.raw	5.47E6	1	1	E1BH06|E1BH06_BOVIN:F1MVK1|F1MVK1_BOVIN:sp|P01030|CO4_BOVIN	Carbamidomethylation	C6:Carbamidomethylation:1000.00;C11:Carbamidomethylation:1000.00;C13:Carbamidomethylation:1000.00
WLPSSSPVTGYR	71.54	13486775	12	-1.0	6753453	31.57	1	8369	Ml_LAAO.raw	9.37E6	1	1	A0A3Q1M4K6|A0A3Q1M4K6_BOVIN:B8Y9T0|B8Y9T0_BOVIN:B8Y9S9|B8Y9S9_BOVIN:sp|P07589|FINC_BOVIN:G5E5A8|G5E5A8_BOVIN:G5E5B0|G5E5B0_BOVIN:G5E5A9|G5E5A9_BOVIN
LFDEINPDTK	71.52	11905819	10	-3.5	5962961	29.80	1	7793	Ml_LAAO.raw	3.48E6	1	1	A5PJ69|A5PJ69_BOVIN
SPLFVGK	71.52	7464326	7	-0.9	3742232	26.44	1	6665	Ml_LAAO.raw	3.9E9	1	1	sp|P34955|A1AT_BOVIN
GYSFTTTAER	71.51	11315197	10	1.2	5667678	26.82	1	6783	Ml_LAAO.raw	7.15E7	2	2	sp|P60712|ACTB_BOVIN:sp|P63258|ACTG_BOVIN
TVQAVLTIPK	71.50	10686543	10	0.0	5353344	31.06	1	8208	Ml_LAAO.raw	9.86E7	2	2	sp|Q95121|PEDF_BOVIN
ELSYLPSLYDYSAYR	71.42	18388726	15	-0.1	9204434	39.03	1	10619	Ml_LAAO.raw	7.77E6	1	1	A0A3Q1MP40|A0A3Q1MP40_BOVIN:A0A3Q1LI40|A0A3Q1LI40_BOVIN:sp|Q29RQ1|CO7_BOVIN
QQLIPGVPFLLQALVR	71.36	17910770	16	0.7	5980334	49.50	1	13367	Ml_LAAO.raw	3.56E6	2	2	E1BH06|E1BH06_BOVIN:F1MVK1|F1MVK1_BOVIN
ILNSFSVMPSPK	71.35	13186954	12	-6.4	6603508	33.27	1	8918	Ml_LAAO.raw	2.13E6	1	1	E1BJK2|E1BJK2_BOVIN:A0A3Q1M442|A0A3Q1M442_BOVIN
SLNNQFASFIDK	71.29	13826830	12	0.0	6923488	35.64	1	9649	Ml_LAAO.raw	1.83E7	1	1	G3N0V2|G3N0V2_BOVIN
WKDAPSPVDAAFRYDR	71.23	18929169	16	0.0	4742365	31.26	1	8273	Ml_LAAO.raw	2.72E7	2	2	A0A452DI25|A0A452DI25_BOVIN:sp|Q3SZV7|HEMO_BOVIN
AAVTAFWGK	71.20	9495021	9	-0.9	4757579	32.09	1	8540	Ml_LAAO.raw	1.49E7	1	1	sp|P02070|HBB_BOVIN:D4QBB4|D4QBB4_BOVIN
DLQFVEVTDVK	71.18	12916659	11	0.3	6468404	34.29	1	9243	Ml_LAAO.raw	4.99E6	1	1	A0A3Q1M4K6|A0A3Q1M4K6_BOVIN:B8Y9T0|B8Y9T0_BOVIN:B8Y9S9|B8Y9S9_BOVIN:sp|P07589|FINC_BOVIN:G5E5A8|G5E5A8_BOVIN:G5E5B0|G5E5B0_BOVIN:G5E5A9|G5E5A9_BOVIN
ITQVLHFTK	71.13	10856233	9	0.4	5438192	27.97	1	7170	Ml_LAAO.raw	1.71E7	1	1	E1BH06|E1BH06_BOVIN:F1MVK1|F1MVK1_BOVIN:sp|P01030|CO4_BOVIN
LEYVGGISM(+15.99)LVVVPHK	71.12	17559594	16	-0.3	5863269	35.79	1	9689	Ml_LAAO.raw	1.55E7	1	1	A6QPP2|A6QPP2_BOVIN:F6R4P6|F6R4P6_BOVIN	Oxidation (M)	M9:Oxidation (M):1000.00
VVLVGGVAPASFR	71.08	12707397	13	0.7	6363776	33.33	1	8938	Ml_LAAO.raw	2.8E6	1	1	F1MMJ5|F1MMJ5_BOVIN:sp|Q32LP0|URP2_BOVIN
LQVLGEGLLAPQPK	71.07	14618555	14	0.3	7319352	35.55	1	9622	Ml_LAAO.raw	2.41E7	1	1	Q2KIF2|Q2KIF2_BOVIN:F6RMV5|F6RMV5_BOVIN
KLNVVEQEK	71.02	10856080	9	0.1	5438113	22.42	1	5258	Ml_LAAO.raw	1.17E7	2	2	sp|Q9XSJ4|ENOA_BOVIN
LC(+57.02)VLHEKTPVSEKVTK	71.02	18670237	16	-0.5	4677630	24.89	1	6133	Ml_LAAO.raw	1.11E7	1	1	B0JYQ0|B0JYQ0_BOVIN:sp|P02769|ALBU_BOVIN:A0A140T897|A0A140T897_BOVIN	Carbamidomethylation	C2:Carbamidomethylation:1000.00
HFALMQR	71.02	9014592	7	0.9	4517373	26.08	1	6539	Ml_LAAO.raw	6.07E7	1	1	Q3ZBS7|Q3ZBS7_BOVIN
FSISSHYQLK	70.97	12086189	10	0.5	6053170	29.25	1	7605	Ml_LAAO.raw	2.71E7	1	1	Q3SZQ8|Q3SZQ8_BOVIN:A0A0A0MP92|A0A0A0MP92_BOVIN
VSPYVPWIEETMR	70.97	16057861	13	-0.2	8039001	39.38	1	10719	Ml_LAAO.raw	20000000	1	1	sp|P06868|PLMN_BOVIN
NALFC(+57.02)LER	70.94	10215015	8	1.7	5117589	32.77	1	8759	Ml_LAAO.raw	6.91E6	1	1	F1MJK3|F1MJK3_BOVIN:A0A3Q1MNN6|A0A3Q1MNN6_BOVIN	Carbamidomethylation	C5:Carbamidomethylation:1000.00
ERGHM(+15.99)LENHVER	70.88	15217107	12	0.3	5082443	20.93	1	4748	Ml_LAAO.raw	3.72E5	1	1	A0A3Q1LVM5|A0A3Q1LVM5_BOVIN:A0A3Q1LW96|A0A3Q1LW96_BOVIN:sp|Q0VCM5|ITIH1_BOVIN	Oxidation (M)	M5:Oxidation (M):1000.00
LC(+57.02)QLC(+57.02)AGK	70.79	9484521	8	-1.3	4752327	23.02	1	5475	Ml_LAAO.raw	2.66E7	1	1	A0A3Q1NEQ0|A0A3Q1NEQ0_BOVIN:Q2HJF0|Q2HJF0_BOVIN:G3X6N3|G3X6N3_BOVIN	Carbamidomethylation	C2:Carbamidomethylation:1000.00;C5:Carbamidomethylation:1000.00
EATFQMELPKK	70.64	13206747	11	-2.0	6613433	29.57	1	7712	Ml_LAAO.raw	9.1E6	2	2	Q5EA67|Q5EA67_BOVIN
YYGGGYGSTQATFM(+15.99)VFQALAQYQK	70.58	26942424	24	-0.8	8990874	43.07	1	11731	Ml_LAAO.raw	5000000	1	1	sp|Q2UVX4|CO3_BOVIN	Oxidation (M)	M14:Oxidation (M):1000.00
WVSLHPSR	70.54	9805192	8	-0.7	4912665	25.48	1	6346	Ml_LAAO.raw	5.65E7	1	1	A0A3Q1LS74|A0A3Q1LS74_BOVIN:A0A3Q1MP45|A0A3Q1MP45_BOVIN:sp|Q28085|CFAH_BOVIN
TSGLITC(+57.02)LK	70.51	9915372	9	0.5	4967761	29.27	1	7615	Ml_LAAO.raw	9.81E7	1	1	A0A3Q1LS74|A0A3Q1LS74_BOVIN:A0A3Q1MP45|A0A3Q1MP45_BOVIN:sp|Q28085|CFAH_BOVIN	Carbamidomethylation	C7:Carbamidomethylation:1000.00
ALVFVDNHDNQR	70.51	14266953	12	-0.8	4765720	27.00	1	6842	Ml_LAAO.raw	1.11E7	1	1	Q3MHH8|Q3MHH8_BOVIN:F1MJQ3|F1MJQ3_BOVIN
AVDGIEVYSTK	70.51	11805975	11	0.2	5913062	28.43	1	7331	Ml_LAAO.raw	6.94E6	1	1	A0A3Q1LQ21|A0A3Q1LQ21_BOVIN:sp|P56652|ITIH3_BOVIN
QLPVLDDFK	70.49	10735757	9	0.1	5377952	35.02	1	9466	Ml_LAAO.raw	4.99E7	1	1	A6QPP2|A6QPP2_BOVIN:F6R4P6|F6R4P6_BOVIN
FAHTVITSR	70.33	10305559	9	-0.9	3445256	23.52	1	5653	Ml_LAAO.raw	1.83E8	1	1	Q5EA67|Q5EA67_BOVIN
YGAATFTSAR	70.30	10435035	10	0.1	5227591	25.88	1	6473	Ml_LAAO.raw	3.93E8	2	2	sp|Q7SIH1|A2MG_BOVIN
VAESTQVLELPFK	70.17	14597922	13	-1.8	7309021	36.31	1	9845	Ml_LAAO.raw	3.31E6	1	1	A0A3Q1NJR8|A0A3Q1NJR8_BOVIN
RQESLELIR	70.16	11426407	9	-0.4	5723274	27.29	1	6938	Ml_LAAO.raw	2.83E8	3	3	sp|Q2UVX4|CO3_BOVIN
LPGIVAEGR	70.16	9105236	9	0.9	4562695	27.48	1	7005	Ml_LAAO.raw	3.51E7	1	1	A0A3Q1NJR8|A0A3Q1NJR8_BOVIN
DIC(+57.02)EAQVNSLGR	70.09	13606405	12	-4.0	6813248	28.08	1	7206	Ml_LAAO.raw	3.31E8	1	1	sp|Q2UVX4|CO3_BOVIN	Carbamidomethylation	C3:Carbamidomethylation:1000.00
EQSVQEIPVSR	70.03	12706517	11	-1.0	6363325	25.75	1	6434	Ml_LAAO.raw	4.85E7	1	1	sp|P06868|PLMN_BOVIN
AGFAGDDAPR	69.98	9754410	10	-0.3	4887276	23.63	1	5691	Ml_LAAO.raw	1.11E8	1	1	sp|P60712|ACTB_BOVIN:sp|P63258|ACTG_BOVIN:sp|Q3ZC07|ACTC_BOVIN:sp|P68138|ACTS_BOVIN
EGLLLLSRPDR	69.96	12677247	11	-0.4	6348694	32.06	1	8529	Ml_LAAO.raw	5.85E7	2	2	Q5EA67|Q5EA67_BOVIN
GYYTEGAELVDR	69.85	13716306	12	-1.1	6868218	30.45	1	8010	Ml_LAAO.raw	2.84E6	1	1	E1BJK2|E1BJK2_BOVIN:A0A3Q1M442|A0A3Q1M442_BOVIN
RNELLESLHK	69.79	12376779	10	-0.2	4135665	26.73	1	6759	Ml_LAAO.raw	9.59E7	2	2	F1MJK3|F1MJK3_BOVIN:A0A3Q1MNN6|A0A3Q1MNN6_BOVIN
SLEYLDLSFNQMTK	69.73	16878127	14	-1.0	8449128	38.90	1	10587	Ml_LAAO.raw	1.05E7	1	1	sp|Q05443|LUM_BOVIN
IYVDDGLISLLVK	69.70	14468334	13	4.1	7244269	43.73	1	11903	Ml_LAAO.raw	2.21E6	1	1	A5D984|A5D984_BOVIN:Q3ZC87|Q3ZC87_BOVIN
SLFTDVVAEK	69.69	11075812	10	0.7	5547983	34.60	1	9341	Ml_LAAO.raw	4.69E8	3	3	sp|Q7SIH1|A2MG_BOVIN
IVGGC(+57.02)VSKPHSWPWQVSLR	69.62	21921313	19	0.2	5490402	34.39	1	9273	Ml_LAAO.raw	9.22E6	1	1	sp|P06868|PLMN_BOVIN	Carbamidomethylation	C5:Carbamidomethylation:1000.00
LVLVGDGGTGK	69.61	10145709	11	0.0	5082927	26.63	1	6727	Ml_LAAO.raw	1.96E7	1	1	B0JYN2|B0JYN2_BOVIN:sp|Q3T054|RAN_BOVIN
FVLSPFSLDLSK	69.60	13517386	12	-1.5	6768756	41.00	1	11168	Ml_LAAO.raw	4.78E6	1	1	F1MVK1|F1MVK1_BOVIN
EITALAPSTM(+15.99)K	69.59	11766060	11	0.1	5893103	25.77	1	6440	Ml_LAAO.raw	1.88E7	1	1	sp|P60712|ACTB_BOVIN:sp|P63258|ACTG_BOVIN:sp|Q3ZC07|ACTC_BOVIN:sp|P68138|ACTS_BOVIN	Oxidation (M)	M10:Oxidation (M):1000.00
ITAAPYSLC(+57.02)GLR	69.58	13206860	12	-0.4	6613500	32.69	1	8734	Ml_LAAO.raw	2.24E7	1	1	F1MJK3|F1MJK3_BOVIN:A0A3Q1MNN6|A0A3Q1MNN6_BOVIN	Carbamidomethylation	C9:Carbamidomethylation:1000.00
FQNSATLTIQPK	69.57	13467194	12	1.0	6743676	28.21	1	7252	Ml_LAAO.raw	9.59E6	1	1	F1MY85|F1MY85_BOVIN
INVYYNEATGGK	69.52	13276407	12	0.3	6648278	27.81	1	7117	Ml_LAAO.raw	5.59E6	1	1	sp|Q3MHM5|TBB4B_BOVIN
HGFDVALNYK	69.51	11625770	10	0.5	5822961	29.73	1	7768	Ml_LAAO.raw	2.54E6	1	1	F1N2W0|F1N2W0_BOVIN:sp|Q3SZJ4|PTGR1_BOVIN
ILAQATSDLVNAIK	69.50	14558297	14	-0.4	7289218	35.92	1	9728	Ml_LAAO.raw	4.15E6	1	1	A0A3Q1MLQ7|A0A3Q1MLQ7_BOVIN
YEKPGSPPR	69.47	10295243	9	-0.3	5157693	21.11	1	4807	Ml_LAAO.raw	2.2E6	2	2	A0A3Q1M4K6|A0A3Q1M4K6_BOVIN:B8Y9T0|B8Y9T0_BOVIN:B8Y9S9|B8Y9S9_BOVIN:sp|P07589|FINC_BOVIN:G5E5A8|G5E5A8_BOVIN:G5E5B0|G5E5B0_BOVIN:G5E5A9|G5E5A9_BOVIN
VAPLGEEFR	69.47	10165291	9	-1.5	5092711	29.38	1	7652	Ml_LAAO.raw	1.1E8	1	1	V6F9A2|V6F9A2_BOVIN:sp|P15497|APOA1_BOVIN
KVIC(+57.02)VQPVVK	69.45	11687002	10	-0.5	5853571	25.25	1	6260	Ml_LAAO.raw	4.47E6	1	1	A5D9D2|A5D9D2_BOVIN	Carbamidomethylation	C4:Carbamidomethylation:1000.00
SDPVVSYR	69.42	9214556	8	0.2	4617351	24.52	1	6005	Ml_LAAO.raw	1.06E7	1	1	sp|Q3SYU2|EF2_BOVIN
YEWDVAEAR	69.39	11375090	9	0.8	5697623	30.77	1	8111	Ml_LAAO.raw	2.99E6	1	1	sp|Q3SYU2|EF2_BOVIN
GNPTVEVDLFTAK	69.38	13897140	13	-1.9	6958630	34.71	1	9376	Ml_LAAO.raw	4.07E6	1	1	sp|Q9XSJ4|ENOA_BOVIN
QGFGNIATNAEGK	69.34	13056313	13	1.2	6538237	27.54	1	7025	Ml_LAAO.raw	1.02E7	1	1	A6QPX7|A6QPX7_BOVIN:sp|P02676|FIBB_BOVIN:F1MAV0|F1MAV0_BOVIN:A0A3Q1MG04|A0A3Q1MG04_BOVIN
GSVQYLPDWDK	69.25	13066194	11	-0.3	6543168	32.96	1	8819	Ml_LAAO.raw	4.29E7	1	1	sp|Q58D62|FETUB_BOVIN
C(+57.02)YDGYTLR	69.23	10464491	8	1.6	5242327	27.32	1	6946	Ml_LAAO.raw	1.15E7	1	1	sp|P81187|CFAB_BOVIN	Carbamidomethylation	C1:Carbamidomethylation:1000.00
QVTVPNVPIRFTK	69.20	14978667	13	0.0	7499406	32.98	1	8826	Ml_LAAO.raw	2.29E7	2	2	sp|Q3Y5Z3|ADIPO_BOVIN:A0A3B0J3V0|A0A3B0J3V0_BOVIN:A0A3Q1M564|A0A3Q1M564_BOVIN
FLEASWLHGLK	69.16	12996975	11	0.2	6508561	35.76	1	9681	Ml_LAAO.raw	7.48E6	1	1	Q2KIF2|Q2KIF2_BOVIN:F6RMV5|F6RMV5_BOVIN
NLDLDSIIAEVK	69.13	13287188	12	0.5	6653670	41.17	1	11221	Ml_LAAO.raw	7000000	1	1	F1MKE7|F1MKE7_BOVIN:F1MUY2|F1MUY2_BOVIN
HLGAYELLLK	69.13	11556652	10	0.1	5788399	32.89	1	8799	Ml_LAAO.raw	1.39E8	2	2	Q5EA67|Q5EA67_BOVIN
LQETATWLLSQQR	69.10	15728259	13	-0.2	7874201	34.51	1	9312	Ml_LAAO.raw	7.69E6	1	1	E1BH06|E1BH06_BOVIN:sp|P01030|CO4_BOVIN
QC(+57.02)LHHISAC(+57.02)SK	69.04	13396125	11	1.2	6708143	21.10	1	4802	Ml_LAAO.raw	1.05E5	1	1	Q2KJB4|Q2KJB4_BOVIN:F1MUT4|F1MUT4_BOVIN:sp|Q5NTB3|FA11_BOVIN:A0A3Q1LT55|A0A3Q1LT55_BOVIN	Carbamidomethylation	C2:Carbamidomethylation:1000.00;C9:Carbamidomethylation:1000.00
VSESLSLKLPPNVVEESAR	69.00	20531055	19	-2.6	6853740	33.87	1	9115	Ml_LAAO.raw	2.39E7	1	1	sp|Q7SIH1|A2MG_BOVIN
TSESGELHGLTTEDK	68.98	16027373	15	1.6	5352539	25.42	1	6324	Ml_LAAO.raw	8.43E6	1	1	sp|O46375|TTHY_BOVIN
AVAEPGIQLK	68.98	10245917	10	1.2	5133037	27.64	1	7059	Ml_LAAO.raw	1.73E7	1	1	sp|P35445|COMP_BOVIN:A0A452DJ62|A0A452DJ62_BOVIN:sp|Q3SWW8|TSP4_BOVIN
HYEGVDAPK	68.97	10144771	9	0.3	5082460	21.82	1	5047	Ml_LAAO.raw	4.28E6	1	1	G3X6K8|G3X6K8_BOVIN:A0A3Q1MB98|A0A3Q1MB98_BOVIN:sp|Q2TBU0|HPT_BOVIN:A0A0M4MD57|A0A0M4MD57_BOVIN
LSFVTVDSNLRR	68.96	14057677	12	-1.3	7038902	31.14	1	8236	Ml_LAAO.raw	3.48E8	3	3	sp|Q7SIH1|A2MG_BOVIN
FM(+15.99)ETATESLAK	68.94	12425802	11	-1.8	6222963	25.86	1	6466	Ml_LAAO.raw	4.99E7	1	1	sp|Q58D62|FETUB_BOVIN	Oxidation (M)	M2:Oxidation (M):1000.00
LQAANAEDIK	68.91	10715560	10	0.0	5367853	23.91	1	5789	Ml_LAAO.raw	9.7E6	1	1	A0A452DHZ5|A0A452DHZ5_BOVIN:sp|Q0P569|NUCB1_BOVIN
ASEVGLLLNFM(+15.99)GFHM(+15.99)YK	68.83	19879536	17	0.4	9949845	39.54	1	10761	Ml_LAAO.raw	8.62E6	2	2	sp|P01017|ANGT_BOVIN	Oxidation (M)	M11:Oxidation (M):1000.00;M15:Oxidation (M):1000.00
FVMDIQDR	68.80	10224855	8	0.6	5122503	30.22	1	7934	Ml_LAAO.raw	3.67E7	1	1	A0A3Q1LQ21|A0A3Q1LQ21_BOVIN:sp|P56652|ITIH3_BOVIN
HQSVFSVTR	68.78	10595461	9	1.4	5307811	25.09	1	6206	Ml_LAAO.raw	4.36E6	1	1	A0A3B0IZF8|A0A3B0IZF8_BOVIN:Q1RMH5|Q1RMH5_BOVIN
STLPDADRER	68.74	11585629	10	-3.0	3871937	22.29	1	5213	Ml_LAAO.raw	6.3E6	2	2	sp|A5D7D1|ACTN4_BOVIN:A0A3Q1MR52|A0A3Q1MR52_BOVIN:A0A452DIE5|A0A452DIE5_BOVIN:A0A3Q1MRU0|A0A3Q1MRU0_BOVIN:A0A3Q1MFS2|A0A3Q1MFS2_BOVIN:A0A3Q1MAJ8|A0A3Q1MAJ8_BOVIN
DAVTYTEHAK	68.64	11335353	10	0.2	5677750	22.35	1	5235	Ml_LAAO.raw	6.18E7	2	2	G3X807|G3X807_BOVIN:G3N081|G3N081_BOVIN:sp|P62803|H4_BOVIN:A0A3Q1MEZ8|A0A3Q1MEZ8_BOVIN:E1BBP7|E1BBP7_BOVIN:A0A3Q1LM20|A0A3Q1LM20_BOVIN:A0A3Q1M1Z1|A0A3Q1M1Z1_BOVIN:A0A3Q1MH02|A0A3Q1MH02_BOVIN:A0A3Q1MDT7|A0A3Q1MDT7_BOVIN:A0A3Q1MJQ1|A0A3Q1MJQ1_BOVIN
QTEATLLFR	68.64	10775818	9	0.9	5397986	32.39	1	8631	Ml_LAAO.raw	2.16E6	1	1	A0A3Q1MFR4|A0A3Q1MFR4_BOVIN:E1BNR0|E1BNR0_BOVIN
GKYEMYLK	68.63	10305157	8	1.3	5162658	26.41	1	6654	Ml_LAAO.raw	3.61E7	1	1	A0A3Q1LQ21|A0A3Q1LQ21_BOVIN:sp|P56652|ITIH3_BOVIN
DYFMSC(+57.02)PNR	68.62	11884692	9	-0.9	5952413	29.08	1	7549	Ml_LAAO.raw	4.05E8	3	3	A0A452DI25|A0A452DI25_BOVIN:sp|Q3SZV7|HEMO_BOVIN	Carbamidomethylation	C6:Carbamidomethylation:1000.00
C(+57.02)AWKPC(+57.02)SYPVIK	68.50	15077316	12	0.9	5035849	29.69	1	7755	Ml_LAAO.raw	1.32E7	1	1	A0A3Q1LS74|A0A3Q1LS74_BOVIN:A0A3Q1MP45|A0A3Q1MP45_BOVIN:sp|Q28085|CFAH_BOVIN	Carbamidomethylation	C1:Carbamidomethylation:1000.00;C6:Carbamidomethylation:1000.00
VSRPLSAE	68.44	8574606	8	-0.6	4297373	22.53	1	5297	Ml_LAAO.raw	2.99E7	1	1	sp|P01017|ANGT_BOVIN
LRSEIDNVKK	68.38	12006826	10	-0.6	4012346	21.88	1	5068	Ml_LAAO.raw	4.76E7	3	3	M0QVZ6|M0QVZ6_BOVIN:A5D7M6|A5D7M6_BOVIN:sp|Q5XQN5|K2C5_BOVIN
ETLYSVM(+15.99)PGLK	68.35	12526373	11	-0.5	6273256	29.79	1	7790	Ml_LAAO.raw	1.49E7	1	1	Q5EA67|Q5EA67_BOVIN	Oxidation (M)	M7:Oxidation (M):1000.00
LIAPVAEEETR	68.29	12266506	11	0.2	6143327	27.56	1	7030	Ml_LAAO.raw	6.07E6	1	1	sp|Q5E9B1|LDHB_BOVIN:B0JYN3|B0JYN3_BOVIN:A0A3Q1M5R4|A0A3Q1M5R4_BOVIN
LM(+15.99)GSNEGEFKAEGNSK	68.20	17127676	16	-2.3	5719285	23.07	1	5492	Ml_LAAO.raw	1.07E7	1	1	Q08E14|Q08E14_BOVIN	Oxidation (M)	M2:Oxidation (M):1000.00
STSDNDIALLR	68.17	12036095	11	0.5	6028123	30.22	1	7933	Ml_LAAO.raw	3.98E6	1	1	A0A140T851|A0A140T851_BOVIN:sp|P00745|PROC_BOVIN:A0A3Q1M616|A0A3Q1M616_BOVIN
TSTKPFHLK	68.12	10575920	9	-0.9	5298028	22.92	1	5439	Ml_LAAO.raw	7.78E7	2	2	E1BMJ0|E1BMJ0_BOVIN:sp|P50448|F12AI_BOVIN
RVLFETDLVNPR	68.07	14577991	12	-0.3	7299066	32.22	1	8581	Ml_LAAO.raw	7.66E6	1	1	A6QNS6|A6QNS6_BOVIN
IM(+15.99)NTFSVVPSPK	68.00	13346904	12	0.1	6683525	30.40	1	7994	Ml_LAAO.raw	3.96E6	1	1	sp|Q3MHM5|TBB4B_BOVIN:sp|Q2KJD0|TBB5_BOVIN	Oxidation (M)	M2:Oxidation (M):1000.00
LYQSYSGYFPAR	68.00	14506881	12	0.8	7263519	32.39	1	8633	Ml_LAAO.raw	1.49E7	1	1	A0A3Q1M315|A0A3Q1M315_BOVIN
AAVTSLFAK	67.99	9065175	9	-0.7	4542657	31.43	1	8322	Ml_LAAO.raw	8.53E8	2	2	sp|P02081|HBBF_BOVIN
ALTQTGGPHVK	67.92	11076036	11	-0.6	5548088	21.80	1	5040	Ml_LAAO.raw	7.06E6	1	1	A0A3Q1M057|A0A3Q1M057_BOVIN:A0A3Q1LMA3|A0A3Q1LMA3_BOVIN:F1N169|F1N169_BOVIN
DMYSFLQDM(+15.99)GLK	67.84	14626472	12	-0.8	7323303	38.08	1	10347	Ml_LAAO.raw	2.32E7	1	1	sp|Q7SIH1|A2MG_BOVIN	Oxidation (M)	M9:Oxidation (M):81.81
TGALELLR	67.76	8715127	8	-0.1	4367636	31.72	1	8419	Ml_LAAO.raw	3.03E7	1	1	F1N1I6|F1N1I6_BOVIN
TSTADYASFK	67.74	10894978	10	-0.6	5457559	26.37	1	6639	Ml_LAAO.raw	9.12E6	1	1	A0A3Q1MV91|A0A3Q1MV91_BOVIN:Q3SZZ9|Q3SZZ9_BOVIN:F1MGU7|F1MGU7_BOVIN
EISVTNTHR	67.63	10555360	9	-0.9	3528523	22.15	1	5162	Ml_LAAO.raw	2.34E7	2	2	F1MMK9|F1MMK9_BOVIN:A0A3Q1MGB8|A0A3Q1MGB8_BOVIN
TEDTIEFMC(+57.02)R	67.63	13005427	10	-3.4	6512764	31.55	1	8361	Ml_LAAO.raw	1.34E7	1	1	A0A3Q1M315|A0A3Q1M315_BOVIN	Carbamidomethylation	C9:Carbamidomethylation:1000.00
FWVYPPEK	67.63	10645331	8	1.0	5332744	32.79	1	8765	Ml_LAAO.raw	4.36E7	2	2	A0A452DI25|A0A452DI25_BOVIN:sp|Q3SZV7|HEMO_BOVIN
VPINDGNGEAILKR	67.60	14948154	14	1.9	4992800	27.37	1	6964	Ml_LAAO.raw	2.02E7	1	1	sp|Q2UVX4|CO3_BOVIN
DALSDLALHFLNK	67.58	14557721	13	-2.3	7288917	43.64	1	11879	Ml_LAAO.raw	7.39E5	1	1	F1N0E5|F1N0E5_BOVIN:sp|Q2T9X2|TCPD_BOVIN
DGWHSWR	67.58	9424097	7	0.5	4722123	27.39	1	6971	Ml_LAAO.raw	1.59E8	3	3	sp|Q3SZV7|HEMO_BOVIN
ATVQVVAGLK	67.53	9845967	10	1.3	4933063	28.01	1	7184	Ml_LAAO.raw	1.51E7	1	1	sp|P01044|KNG1_BOVIN
THFSGDVQR	67.39	10454941	9	-1.8	3495047	21.90	1	5076	Ml_LAAO.raw	1.01E6	1	1	A0A411D3E8|A0A411D3E8_BOVIN:sp|P00432|CATA_BOVIN:A0A3Q1LKF1|A0A3Q1LKF1_BOVIN:A0A3Q1MQP3|A0A3Q1MQP3_BOVIN
LFREPSQADIALLK	67.12	15998984	14	0.2	8009567	33.40	1	8961	Ml_LAAO.raw	1.48E7	2	2	sp|P06868|PLMN_BOVIN
LSQETEALGR	67.06	11025618	10	-0.2	5522880	24.11	1	5865	Ml_LAAO.raw	6.39E6	1	1	A0A452DHZ5|A0A452DHZ5_BOVIN:sp|Q0P569|NUCB1_BOVIN
VIHDHFGIVEGLMTTVHAITATQK	67.03	26173687	24	-5.6	6553458	42.58	1	11601	Ml_LAAO.raw	3.97E6	1	1	sp|P10096|G3P_BOVIN
EQLAIAEFAR	67.02	11466033	10	-2.2	5743077	33.89	1	9123	Ml_LAAO.raw	1.56E6	1	1	G5E531|G5E531_BOVIN:sp|Q32L40|TCPA_BOVIN
DAVQALQEAQSR	66.96	13146527	12	1.5	6583346	28.80	1	7456	Ml_LAAO.raw	1.33E7	1	1	A5D7L1|A5D7L1_BOVIN
LGM(+15.99)FDLHYC(+57.02)DK	66.95	14136057	11	-0.4	4722090	30.64	1	8069	Ml_LAAO.raw	1.52E8	1	1	sp|P34955|A1AT_BOVIN	Oxidation (M); Carbamidomethylation	M3:Oxidation (M):1000.00;C9:Carbamidomethylation:1000.00
ETYGDMADC(+57.02)C(+57.02)EK	66.87	14775160	12	0.0	7397653	24.86	1	6122	Ml_LAAO.raw	8.02E6	1	1	sp|P02769|ALBU_BOVIN:A0A140T897|A0A140T897_BOVIN	Carbamidomethylation	C9:Carbamidomethylation:1000.00;C10:Carbamidomethylation:1000.00
FPLGPVTSTTR	66.86	11746346	11	-1.3	5883239	30.78	1	8114	Ml_LAAO.raw	2.6E7	2	2	sp|Q2KJF1|A1BG_BOVIN:A0A3Q1MJT2|A0A3Q1MJT2_BOVIN
SITLFVQEDR	66.85	12066244	10	0.4	6043197	33.34	1	8941	Ml_LAAO.raw	4.5E6	1	1	sp|Q28178|TSP1_BOVIN:F1N3A1|F1N3A1_BOVIN:A0A3Q1MQV3|A0A3Q1MQV3_BOVIN
VVVLPFPSK	66.84	9846008	9	-0.1	4933076	33.58	1	9018	Ml_LAAO.raw	9.11E7	1	1	sp|Q58D62|FETUB_BOVIN
VKPQQLVQHFEIDVDIFEPQGIR	66.81	27344441	23	1.3	6846192	41.04	1	11177	Ml_LAAO.raw	5.42E6	1	1	A0A3Q1LVM5|A0A3Q1LVM5_BOVIN:A0A3Q1LW96|A0A3Q1LW96_BOVIN:sp|Q0VCM5|ITIH1_BOVIN
VTVLFAGQHIAK	66.79	12827397	12	0.8	6423777	29.74	1	7771	Ml_LAAO.raw	7.74E5	1	1	A0A3Q1M057|A0A3Q1M057_BOVIN:A0A3Q1LMA3|A0A3Q1LMA3_BOVIN:F1N169|F1N169_BOVIN
TFIAIKPDGVQR	66.78	13437561	12	-0.6	4489257	28.64	1	7401	Ml_LAAO.raw	5.28E7	2	2	sp|P52174|NDKA1_BOVIN:sp|P52175|NDKA2_BOVIN:A1A4N9|A1A4N9_BOVIN:sp|Q3T0Q4|NDKB_BOVIN
EAC(+57.02)FAVEGPK	66.68	11065066	10	-0.8	5542601	26.78	1	6772	Ml_LAAO.raw	9.92E6	1	1	B0JYQ0|B0JYQ0_BOVIN:sp|P02769|ALBU_BOVIN:A0A140T897|A0A140T897_BOVIN	Carbamidomethylation	C3:Carbamidomethylation:1000.00
DYDLVGALR	66.54	10205240	9	0.2	5112694	33.95	1	9139	Ml_LAAO.raw	8.77E7	2	2	A6QPP2|A6QPP2_BOVIN:F6R4P6|F6R4P6_BOVIN
TVFQYQTR	66.49	10415243	8	-0.3	5217693	26.40	1	6650	Ml_LAAO.raw	9.57E7	1	1	Q08E14|Q08E14_BOVIN
ASFIPPLEK	66.43	10005593	9	0.5	5012871	31.89	1	8471	Ml_LAAO.raw	7.37E7	2	2	sp|Q95121|PEDF_BOVIN
GTEAVPEVR	66.31	9564927	9	0.4	4792538	23.83	1	5762	Ml_LAAO.raw	6.35E7	1	1	sp|Q9TT36|THBG_BOVIN:Q3SYR0|Q3SYR0_BOVIN
VVLGDQDLTK	66.29	10865920	10	0.7	5443036	27.59	1	7043	Ml_LAAO.raw	3.48E6	1	1	sp|Q5E9Z2|HABP2_BOVIN
YGLVTYATEPK	66.10	12406339	11	1.9	6213254	30.21	1	7932	Ml_LAAO.raw	1.05E8	1	1	sp|P81187|CFAB_BOVIN
FSVSPVVR	66.05	8895021	8	-1.9	4457575	28.53	1	7365	Ml_LAAO.raw	8.85E6	1	1	sp|Q3SYU2|EF2_BOVIN
AKPVLEDLR	66.04	10396025	9	-0.5	3475413	26.42	1	6658	Ml_LAAO.raw	1.28E8	2	2	V6F9A2|V6F9A2_BOVIN:sp|P15497|APOA1_BOVIN
VSLSAAPGPLTLR	65.95	12807452	13	2.4	6413814	33.16	1	8886	Ml_LAAO.raw	1.62E7	1	1	sp|E1BF81|CBG_BOVIN
IEGNLIFDPNNYLPK	65.92	17458988	15	-1.7	8739552	40.25	1	10962	Ml_LAAO.raw	1.59E6	1	1	A0A3Q1MFR4|A0A3Q1MFR4_BOVIN:E1BNR0|E1BNR0_BOVIN
FMETATESLAK	65.88	12265852	11	-2.8	6142982	28.20	1	7248	Ml_LAAO.raw	9.35E7	2	2	sp|Q58D62|FETUB_BOVIN
VDPVNFK	65.88	8174333	7	-1.4	4097234	27.05	1	6860	Ml_LAAO.raw	6.2E8	3	3	sp|P01966|HBA_BOVIN:A0A1K0FUD3|A0A1K0FUD3_BOVIN
VAVGELTDEDVK	65.88	12736401	12	1.9	6378286	28.44	1	7336	Ml_LAAO.raw	1.33E6	1	1	A0A3Q1LKN6|A0A3Q1LKN6_BOVIN:F1N506|F1N506_BOVIN:A0A3Q1LHC9|A0A3Q1LHC9_BOVIN
AGVEIFAVVVGR	65.87	12156975	12	-0.2	6088559	38.86	1	10576	Ml_LAAO.raw	1.1E6	1	1	E1BI98|E1BI98_BOVIN
ISEQFTAMFR	65.87	12285911	10	-1.1	6153021	35.45	1	9593	Ml_LAAO.raw	6.64E6	1	1	sp|Q3MHM5|TBB4B_BOVIN:sp|Q2KJD0|TBB5_BOVIN
KLQEM(+15.99)AQIQR	65.82	12596655	10	-0.7	6308396	22.35	1	5233	Ml_LAAO.raw	2.37E7	2	2	F1MJK3|F1MJK3_BOVIN:A0A3Q1MNN6|A0A3Q1MNN6_BOVIN	Oxidation (M)	M5:Oxidation (M):1000.00
AAHPLSIEPIGVR	65.80	13587670	13	0.0	4539296	29.82	1	7801	Ml_LAAO.raw	8.77E6	1	1	A0A3Q1NJB1|A0A3Q1NJB1_BOVIN:F1N076|F1N076_BOVIN
C(+57.02)AC(+57.02)SNHEPYFGYSGAFK	65.75	19938087	17	-0.3	6656100	31.47	1	8337	Ml_LAAO.raw	2.64E6	1	1	G3X6N3|G3X6N3_BOVIN	Carbamidomethylation	C1:Carbamidomethylation:1000.00;C3:Carbamidomethylation:1000.00
IPNGVYRPELSK	65.73	13717510	12	-6.0	6868787	27.12	1	6882	Ml_LAAO.raw	9.3E7	2	2	A0A3Q1LS74|A0A3Q1LS74_BOVIN:A0A3Q1MP45|A0A3Q1MP45_BOVIN:sp|Q28085|CFAH_BOVIN
DSSTWLTAFVLK	65.72	13667133	12	0.0	6843639	43.37	1	11809	Ml_LAAO.raw	6.95E6	1	1	E1BH06|E1BH06_BOVIN:F1MVK1|F1MVK1_BOVIN:sp|P01030|CO4_BOVIN
NSLTGLFPGFFR	65.57	13547034	12	-0.3	6783588	42.73	1	11645	Ml_LAAO.raw	9.45E6	1	1	Q2KIF2|Q2KIF2_BOVIN:F6RMV5|F6RMV5_BOVIN
DPLTITVR	65.55	9135233	8	-0.4	4577687	29.66	1	7743	Ml_LAAO.raw	3.67E7	1	1	sp|Q2UVX4|CO3_BOVIN
LLGNVLVVVLAR	65.52	12648230	12	0.2	6334189	45.85	1	12451	Ml_LAAO.raw	7.56E8	15	15	sp|P02081|HBBF_BOVIN:sp|P02070|HBB_BOVIN:D4QBB4|D4QBB4_BOVIN:D4QBB3|D4QBB3_BOVIN
YLLDIGR	65.46	8484756	7	0.5	4252453	32.49	1	8665	Ml_LAAO.raw	4.27E7	1	1	sp|P81187|CFAB_BOVIN
DM(+15.99)YSFLQDM(+15.99)GLK	65.45	14786421	12	-2.3	7403266	34.10	1	9184	Ml_LAAO.raw	8.88E6	1	1	sp|Q7SIH1|A2MG_BOVIN	Oxidation (M)	M2:Oxidation (M):1000.00;M9:Oxidation (M):1000.00
APLPFPPPGLR	65.42	11606705	11	3.3	5813445	37.00	1	10042	Ml_LAAO.raw	1.46E8	1	1	F1MKS5|F1MKS5_BOVIN:Q9BGU1|Q9BGU1_BOVIN
SC(+57.02)DRPVFEK	65.40	11365284	9	-1.0	5692709	23.38	1	5604	Ml_LAAO.raw	2.26E8	2	2	A0A3Q1LS74|A0A3Q1LS74_BOVIN:A0A3Q1MP45|A0A3Q1MP45_BOVIN:sp|Q28085|CFAH_BOVIN	Carbamidomethylation	C2:Carbamidomethylation:1000.00
TPENFPC(+57.02)K	65.19	9914433	8	-1.4	4967282	23.70	1	5718	Ml_LAAO.raw	3.34E7	1	1	sp|P06868|PLMN_BOVIN	Carbamidomethylation	C7:Carbamidomethylation:1000.00
IGKPHTVPC(+57.02)K	65.13	11356172	10	0.1	5688159	20.65	1	4665	Ml_LAAO.raw	2.12E6	2	2	Q862E0|Q862E0_BOVIN:Q862M9|Q862M9_BOVIN:A0A3Q1NLL5|A0A3Q1NLL5_BOVIN:A0A3Q1M656|A0A3Q1M656_BOVIN:M5FJW2|M5FJW2_BOVIN:sp|O18789|RS2_BOVIN:A0A3Q1MAT9|A0A3Q1MAT9_BOVIN:A0A452DIA7|A0A452DIA7_BOVIN	Carbamidomethylation	C9:Carbamidomethylation:1000.00
KQTALVELLK	65.12	11417070	10	0.2	5718609	31.26	1	8274	Ml_LAAO.raw	5.92E8	3	3	B0JYQ0|B0JYQ0_BOVIN:sp|P02769|ALBU_BOVIN:A0A140T897|A0A140T897_BOVIN
NQELEDNVR	65.12	11155208	9	-2.1	5587665	23.33	1	5587	Ml_LAAO.raw	3.49E6	1	1	F1MER7|F1MER7_BOVIN
SLVDLQLTNNK	65.11	12436772	11	0.7	6228463	31.94	1	8489	Ml_LAAO.raw	2.67E7	1	1	sp|Q05443|LUM_BOVIN
SLLPVTKPEIR	64.95	12517550	11	0.4	6268850	29.53	1	7700	Ml_LAAO.raw	6.94E6	1	1	F1MY85|F1MY85_BOVIN
SVSDLYVQK	64.92	10375393	9	-0.1	5197769	26.19	1	6575	Ml_LAAO.raw	1.45E8	1	1	A6QPP2|A6QPP2_BOVIN:F6R4P6|F6R4P6_BOVIN
VPSYQALLR	64.90	10455920	9	-1.1	5238027	32.41	1	8640	Ml_LAAO.raw	1.05E7	1	1	E1BI98|E1BI98_BOVIN
TVSWAVTPK	64.89	9875389	9	0.5	4947770	28.60	1	7386	Ml_LAAO.raw	4.94E7	1	1	F1MJK3|F1MJK3_BOVIN:A0A3Q1MNN6|A0A3Q1MNN6_BOVIN
AILVDLEPGTM(+15.99)DSVR	64.85	16308236	15	-2.1	8164174	33.75	1	9074	Ml_LAAO.raw	3.83E6	1	1	sp|Q2KJD0|TBB5_BOVIN	Oxidation (M)	M11:Oxidation (M):1000.00
VVVIGALETVQK	64.83	12547548	12	-2.1	6283834	32.87	1	8794	Ml_LAAO.raw	3.02E6	1	1	A0A3Q1MFR4|A0A3Q1MFR4_BOVIN:E1BNR0|E1BNR0_BOVIN
VANVSLLALYK	64.77	11897070	11	1.8	5958619	36.21	1	9819	Ml_LAAO.raw	1.6E6	1	1	sp|Q3T199|RS23_BOVIN:E1BEQ3|E1BEQ3_BOVIN:E1B8G4|E1B8G4_BOVIN
KINDYVEK	64.69	10075287	8	-0.6	5047713	22.72	1	5365	Ml_LAAO.raw	1.05E9	2	2	sp|P34955|A1AT_BOVIN
NTKSPLFVGK	64.69	10896182	10	0.2	5458165	25.10	1	6211	Ml_LAAO.raw	2.22E7	2	2	sp|P34955|A1AT_BOVIN
GFSLLPGLK	64.57	9305538	9	-0.7	4662838	37.44	1	10166	Ml_LAAO.raw	8.24E7	1	1	sp|P01017|ANGT_BOVIN
YAFQYETK	64.57	10484866	8	0.6	5252509	28.10	1	7213	Ml_LAAO.raw	6.69E6	1	1	E1B805|E1B805_BOVIN
VANTVIQTK	64.53	9725604	9	-1.2	4872869	22.77	1	5383	Ml_LAAO.raw	9.69E7	1	1	A0A3Q1LK49|A0A3Q1LK49_BOVIN:A5D7R6|A5D7R6_BOVIN
KLLLSSLEEAKK	64.48	13578180	12	0.6	6799167	28.80	1	7454	Ml_LAAO.raw	4.45E7	2	2	sp|P17697|CLUS_BOVIN
VTMQNLNDR	64.42	10895237	9	-2.5	5457678	24.74	1	6081	Ml_LAAO.raw	1.24E7	1	1
YSIVFIAR	64.42	9675491	8	-0.6	4847815	34.09	1	9182	Ml_LAAO.raw	1.3E7	1	1	sp|P01045|KNG2_BOVIN:sp|P01044|KNG1_BOVIN
YIQESQALAK	64.41	11496029	10	-1.1	5758081	24.50	1	5999	Ml_LAAO.raw	1.35E8	1	1	A0A3Q1MIW0|A0A3Q1MIW0_BOVIN:sp|Q3SZ57|FETA_BOVIN
TLGLC(+57.02)GM(+15.99)VWEHK	64.36	14456796	12	-0.3	7238469	30.87	1	8147	Ml_LAAO.raw	3.33E6	1	1	sp|P81187|CFAB_BOVIN	Carbamidomethylation; Oxidation (M)	C5:Carbamidomethylation:1000.00;M7:Oxidation (M):1000.00
ELTFYYLIK	64.25	11886431	9	0.5	5953291	39.97	1	10883	Ml_LAAO.raw	1.32E7	1	1	F1MJK3|F1MJK3_BOVIN:A0A3Q1MNN6|A0A3Q1MNN6_BOVIN
ESTLHLVLR	64.24	10666135	9	1.5	5343148	29.77	1	7783	Ml_LAAO.raw	1.78E6	1	1	A0A3Q1M4K3|A0A3Q1M4K3_BOVIN:sp|P63048|RL40_BOVIN:sp|P62992|RS27A_BOVIN:sp|P0CG53|UBB_BOVIN:sp|P0CH28|UBC_BOVIN
WEFC(+57.02)DIPR	64.12	11214963	8	0.5	5617557	34.64	1	9355	Ml_LAAO.raw	9.39E6	1	1	sp|P06868|PLMN_BOVIN	Carbamidomethylation	C4:Carbamidomethylation:1000.00
ALLEVYNMM(+15.99)SR	64.05	13416421	11	-0.1	6718282	32.92	1	8809	Ml_LAAO.raw	1.06E7	1	1	sp|P81187|CFAB_BOVIN	Oxidation (M)	M9:Oxidation (M):10.11
SPFEVYVDK	64.04	10825283	9	-0.2	5422713	31.09	1	8219	Ml_LAAO.raw	1.82E6	1	1	A0A3Q1M057|A0A3Q1M057_BOVIN:A0A3Q1LMA3|A0A3Q1LMA3_BOVIN:F1N169|F1N169_BOVIN
LISQIVSSITASLR	64.03	14868718	14	-0.8	7444426	44.27	1	12043	Ml_LAAO.raw	2.3E7	2	2	sp|P81947|TBA1B_BOVIN:A0A3Q1M1Z2|A0A3Q1M1Z2_BOVIN:A0A452DIH7|A0A452DIH7_BOVIN:sp|P81948|TBA4A_BOVIN
DSC(+57.02)MGTLVVK	64.00	11085256	10	-0.8	5552697	28.48	1	7347	Ml_LAAO.raw	8.98E6	1	1	sp|Q2UVX4|CO3_BOVIN	Carbamidomethylation	C3:Carbamidomethylation:1000.00
VLDSFSNGMK	63.95	10965222	10	2.4	5492697	28.30	1	7285	Ml_LAAO.raw	2.44E6	1	1	sp|P02070|HBB_BOVIN:D4QBB4|D4QBB4_BOVIN:D4QBB3|D4QBB3_BOVIN
ATVLNYLPK	63.94	10175859	9	0.1	5098003	33.72	1	9065	Ml_LAAO.raw	3.72E8	2	2	sp|Q7SIH1|A2MG_BOVIN
HLTGEFEK	63.86	9594712	8	-1.7	4807421	23.12	1	5509	Ml_LAAO.raw	2.37E7	1	1	B0JYN2|B0JYN2_BOVIN:sp|Q3T054|RAN_BOVIN
HKSETDTSLIR	63.78	12856626	11	-1.4	6438376	22.71	1	5363	Ml_LAAO.raw	1.01E6	1	1	F1MGX0|F1MGX0_BOVIN:sp|Q3MHL7|TCPZ_BOVIN
AGALC(+57.02)LSR	63.77	8464382	8	-1.0	4242259	25.17	1	6232	Ml_LAAO.raw	2.81E8	2	2	sp|Q7SIH1|A2MG_BOVIN	Carbamidomethylation	C5:Carbamidomethylation:1000.00
IAVHC(+57.02)TVR	63.75	9545069	8	1.8	4782616	22.20	1	5180	Ml_LAAO.raw	1.29E7	2	2	A0A3Q1N8F8|A0A3Q1N8F8_BOVIN:A0A452DIZ2|A0A452DIZ2_BOVIN:sp|Q3T087|RL11_BOVIN	Carbamidomethylation	C5:Carbamidomethylation:1000.00
NGWSAQPVC(+57.02)IK	63.74	12586128	11	0.9	6303143	29.51	1	7693	Ml_LAAO.raw	1.76E7	1	1	A0A3Q1LS74|A0A3Q1LS74_BOVIN:A0A3Q1MP45|A0A3Q1MP45_BOVIN:sp|Q28085|CFAH_BOVIN	Carbamidomethylation	C9:Carbamidomethylation:1000.00
TLGSIVMM(+15.99)C(+57.02)R	63.72	11825559	10	-0.2	5922851	30.76	1	8108	Ml_LAAO.raw	1.13E7	1	1	A0A3Q1LS74|A0A3Q1LS74_BOVIN:A0A3Q1MP45|A0A3Q1MP45_BOVIN:sp|Q28085|CFAH_BOVIN	Oxidation (M); Carbamidomethylation	M8:Oxidation (M):8.69;C9:Carbamidomethylation:1000.00
LSPGGSTAFYR	63.71	11545720	11	0.5	5782936	28.07	1	7204	Ml_LAAO.raw	8.02E6	1	1	F1MVP0|F1MVP0_BOVIN
C(+57.02)C(+57.02)TESLVNR	63.67	11374907	9	1.8	5697537	23.71	1	5719	Ml_LAAO.raw	2.94E8	2	2	B0JYQ0|B0JYQ0_BOVIN:sp|P02769|ALBU_BOVIN:A0A140T897|A0A140T897_BOVIN	Carbamidomethylation	C1:Carbamidomethylation:1000.00;C2:Carbamidomethylation:1000.00
MQHLIAR	63.60	8674749	7	-2.2	4347437	22.82	1	5400	Ml_LAAO.raw	1.16E7	2	2	A5D984|A5D984_BOVIN:Q3ZC87|Q3ZC87_BOVIN
YTC(+57.02)RPGYR	63.60	10714919	8	-0.1	5367532	21.57	1	4960	Ml_LAAO.raw	1.69E7	2	2	A5D9D2|A5D9D2_BOVIN	Carbamidomethylation	C3:Carbamidomethylation:1000.00
SEYIHVLGK	63.54	10445603	9	0.6	5232877	27.88	1	7139	Ml_LAAO.raw	2.95E6	1	1	E1B805|E1B805_BOVIN
VPM(+15.99)M(+15.99)SDPQAVLR	63.52	13746636	12	-1.5	6883380	26.86	1	6797	Ml_LAAO.raw	6.35E6	1	1	sp|Q95121|PEDF_BOVIN	Oxidation (M)	M3:Oxidation (M):1000.00;M4:Oxidation (M):1000.00
LQDAPSGQVVR	63.51	11686200	11	0.9	5853178	23.81	1	5756	Ml_LAAO.raw	4.35E7	1	1	E1BH06|E1BH06_BOVIN:F1MVK1|F1MVK1_BOVIN
LYQDFSVLK	63.50	11115913	9	0.6	5568033	32.88	1	8796	Ml_LAAO.raw	2.64E7	1	1	E1BMJ0|E1BMJ0_BOVIN:sp|P50448|F12AI_BOVIN
YLYEIAR	63.45	9264861	7	-0.6	4642501	29.78	1	7787	Ml_LAAO.raw	7.08E7	4	4	B0JYQ0|B0JYQ0_BOVIN:sp|P02769|ALBU_BOVIN:A0A140T897|A0A140T897_BOVIN
YIYEIAR	63.45	9264861	7	-0.6	4642501	29.78	1	7787	Ml_LAAO.raw	7.08E7	4	4	A0A3Q1MIW0|A0A3Q1MIW0_BOVIN:sp|Q3SZ57|FETA_BOVIN
LTPLYELVK	63.40	10746324	9	0.5	5383238	36.02	1	9763	Ml_LAAO.raw	1.14E7	1	1	A0A3Q1MP40|A0A3Q1MP40_BOVIN:A0A3Q1LI40|A0A3Q1LI40_BOVIN:sp|Q29RQ1|CO7_BOVIN
VYLGPMR	63.39	8344422	7	0.9	4182288	28.01	1	7183	Ml_LAAO.raw	2.48E7	1	1	Q5EA67|Q5EA67_BOVIN
LQAEAFQAR	63.35	10325352	9	0.1	5172749	25.58	1	6379	Ml_LAAO.raw	3.22E7	1	1	sp|Q03247|APOE_BOVIN:A0A3Q1LPF0|A0A3Q1LPF0_BOVIN:A0A140T881|A0A140T881_BOVIN
LTPETLTR	63.15	9295182	8	-2.1	4657654	25.32	1	6287	Ml_LAAO.raw	1.81E8	2	2	Q3SZQ8|Q3SZQ8_BOVIN:A0A0A0MP92|A0A0A0MP92_BOVIN:sp|A2I7M9|SPA32_BOVIN
VSAALC(+57.02)TLVLK	63.12	11736791	11	0.0	5878468	33.86	1	9110	Ml_LAAO.raw	5.39E6	1	1	Q2KIF2|Q2KIF2_BOVIN:F6RMV5|F6RMV5_BOVIN	Carbamidomethylation	C6:Carbamidomethylation:1000.00
AC(+57.02)EPGVDYVYK	63.04	12995804	11	-0.4	6507972	28.25	1	7265	Ml_LAAO.raw	2.18E7	1	1	sp|Q2UVX4|CO3_BOVIN	Carbamidomethylation	C2:Carbamidomethylation:1000.00
RFSALQYLR	63.01	11526404	9	2.0	5773286	32.14	1	8558	Ml_LAAO.raw	1.02E7	1	1	sp|Q05443|LUM_BOVIN
FSALQYLR	63.01	9965392	8	-1.1	4992763	34.64	1	9357	Ml_LAAO.raw	3.18E7	1	1	sp|Q05443|LUM_BOVIN
RDPLTITVR	62.87	10696244	9	0.4	5358197	27.69	1	7076	Ml_LAAO.raw	2.58E7	1	1	sp|Q2UVX4|CO3_BOVIN
HVTLEQPR	62.86	9785247	8	-1.5	4902689	22.65	1	5339	Ml_LAAO.raw	1.14E7	1	1	Q862Q3|Q862Q3_BOVIN:sp|P01888|B2MG_BOVIN:A0A3Q1MU93|A0A3Q1MU93_BOVIN
GSTLFPPEGR	62.83	10595349	10	0.3	5307749	28.07	1	7202	Ml_LAAO.raw	3.74E7	1	1	sp|Q28085|CFAH_BOVIN
AWAYYSAVNPEK	62.79	13976615	12	-1.2	6998372	31.74	1	8425	Ml_LAAO.raw	2.27E6	1	1	F1N0I3|F1N0I3_BOVIN:sp|Q28107|FA5_BOVIN
YLQGETVR	62.79	9644978	8	-1.0	4832557	23.43	1	5620	Ml_LAAO.raw	2.72E8	1	1	A0A3Q1LS74|A0A3Q1LS74_BOVIN:A0A3Q1MP45|A0A3Q1MP45_BOVIN:sp|Q28085|CFAH_BOVIN
VSFFAWHR	62.75	10485243	8	2.8	5252709	33.88	1	9118	Ml_LAAO.raw	2.18E6	1	1	A5D7L1|A5D7L1_BOVIN
YGLSDC(+57.02)C(+57.02)SR	62.69	11164329	9	-0.6	5592234	24.07	1	5850	Ml_LAAO.raw	1.15E7	1	1	A0A3Q1MIW0|A0A3Q1MIW0_BOVIN:sp|Q3SZ57|FETA_BOVIN	Carbamidomethylation	C6:Carbamidomethylation:1000.00;C7:Carbamidomethylation:1000.00
LQEMAQIQR	62.66	11155757	9	-0.5	5587949	25.71	1	6423	Ml_LAAO.raw	8.43E6	1	1	F1MJK3|F1MJK3_BOVIN:A0A3Q1MNN6|A0A3Q1MNN6_BOVIN
SELAAWSR	62.65	9184559	8	-0.4	4602351	28.24	1	7264	Ml_LAAO.raw	1.52E7	1	1	sp|Q2KJF1|A1BG_BOVIN:A0A3Q1MJT2|A0A3Q1MJT2_BOVIN
VNIKPQVDR	62.54	10676088	9	-1.3	5348110	23.07	1	5493	Ml_LAAO.raw	1.36E7	2	2	sp|Q3MHL4|SAHH_BOVIN
SEITELRR	62.51	10025458	8	0.2	5022803	23.94	1	5802	Ml_LAAO.raw	2.69E7	2	2	sp|P06394|K1C10_BOVIN:A6QNZ7|A6QNZ7_BOVIN
ANRPFLVLIR	62.49	11977346	10	0.4	5998748	33.86	1	9111	Ml_LAAO.raw	2.16E7	1	1	A0A3Q1NJR8|A0A3Q1NJR8_BOVIN
VWDGNTLTYYR	62.47	13866567	11	-0.6	6943352	32.38	1	8629	Ml_LAAO.raw	4.57E6	1	1	A0A3Q1MU98|A0A3Q1MU98_BOVIN:sp|Q3MHN2|CO9_BOVIN
IPSHAVVAR	62.42	9485505	9	-1.1	4752820	22.22	1	5187	Ml_LAAO.raw	1.01E7	2	2	A0A3Q1NEQ0|A0A3Q1NEQ0_BOVIN:Q2HJF0|Q2HJF0_BOVIN
GTSQNDPNWVVR	62.36	13716531	12	0.4	6868341	28.17	1	7238	Ml_LAAO.raw	1.23E7	1	1	sp|Q28178|TSP1_BOVIN:F1N3A1|F1N3A1_BOVIN:A0A3Q1MQV3|A0A3Q1MQV3_BOVIN
ALDMEDFK	62.35	9674321	8	-0.7	4847230	30.94	1	8169	Ml_LAAO.raw	1.48E7	1	1	A0A3Q1LK49|A0A3Q1LK49_BOVIN:A5D7R6|A5D7R6_BOVIN
FDDENFILK	62.21	11395498	9	0.7	5707826	33.88	1	9117	Ml_LAAO.raw	1.75E6	1	1	A0A411KUF8|A0A411KUF8_BOVIN:Q9N138|Q9N138_BOVIN:A0A3Q1MEG6|A0A3Q1MEG6_BOVIN:Q861V5|Q861V5_BOVIN:Q864S5|Q864S5_BOVIN:G3X8B1|G3X8B1_BOVIN:sp|P62935|PPIA_BOVIN:A0A3Q1LSB7|A0A3Q1LSB7_BOVIN:A0A3Q1M6L4|A0A3Q1M6L4_BOVIN:sp|A4FV72|PPIE_BOVIN:G3MZS9|G3MZS9_BOVIN
EAFTMIGPR	62.18	10205062	9	-1.1	5112598	31.36	1	8303	Ml_LAAO.raw	8.57E7	2	2	A0A3Q1LS74|A0A3Q1LS74_BOVIN:A0A3Q1MP45|A0A3Q1MP45_BOVIN:sp|Q28085|CFAH_BOVIN
DSQPWEQALGR	62.05	12856051	11	-1.9	6438086	33.11	1	8869	Ml_LAAO.raw	4.53E6	1	1	sp|Q03247|APOE_BOVIN:A0A3Q1LPF0|A0A3Q1LPF0_BOVIN:A0A140T881|A0A140T881_BOVIN
ILWESASLLR	62.05	11866710	10	1.0	5943434	36.93	1	10024	Ml_LAAO.raw	3.36E7	1	1	sp|Q2UVX4|CO3_BOVIN
VDYGFQVK	62.05	9544811	8	-0.2	4782477	28.96	1	7509	Ml_LAAO.raw	1.75E7	1	1	E1BH06|E1BH06_BOVIN:F1MVK1|F1MVK1_BOVIN:sp|P01030|CO4_BOVIN
FKPTLSQQQK	62.04	12036611	10	-1.3	6028370	23.20	1	5539	Ml_LAAO.raw	2.69E8	2	2	Q5EA67|Q5EA67_BOVIN
QFYVAAQSIR	62.04	11816193	10	0.6	5918173	29.76	1	7781	Ml_LAAO.raw	3.21E6	1	1	F1N0I3|F1N0I3_BOVIN:sp|Q28107|FA5_BOVIN
AYRPGDTVK	62.03	10055243	9	-0.1	5037694	21.65	1	4988	Ml_LAAO.raw	6.06E6	1	1	E1BH06|E1BH06_BOVIN:F1MVK1|F1MVK1_BOVIN
HTTERDFHVDEQTTVKVPM(+15.99)M(+15.99)NR	62.00	27022542	22	-2.1	6765694	26.09	1	6543	Ml_LAAO.raw	3.2E6	1	1	sp|P34955|A1AT_BOVIN	Oxidation (M)	M19:Oxidation (M):1000.00;M20:Oxidation (M):1000.00
FGYGYVSGWGK	61.98	12195662	11	-7.3	6107859	33.81	1	9095	Ml_LAAO.raw	1.82E6	1	1	A6QPZ2|A6QPZ2_BOVIN:F1MBC5|F1MBC5_BOVIN:sp|P00741|FA9_BOVIN
WLPAGDALLQMITIHLPSPVTAQK	61.97	25994197	24	0.5	8674810	48.65	1	13152	Ml_LAAO.raw	2.86E6	1	1	sp|Q3SYU2|EF2_BOVIN
EGKPLPPHVR	61.95	11286404	10	-1.1	3772203	21.68	1	4997	Ml_LAAO.raw	8.27E5	1	1	E1BB08|E1BB08_BOVIN:A0A3Q1LJU5|A0A3Q1LJU5_BOVIN
TEDTIEFM(+15.99)C(+57.02)R	61.92	13165377	10	-0.1	6592761	28.09	1	7211	Ml_LAAO.raw	7.31E6	1	1	A0A3Q1M315|A0A3Q1M315_BOVIN	Oxidation (M); Carbamidomethylation	M8:Oxidation (M):1000.00;C9:Carbamidomethylation:1000.00
GQDKITYEC(+57.02)KK	61.89	13686708	11	-0.3	4572307	21.51	1	4939	Ml_LAAO.raw	1.35E6	1	1	A0A3Q1LS74|A0A3Q1LS74_BOVIN:A0A3Q1MP45|A0A3Q1MP45_BOVIN:sp|Q28085|CFAH_BOVIN	Carbamidomethylation	C9:Carbamidomethylation:1000.00
YLFLNDNR	61.87	10535243	8	-0.6	5277691	32.15	1	8559	Ml_LAAO.raw	1.05E7	1	1	Q2KIF2|Q2KIF2_BOVIN:F6RMV5|F6RMV5_BOVIN
NVIFVIDK	61.79	9465487	8	-0.4	4742814	32.67	1	8726	Ml_LAAO.raw	6.62E7	1	1	Q5EA67|Q5EA67_BOVIN
GQVLSALPR	61.77	9395501	9	-0.9	4707819	28.65	1	7405	Ml_LAAO.raw	6.64E6	1	1	A0A3Q1NJ24|A0A3Q1NJ24_BOVIN:A0A3Q1LKB9|A0A3Q1LKB9_BOVIN:A0A3Q1N1A7|A0A3Q1N1A7_BOVIN:sp|Q2KIG3|CBPB2_BOVIN
ELISNASDALDK	61.77	12746354	12	0.1	6383250	28.95	1	7507	Ml_LAAO.raw	5.99E6	1	1	G5E507|G5E507_BOVIN:sp|Q76LV1|HS90B_BOVIN
ANTFLGAK	61.76	8204443	8	0.3	4112296	25.30	1	6277	Ml_LAAO.raw	1.8E7	1	1	E1BH06|E1BH06_BOVIN:F1MVK1|F1MVK1_BOVIN:sp|P01030|CO4_BOVIN
RPPGFSPFR	61.74	10595613	9	-4.3	5307856	28.43	1	7330	Ml_LAAO.raw	9.59E6	1	1	sp|P01045|KNG2_BOVIN:sp|P01044|KNG1_BOVIN
NLEENYC(+57.02)R	61.70	10964607	8	-1.6	5492368	24.00	1	5824	Ml_LAAO.raw	1.38E7	1	1	sp|P06868|PLMN_BOVIN	Carbamidomethylation	C7:Carbamidomethylation:1000.00
C(+57.02)QAYYELR	61.66	11014913	8	1.6	5517538	27.89	1	7143	Ml_LAAO.raw	4.1E7	1	1	A0A3Q1LS74|A0A3Q1LS74_BOVIN:A0A3Q1MP45|A0A3Q1MP45_BOVIN:sp|Q28085|CFAH_BOVIN:A0A3Q1M315|A0A3Q1M315_BOVIN	Carbamidomethylation	C1:Carbamidomethylation:1000.00
WEKPFEMK	61.66	10935266	8	-3.0	5477689	28.64	1	7402	Ml_LAAO.raw	1.31E8	2	2	sp|P34955|A1AT_BOVIN
MDSVITALSR	61.62	10915645	10	0.3	5467897	32.45	1	8653	Ml_LAAO.raw	1.14E7	1	1	sp|E1BF81|CBG_BOVIN
EDGGGWWYNR	61.62	12385105	10	-2.2	6202612	32.83	1	8778	Ml_LAAO.raw	3.04E6	1	1	A6QPX7|A6QPX7_BOVIN:sp|P02676|FIBB_BOVIN:F1MAV0|F1MAV0_BOVIN:A0A3Q1MG04|A0A3Q1MG04_BOVIN
NWWTDSGAEK	61.57	11925149	10	-0.6	5972643	31.08	1	8215	Ml_LAAO.raw	1.6E7	1	1	Q08E14|Q08E14_BOVIN
LSPTPEQTRR	61.50	11836309	10	0.0	3955509	21.29	1	4866	Ml_LAAO.raw	7.98E6	2	2	sp|P28800|A2AP_BOVIN
QITLNDLPVGR	61.48	12246826	11	1.1	6133492	33.55	1	9010	Ml_LAAO.raw	2.01E6	1	1	A0A3Q1MAI4|A0A3Q1MAI4_BOVIN:A0A3Q1LW10|A0A3Q1LW10_BOVIN:A0A452DI43|A0A452DI43_BOVIN:sp|Q9BGI2|PRDX4_BOVIN
QITINDLPVGR	61.48	12246826	11	1.1	6133492	33.55	1	9010	Ml_LAAO.raw	2.01E6	1	1
DFHVDEQTTVKVPM(+15.99)M(+15.99)NR	61.39	20779561	17	-0.8	6936588	28.33	1	7295	Ml_LAAO.raw	5.69E6	1	1	sp|P34955|A1AT_BOVIN	Oxidation (M)	M14:Oxidation (M):1000.00;M15:Oxidation (M):1000.00
IYLLEC(+57.02)K	61.35	9374943	7	-1.5	4697537	30.45	1	8009	Ml_LAAO.raw	6.31E6	1	1	sp|P06868|PLMN_BOVIN	Carbamidomethylation	C6:Carbamidomethylation:1000.00
SFFPENWLWK	61.33	13526553	10	-4.1	6773322	42.71	1	11638	Ml_LAAO.raw	6.45E6	1	1	E1BH06|E1BH06_BOVIN:F1MVK1|F1MVK1_BOVIN
LATALSLSNR	61.30	10445928	10	0.8	5233041	28.41	1	7323	Ml_LAAO.raw	6.4E6	1	1	A0A3Q1MFR4|A0A3Q1MFR4_BOVIN:E1BNR0|E1BNR0_BOVIN
FFKPAMPFDLM(+15.99)VYVTNPDGSPAR	61.22	26152551	23	1.2	8727600	40.53	1	11038	Ml_LAAO.raw	1.01E6	1	1	sp|Q2UVX4|CO3_BOVIN	Oxidation (M)	M11:Oxidation (M):12.35
LATPARPGATQAR	61.08	13087262	13	-0.6	4372491	22.58	1	5317	Ml_LAAO.raw	1.58E7	2	2	F1N1I6|F1N1I6_BOVIN
SLTMSQVDLYIPK	61.07	14937799	13	-6.9	7478921	37.19	1	10100	Ml_LAAO.raw	8.33E6	1	1	sp|E1BF81|CBG_BOVIN
LILVDYILFK	61.01	12357529	10	-0.4	6188835	44.74	1	12164	Ml_LAAO.raw	2.06E6	1	1	A5PJ69|A5PJ69_BOVIN
GQIVSVHR	60.98	8945035	8	0.2	4482591	22.57	1	5310	Ml_LAAO.raw	2.61E7	2	2	E1BH06|E1BH06_BOVIN:F1MVK1|F1MVK1_BOVIN
EATFQMELPK	60.97	11925798	10	4.0	5972996	32.68	1	8730	Ml_LAAO.raw	0	1	1	Q5EA67|Q5EA67_BOVIN
ALKAWSVAR	60.84	10005818	9	-0.5	5012979	26.34	1	6629	Ml_LAAO.raw	4.4E7	2	2	B0JYQ0|B0JYQ0_BOVIN:sp|P02769|ALBU_BOVIN:A0A140T897|A0A140T897_BOVIN
KGFFPEIR	60.82	9925443	8	-1.1	4972789	31.54	1	8358	Ml_LAAO.raw	5.51E7	2	2	A0A3Q1LS74|A0A3Q1LS74_BOVIN:A0A3Q1MP45|A0A3Q1MP45_BOVIN:sp|Q28085|CFAH_BOVIN
LEGNPVILGK	60.80	10386073	10	-0.3	5203108	28.50	1	7354	Ml_LAAO.raw	3.24E6	1	1	Q3T085|Q3T085_BOVIN:sp|P19879|MIME_BOVIN
ASEVGLLLNFMGFHM(+15.99)YK	60.80	19719586	17	-1.4	9869852	45.52	1	12366	Ml_LAAO.raw	1.34E7	2	2	sp|P01017|ANGT_BOVIN	Oxidation (M)	M15:Oxidation (M):24.67
DDPQTHHYVVAVVK	60.77	16068103	14	0.2	5366108	26.05	1	6528	Ml_LAAO.raw	6.62E6	1	1	A0A3Q1NEQ0|A0A3Q1NEQ0_BOVIN:Q2HJF0|Q2HJF0_BOVIN
SGEQVAFK	60.68	8644341	8	-0.9	4332239	23.63	1	5693	Ml_LAAO.raw	1.33E8	1	1	A0A3Q1LS74|A0A3Q1LS74_BOVIN:A0A3Q1MP45|A0A3Q1MP45_BOVIN:sp|Q28085|CFAH_BOVIN
SVFLEMNIPYSVVR	60.60	16528596	14	1.1	8274380	40.46	1	11018	Ml_LAAO.raw	2.12E6	1	1	F1MY85|F1MY85_BOVIN
WHHVSAER	60.52	10204890	8	0.8	3411705	21.17	1	4825	Ml_LAAO.raw	1.47E6	2	2	F1MER7|F1MER7_BOVIN
NGEWSQLPK	60.52	10575193	9	-0.9	5297664	28.59	1	7383	Ml_LAAO.raw	4.17E7	1	1	A0A3Q1LS74|A0A3Q1LS74_BOVIN:A0A3Q1MP45|A0A3Q1MP45_BOVIN:sp|Q28085|CFAH_BOVIN
IHELYLPK	60.50	10115753	8	2.6	5067962	28.15	1	7230	Ml_LAAO.raw	4.51E6	1	1	sp|A2I7M9|SPA32_BOVIN
IREEYPDR	60.27	10765250	8	-1.1	3598486	22.34	1	5231	Ml_LAAO.raw	8.87E7	2	2	sp|Q3MHM5|TBB4B_BOVIN:sp|Q2KJD0|TBB5_BOVIN:E1BJK2|E1BJK2_BOVIN:A0A3Q1M442|A0A3Q1M442_BOVIN
HGPTITVK	60.26	8514865	8	-0.7	4267502	22.50	1	5286	Ml_LAAO.raw	1.49E7	1	1	F1MMK9|F1MMK9_BOVIN:A0A3Q1MGB8|A0A3Q1MGB8_BOVIN
ATVIYEGER	60.19	10365189	9	1.7	5192676	24.89	1	6134	Ml_LAAO.raw	2.36E7	1	1	A0A140T843|A0A140T843_BOVIN:sp|P17690|APOH_BOVIN
WEKPFEM(+15.99)K	60.18	11095215	8	-0.5	5557678	25.46	1	6338	Ml_LAAO.raw	9.78E7	2	2	sp|P34955|A1AT_BOVIN	Oxidation (M)	M7:Oxidation (M):1000.00
DTQSIIFLGK	60.12	11206128	10	1.4	5613145	34.43	1	9288	Ml_LAAO.raw	9.18E6	1	1	sp|A2I7M9|SPA32_BOVIN
LSNNQLASLPR	60.11	12116622	11	0.4	6068386	29.01	1	7525	Ml_LAAO.raw	7.23E6	1	1	A6QP30|A6QP30_BOVIN
AIHLTM(+15.99)PQLTLK	60.07	13807799	12	-0.1	4612672	31.44	1	8327	Ml_LAAO.raw	3.59E7	1	1	sp|P01017|ANGT_BOVIN	Oxidation (M)	M6:Oxidation (M):1000.00
ETQSIIFLGK	60.06	11346284	10	1.9	5683226	33.39	1	8957	Ml_LAAO.raw	2.5E7	1	1	Q3SZQ8|Q3SZQ8_BOVIN:A0A0A0MP92|A0A0A0MP92_BOVIN
IFEGNNNVR	59.98	10615254	9	0.9	5317704	23.62	1	5687	Ml_LAAO.raw	8.29E6	1	1	F1N0I3|F1N0I3_BOVIN:sp|Q28107|FA5_BOVIN
ELPDPQESIQR	59.97	13106466	11	1.0	6563312	27.79	1	7109	Ml_LAAO.raw	4.62E7	1	1	G3X6N3|G3X6N3_BOVIN
LTGMAFR	59.61	7944109	7	-0.1	3982127	27.94	1	7159	Ml_LAAO.raw	2.03E7	1	1	sp|P10096|G3P_BOVIN
LATNAAVTVLR	59.56	11276663	11	0.1	5648405	29.30	1	7623	Ml_LAAO.raw	4.3E6	1	1	G3X861|G3X861_BOVIN:sp|Q3ZCI9|TCPQ_BOVIN
HIVENAVQK	59.49	10365665	9	0.4	5192908	21.33	1	4879	Ml_LAAO.raw	8.54E5	1	1	F1MPE5|F1MPE5_BOVIN:A0A3Q1LV36|A0A3Q1LV36_BOVIN
VAESTQVLELPFKGDDITMVLILPK	59.47	27555081	25	-0.4	9195096	44.49	1	12103	Ml_LAAO.raw	1.89E7	1	1	A0A3Q1NJR8|A0A3Q1NJR8_BOVIN
VEIIANDQGNR	59.44	12276207	11	1.5	6148185	24.63	1	6042	Ml_LAAO.raw	1.15E7	1	1	sp|P19120|HSP7C_BOVIN:A0A3Q1LMS5|A0A3Q1LMS5_BOVIN:A0A5A4U8C3|A0A5A4U8C3_BOVIN:K8FK38|K8FK38_BOVIN:sp|Q27975|HS71A_BOVIN:A0A5A4UAK7|A0A5A4UAK7_BOVIN:sp|Q27965|HS71B_BOVIN:A0A5A4U7U6|A0A5A4U7U6_BOVIN:A0A5A4UBP5|A0A5A4UBP5_BOVIN
VEILANDQGNR	59.44	12276207	11	1.5	6148185	24.63	1	6042	Ml_LAAO.raw	1.15E7	1	1
DAEAWFNEK	59.41	11084825	9	1.0	5552491	31.84	1	8458	Ml_LAAO.raw	4.08E6	1	1	sp|P06394|K1C10_BOVIN:A6QNZ7|A6QNZ7_BOVIN
STTPDITGYR	59.34	11095353	10	0.9	5557754	26.58	1	6713	Ml_LAAO.raw	8.69E6	1	1	A0A3Q1M4K6|A0A3Q1M4K6_BOVIN:B8Y9T0|B8Y9T0_BOVIN:B8Y9S9|B8Y9S9_BOVIN:sp|P07589|FINC_BOVIN:G5E5A8|G5E5A8_BOVIN:G5E5B0|G5E5B0_BOVIN:G5E5A9|G5E5A9_BOVIN
VVEESELAR	59.32	10305294	9	-2.9	5162705	24.07	1	5852	Ml_LAAO.raw	2.24E7	1	1	A0A3Q1MU98|A0A3Q1MU98_BOVIN:sp|Q3MHN2|CO9_BOVIN
TASDFISK	59.03	8674338	8	-0.5	4347239	24.32	1	5935	Ml_LAAO.raw	3.92E7	1	1	F1N1I6|F1N1I6_BOVIN
VQPYLDEFQKK	59.01	13937241	11	0.3	6978696	29.25	1	7606	Ml_LAAO.raw	1.77E7	1	1	V6F9A2|V6F9A2_BOVIN:sp|P15497|APOA1_BOVIN
ELFESYIEGR	58.99	12415928	10	-3.1	6218018	34.62	1	9347	Ml_LAAO.raw	4.97E6	1	1	A0A452DI66|A0A452DI66_BOVIN:sp|P00735|THRB_BOVIN
LSYTC(+57.02)EEGFK	58.97	12325383	10	-1.9	6172753	28.14	1	7226	Ml_LAAO.raw	3.32E6	1	1	A0A3Q1M315|A0A3Q1M315_BOVIN	Carbamidomethylation	C5:Carbamidomethylation:1000.00
DETNYGIPQR	58.97	11915520	10	0.1	5967833	26.41	1	6653	Ml_LAAO.raw	8.97E6	1	1	sp|P63243|RACK1_BOVIN
LM(+15.99)GSNEGEFK	58.94	11264965	10	-2.4	5642542	23.29	1	5572	Ml_LAAO.raw	3.7E7	1	1	Q08E14|Q08E14_BOVIN	Oxidation (M)	M2:Oxidation (M):1000.00
LKPDPNTLC(+57.02)DEFKADEKK	58.89	21470569	18	0.3	5377717	29.37	1	7648	Ml_LAAO.raw	2.76E7	1	1	B0JYQ0|B0JYQ0_BOVIN:sp|P02769|ALBU_BOVIN:A0A140T897|A0A140T897_BOVIN	Carbamidomethylation	C9:Carbamidomethylation:1000.00
YYC(+57.02)FR	58.88	8073374	5	-1.8	4046752	26.56	1	6706	Ml_LAAO.raw	9.81E8	1	1	A0A452DI25|A0A452DI25_BOVIN:sp|Q3SZV7|HEMO_BOVIN	Carbamidomethylation	C3:Carbamidomethylation:1000.00
SGNQFVLYR	58.73	10825509	9	-0.5	5422825	30.08	1	7887	Ml_LAAO.raw	3.68E7	1	1	sp|P01045|KNG2_BOVIN:sp|P01044|KNG1_BOVIN
NLPATDSIQR	58.70	11135778	10	-2.0	5577950	25.11	1	6214	Ml_LAAO.raw	1.94E7	1	1	A5PJT7|A5PJT7_BOVIN:A0A3S5ZPB5|A0A3S5ZPB5_BOVIN:A0A3Q1MCW2|A0A3Q1MCW2_BOVIN:A0A3Q1M5Q6|A0A3Q1M5Q6_BOVIN
DLGEEHFK	58.69	9734504	8	-1.5	4877318	24.06	1	5848	Ml_LAAO.raw	4.05E8	2	2	B0JYQ0|B0JYQ0_BOVIN:sp|P02769|ALBU_BOVIN:A0A140T897|A0A140T897_BOVIN
GPLNLER	58.67	7974395	7	-0.3	3997269	26.11	1	6548	Ml_LAAO.raw	1.71E7	1	1	Q2KIF2|Q2KIF2_BOVIN:F6RMV5|F6RMV5_BOVIN
GGWTVIQNR	58.64	10295355	9	-0.3	5157749	29.09	1	7553	Ml_LAAO.raw	1.44E7	1	1	A6QPX7|A6QPX7_BOVIN:sp|P02676|FIBB_BOVIN:F1MAV0|F1MAV0_BOVIN:A0A3Q1MG04|A0A3Q1MG04_BOVIN
HLHHLLR	58.53	9245406	7	-1.1	4632771	21.62	1	4975	Ml_LAAO.raw	1.49E7	1	1	sp|E1BF81|CBG_BOVIN
WKETLYSVM(+15.99)PGLK	58.48	15668115	13	-2.7	7844109	31.30	1	8286	Ml_LAAO.raw	3.25E6	1	1	Q5EA67|Q5EA67_BOVIN	Oxidation (M)	M9:Oxidation (M):1000.00
LADEDM(+15.99)NSFK	58.48	11845020	10	-1.1	5932576	23.82	1	5757	Ml_LAAO.raw	2.29E7	1	1	A0A3Q1LQ21|A0A3Q1LQ21_BOVIN:sp|P56652|ITIH3_BOVIN	Oxidation (M)	M6:Oxidation (M):1000.00
RGIPFTGK	58.43	8745024	8	-1.4	4382579	24.96	1	6158	Ml_LAAO.raw	5.04E7	1	1	sp|Q7SIH1|A2MG_BOVIN
NRWEEPNQK	58.30	11995684	9	0.0	6007914	22.43	1	5263	Ml_LAAO.raw	1.9E8	2	2	sp|Q2UVX4|CO3_BOVIN
ESYSIYVYK	58.24	11505546	9	-1.4	5762838	30.71	1	8093	Ml_LAAO.raw	4.69E6	1	1	E1B8G9|E1B8G9_BOVIN:A5D7N2|A5D7N2_BOVIN:G8JL06|G8JL06_BOVIN:A0A3Q1MBN5|A0A3Q1MBN5_BOVIN:A0A3Q1MEU7|A0A3Q1MEU7_BOVIN
IKVENTEENRR	58.01	13867216	11	-0.7	3476874	20.92	1	4745	Ml_LAAO.raw	1.16E6	2	2	A5PK73|A5PK73_BOVIN:sp|Q3T0S5|ALDOB_BOVIN:A0A3Q1MFK7|A0A3Q1MFK7_BOVIN:G3MXL6|G3MXL6_BOVIN
IIAPPERK	57.81	9225599	8	-0.5	4622870	22.49	1	5284	Ml_LAAO.raw	7.03E7	2	2	sp|P60712|ACTB_BOVIN:sp|P63258|ACTG_BOVIN:sp|Q3ZC07|ACTC_BOVIN:sp|P68138|ACTS_BOVIN
TLATDILMGVLK	57.80	12737316	12	-0.3	6378729	44.75	1	12167	Ml_LAAO.raw	8.05E5	1	1	A5D7D9|A5D7D9_BOVIN
VQPYLDEFQK	57.72	12656292	10	-0.9	6338213	31.63	1	8390	Ml_LAAO.raw	6.12E7	1	1	V6F9A2|V6F9A2_BOVIN:sp|P15497|APOA1_BOVIN
LLHAGFK	57.71	7844595	7	-0.9	3932367	24.06	1	5847	Ml_LAAO.raw	7.64E7	1	1	A0A452DI66|A0A452DI66_BOVIN:sp|P00735|THRB_BOVIN
ILHAGFK	57.71	7844595	7	-0.9	3932367	24.06	1	5847	Ml_LAAO.raw	7.64E7	1	1
THHNDTELIRK	57.62	13627004	11	-5.2	4552384	21.20	1	4835	Ml_LAAO.raw	1.06E5	1	1	F1MC86|F1MC86_BOVIN:A0A3Q1LR60|A0A3Q1LR60_BOVIN:Q2T9U0|Q2T9U0_BOVIN:A0A3Q1LUN6|A0A3Q1LUN6_BOVIN
FGFPEGSVELYAEK	57.61	15717507	14	-1.1	7868818	36.13	1	9795	Ml_LAAO.raw	3.1E6	1	1	Q862D8|Q862D8_BOVIN:Q862E1|Q862E1_BOVIN:Q862Q2|Q862Q2_BOVIN:sp|Q3T169|RS3_BOVIN
C(+57.02)DSSPDSAEDVRK	57.58	14646150	13	-0.4	7333145	21.15	1	4818	Ml_LAAO.raw	3.68E5	2	2	sp|P12763|FETUA_BOVIN:B0JYN6|B0JYN6_BOVIN	Carbamidomethylation	C1:Carbamidomethylation:1000.00
QDGSVDFGR	57.57	9794359	9	-1.5	4907245	24.20	1	5896	Ml_LAAO.raw	1.36E7	1	1	A6QPX7|A6QPX7_BOVIN:sp|P02676|FIBB_BOVIN:F1MAV0|F1MAV0_BOVIN:A0A3Q1MG04|A0A3Q1MG04_BOVIN
DFVQPPTR	57.55	9584872	8	-0.2	4802508	26.03	1	6521	Ml_LAAO.raw	10000000	1	1	sp|P01044|KNG1_BOVIN
LGYFPWQVLLLGK	57.35	15328755	13	-0.3	7674448	48.14	1	13027	Ml_LAAO.raw	5.23E5	1	1	E1BJ49|E1BJ49_BOVIN
SYDVAYQVR	57.25	10995298	9	-0.4	5507720	27.54	1	7024	Ml_LAAO.raw	1.07E7	1	1	Q3MHH8|Q3MHH8_BOVIN:F1MJQ3|F1MJQ3_BOVIN
ASFSVLGDILGSAM(+15.99)R	57.22	15387762	15	0.1	7703955	41.58	1	11337	Ml_LAAO.raw	7.63E7	2	2	sp|Q7SIH1|A2MG_BOVIN	Oxidation (M)	M14:Oxidation (M):1000.00
SEQPSLVIQK	57.22	11276187	10	-1.3	5648159	26.46	1	6671	Ml_LAAO.raw	4.03E6	1	1	A0A3Q1MFR4|A0A3Q1MFR4_BOVIN:E1BNR0|E1BNR0_BOVIN
GVFSFSFR	57.20	9454708	8	-0.9	4737423	37.06	1	10060	Ml_LAAO.raw	1.44E7	1	1	F1MJK3|F1MJK3_BOVIN:A0A3Q1MNN6|A0A3Q1MNN6_BOVIN
NTLIIYLDK	57.09	10916227	9	2.4	5468199	34.29	1	9244	Ml_LAAO.raw	1.63E7	1	1	sp|Q2UVX4|CO3_BOVIN
DVSEVVTPR	57.09	10005189	9	5.3	5012694	25.14	1	6224	Ml_LAAO.raw	1.69E7	1	1	sp|P81187|CFAB_BOVIN
AAVYNHFISDGVKK	57.07	15478096	14	-0.4	5169436	27.11	1	6878	Ml_LAAO.raw	2.33E7	1	1	sp|Q2UVX4|CO3_BOVIN
NLMLHHEFLQR	57.04	14367346	11	-0.4	4799186	28.85	1	7472	Ml_LAAO.raw	5.71E6	1	1	F1N102|F1N102_BOVIN
LSPLAQELR	56.99	10255869	9	1.2	5138013	29.90	1	7828	Ml_LAAO.raw	1.07E8	1	1	V6F9A2|V6F9A2_BOVIN:sp|P15497|APOA1_BOVIN
TVM(+15.99)ENFVAFVDK	56.90	14146802	12	-1.8	7083461	35.42	1	9581	Ml_LAAO.raw	2.97E7	1	1	sp|P02769|ALBU_BOVIN:A0A140T897|A0A140T897_BOVIN	Oxidation (M)	M3:Oxidation (M):1000.00
C(+57.02)NLLAEK	56.86	8464269	7	0.3	4242209	24.64	1	6046	Ml_LAAO.raw	1.88E8	1	1	sp|P12763|FETUA_BOVIN:B0JYN6|B0JYN6_BOVIN	Carbamidomethylation	C1:Carbamidomethylation:1000.00
YEVSVYALK	56.84	10705648	9	0.8	5362901	31.64	1	8391	Ml_LAAO.raw	7.11E6	1	1	A0A3Q1M4K6|A0A3Q1M4K6_BOVIN:B8Y9T0|B8Y9T0_BOVIN:B8Y9S9|B8Y9S9_BOVIN:sp|P07589|FINC_BOVIN:G5E5A8|G5E5A8_BOVIN:G5E5B0|G5E5B0_BOVIN:G5E5A9|G5E5A9_BOVIN
DFNQLSSR	56.82	9654567	8	0.2	4837357	25.31	1	6284	Ml_LAAO.raw	2.22E7	1	1	A0A3Q1MIW0|A0A3Q1MIW0_BOVIN:sp|Q3SZ57|FETA_BOVIN
SDGTWFR	56.81	8673875	7	-0.2	4347010	29.46	1	7678	Ml_LAAO.raw	2.77E7	1	1	A0A3Q1LS74|A0A3Q1LS74_BOVIN:A0A3Q1MP45|A0A3Q1MP45_BOVIN:sp|Q28085|CFAH_BOVIN
WSEQTPHK	56.75	10114774	8	-0.3	5067458	21.92	1	5082	Ml_LAAO.raw	3.12E7	2	2	sp|P06868|PLMN_BOVIN
SLINDYVK	56.68	9505073	8	-0.6	4762606	30.55	1	8039	Ml_LAAO.raw	1.51E7	1	1	sp|A2I7M9|SPA32_BOVIN
ENSDFAPFR	56.67	10814828	9	-0.5	5417484	30.09	1	7892	Ml_LAAO.raw	1.22E7	1	1	F1MKS5|F1MKS5_BOVIN:Q9BGU1|Q9BGU1_BOVIN
SVPM(+15.99)VPPGIK	56.48	10395736	10	0.0	5207941	27.87	1	7137	Ml_LAAO.raw	2.03E7	1	1	sp|Q05443|LUM_BOVIN	Oxidation (M)	M4:Oxidation (M):1000.00
WQSIPR	56.46	7854184	6	0.4	3937166	25.87	1	6469	Ml_LAAO.raw	2.14E8	2	2	A0A3Q1LS74|A0A3Q1LS74_BOVIN:A0A3Q1MP45|A0A3Q1MP45_BOVIN:sp|Q28085|CFAH_BOVIN
SLHLDNFSNR	56.43	12015840	10	1.6	6018002	27.98	1	7174	Ml_LAAO.raw	7.65E6	1	1	F1N0I3|F1N0I3_BOVIN:sp|Q28107|FA5_BOVIN
VPMMNR	56.38	7463568	6	-2.2	3741848	23.29	1	5571	Ml_LAAO.raw	3.47E8	2	2	sp|P34955|A1AT_BOVIN
DLASGLIGLLLIC(+57.02)K	56.33	14848636	14	-3.7	7434363	50.26	1	13556	Ml_LAAO.raw	1.35E6	1	1	F1N0I3|F1N0I3_BOVIN:sp|Q28107|FA5_BOVIN	Carbamidomethylation	C13:Carbamidomethylation:1000.00
GIPFTGK	56.23	7184014	7	-0.4	3602078	27.72	1	7085	Ml_LAAO.raw	0	1	1	sp|Q7SIH1|A2MG_BOVIN
AALTIDEK	56.21	8594651	8	-1.0	4307394	24.41	1	5965	Ml_LAAO.raw	3.54E9	2	2	sp|P34955|A1AT_BOVIN
LLAALLEDEGGSGRPLLQAAK	56.01	21211792	21	-0.2	7080669	36.76	1	9972	Ml_LAAO.raw	5.61E6	1	1	A0A3Q1MLQ7|A0A3Q1MLQ7_BOVIN
GSQYWR	55.87	7953664	6	-1.2	3986900	24.83	1	6113	Ml_LAAO.raw	4.82E7	1	1	Q3ZBS7|Q3ZBS7_BOVIN
FTGSQPFGR	55.86	9954824	9	-0.6	4987482	26.12	1	6554	Ml_LAAO.raw	1.07E7	1	1	sp|Q28178|TSP1_BOVIN:F1N3A1|F1N3A1_BOVIN:A0A3Q1MQV3|A0A3Q1MQV3_BOVIN
ISDANLR	55.84	7874188	7	-0.4	3947165	22.78	1	5388	Ml_LAAO.raw	4.38E7	1	1	sp|P01017|ANGT_BOVIN
YETLISTHESTIR	55.81	15487783	13	1.0	5172672	28.37	1	7308	Ml_LAAO.raw	7.47E6	1	1	A0A3Q1MV91|A0A3Q1MV91_BOVIN:Q3SZZ9|Q3SZZ9_BOVIN:F1MGU7|F1MGU7_BOVIN
LVPIYDLIPVK	55.69	12687744	11	-0.9	6353939	41.48	1	11308	Ml_LAAO.raw	1.24E7	1	1	A0A3Q1MU98|A0A3Q1MU98_BOVIN:sp|Q3MHN2|CO9_BOVIN
IGVPLSVAVK	55.63	9816223	10	-0.1	4918183	31.59	1	8376	Ml_LAAO.raw	2.41E7	1	1	E1BH06|E1BH06_BOVIN:F1MVK1|F1MVK1_BOVIN
FQDLVDAVR	55.61	10615505	9	-0.6	5317822	31.55	1	8362	Ml_LAAO.raw	1.07E7	1	1	sp|Q28178|TSP1_BOVIN:F1N3A1|F1N3A1_BOVIN:A0A3Q1MQV3|A0A3Q1MQV3_BOVIN
EAFTM(+15.99)IGPR	55.59	10365011	9	0.6	5192581	27.89	1	7142	Ml_LAAO.raw	5.34E7	1	1	A0A3Q1LS74|A0A3Q1LS74_BOVIN:A0A3Q1MP45|A0A3Q1MP45_BOVIN:sp|Q28085|CFAH_BOVIN	Oxidation (M)	M5:Oxidation (M):1000.00
NLLTDLEAK	55.58	10155549	9	-0.7	5087844	35.58	1	9631	Ml_LAAO.raw	2.73E7	1	1	F1MJK3|F1MJK3_BOVIN:A0A3Q1MNN6|A0A3Q1MNN6_BOVIN
IIEPQGLR	55.55	9245392	8	-1.3	4632763	26.61	1	6721	Ml_LAAO.raw	1.09E8	1	1	A0A3Q1LK49|A0A3Q1LK49_BOVIN:A5D7R6|A5D7R6_BOVIN
GSELVVAGK	55.48	8584811	9	-0.6	4302476	23.87	1	5777	Ml_LAAO.raw	1.49E8	1	1	Q5EA67|Q5EA67_BOVIN
MVSGFIPVK	55.47	9765416	9	0.0	4892781	31.57	1	8367	Ml_LAAO.raw	2.82E7	1	1	F1MJK3|F1MJK3_BOVIN:A0A3Q1MNN6|A0A3Q1MNN6_BOVIN
M(+15.99)KGFSLLPGLK	55.44	12056842	11	0.5	6038497	33.84	1	9103	Ml_LAAO.raw	2.56E6	1	1	sp|P01017|ANGT_BOVIN	Oxidation (M)	M1:Oxidation (M):1000.00
ISIGSHSPSKK	55.40	11396299	11	0.4	3808841	21.38	1	4895	Ml_LAAO.raw	3.38E5	1	1	A0A3Q1LPV3|A0A3Q1LPV3_BOVIN:sp|A5D7B7|SEPR_BOVIN
FPGQLNADLRK	55.35	12576829	11	0.9	6298492	28.00	1	7180	Ml_LAAO.raw	3.91E6	1	1	sp|Q3MHM5|TBB4B_BOVIN:sp|Q2KJD0|TBB5_BOVIN:E1BJK2|E1BJK2_BOVIN:A0A3Q1M442|A0A3Q1M442_BOVIN
LLLQNTDR	55.32	9715400	8	-0.3	4867771	25.52	1	6361	Ml_LAAO.raw	1.76E8	2	2	Q5EA67|Q5EA67_BOVIN
LSINTQNKR	55.31	10725989	9	-1.7	3585396	22.31	1	5219	Ml_LAAO.raw	2.01E7	1	1	sp|Q2UVX4|CO3_BOVIN
DYFM(+15.99)SC(+57.02)PNR	55.31	12044641	9	0.4	6032396	25.86	1	6465	Ml_LAAO.raw	1.76E8	1	1	A0A452DI25|A0A452DI25_BOVIN:sp|Q3SZV7|HEMO_BOVIN	Oxidation (M); Carbamidomethylation	M4:Oxidation (M):1000.00;C6:Carbamidomethylation:1000.00
TQEELTPFFK	55.31	12386183	10	-0.1	6203163	34.54	1	9321	Ml_LAAO.raw	8.96E6	1	1	sp|P81644|APOA2_BOVIN
SLEYLDLSFNQM(+15.99)TK	55.24	17038076	14	0.3	8529113	36.76	1	9973	Ml_LAAO.raw	3.38E6	1	1	sp|Q05443|LUM_BOVIN	Oxidation (M)	M12:Oxidation (M):1000.00
TVYVSDDTR	55.20	10544930	9	-0.5	5282535	23.22	1	5547	Ml_LAAO.raw	7.56E6	1	1	sp|Q6R8F2|CADH1_BOVIN:A0A3Q1MSS6|A0A3Q1MSS6_BOVIN:F1N619|F1N619_BOVIN:A6QLC4|A6QLC4_BOVIN
NEYLDGR	55.20	8653929	7	-0.9	4337033	23.46	1	5631	Ml_LAAO.raw	2.64E7	1	1	sp|P06868|PLMN_BOVIN
AEVDDVIQVR	55.17	11425931	10	2.3	5723052	29.34	1	7639	Ml_LAAO.raw	8.92E6	1	1	F1N0I3|F1N0I3_BOVIN:sp|Q28107|FA5_BOVIN
GVFYQTVSR	55.16	10555399	9	1.6	5287781	27.93	1	7155	Ml_LAAO.raw	1.36E7	1	1	E1BI98|E1BI98_BOVIN
IFQWPSFK	55.14	10515491	8	0.3	5267820	37.64	1	10221	Ml_LAAO.raw	2.71E7	2	2	F1MJK3|F1MJK3_BOVIN:A0A3Q1MNN6|A0A3Q1MNN6_BOVIN
VQYTVC(+57.02)IWR	55.12	12236121	9	1.8	6128144	33.95	1	9140	Ml_LAAO.raw	1.63E6	1	1	E1BH06|E1BH06_BOVIN:F1MVK1|F1MVK1_BOVIN:sp|P01030|CO4_BOVIN	Carbamidomethylation	C6:Carbamidomethylation:1000.00
ASITPGTILIILTGR	55.09	15249240	15	-1.0	7634685	47.79	1	12939	Ml_LAAO.raw	4.79E5	1	1	G3N2R1|G3N2R1_BOVIN:A8NJ40|A8NJ40_BOVIN:sp|Q58DQ3|RL6_BOVIN
VGLVAVDK	55.05	7994803	8	-0.4	4007473	25.45	1	6333	Ml_LAAO.raw	1.25E8	2	2	sp|Q2UVX4|CO3_BOVIN
LNNELLAK	54.96	9135233	8	0.0	4577689	26.15	1	6563	Ml_LAAO.raw	1.15E9	3	3	sp|P34955|A1AT_BOVIN
LWDLTTGTTTR	54.93	12636459	11	0.0	6328302	32.62	1	8711	Ml_LAAO.raw	4.73E6	1	1	sp|P63243|RACK1_BOVIN
AILYNYR	54.93	9114865	7	1.2	4567511	28.09	1	7209	Ml_LAAO.raw	5.2E7	1	1	sp|Q2UVX4|CO3_BOVIN
ATSGTEHQFC(+57.02)GGR	54.88	14065997	13	1.8	7043084	21.80	1	5041	Ml_LAAO.raw	1.67E6	1	1	Q2HJB6|Q2HJB6_BOVIN	Carbamidomethylation	C10:Carbamidomethylation:1000.00
LNKPGVYTR	54.86	10465873	9	-1.9	3498690	22.63	1	5334	Ml_LAAO.raw	4.55E6	2	2	E1BCW0|E1BCW0_BOVIN
LGSDM(+15.99)EDLR	54.84	10504652	9	-1.5	5262391	23.34	1	5589	Ml_LAAO.raw	1.07E7	1	1	sp|Q03247|APOE_BOVIN:A0A3Q1LPF0|A0A3Q1LPF0_BOVIN:A0A140T881|A0A140T881_BOVIN	Oxidation (M)	M5:Oxidation (M):1000.00
C(+57.02)FEPQFFR	54.82	11295015	8	-0.9	5657575	34.40	1	9276	Ml_LAAO.raw	3.44E6	1	1	F1MTT3|F1MTT3_BOVIN:sp|P98140|FA12_BOVIN	Carbamidomethylation	C1:Carbamidomethylation:1000.00
LVTQTEGVK	54.79	9735444	9	0.0	4877794	22.40	1	5252	Ml_LAAO.raw	4.52E6	1	1	A0A3Q1MFR4|A0A3Q1MFR4_BOVIN:E1BNR0|E1BNR0_BOVIN
RPPRPPSPISTIQPK	54.79	16699626	15	-0.2	5576614	26.18	1	6573	Ml_LAAO.raw	5.51E6	1	1	A8YXZ2|A8YXZ2_BOVIN:A0A3Q1MRQ2|A0A3Q1MRQ2_BOVIN:A0A3Q1ME55|A0A3Q1ME55_BOVIN
YIDQEELNK	54.78	11505505	9	-1.3	5762818	24.92	1	6144	Ml_LAAO.raw	2.34E7	1	1	G5E507|G5E507_BOVIN:sp|Q76LV1|HS90B_BOVIN:sp|Q76LV2|HS90A_BOVIN:A0A452DI85|A0A452DI85_BOVIN
ADLSGITK	54.71	8034388	8	-1.7	4027260	24.58	1	6025	Ml_LAAO.raw	4.33E9	5	5	sp|P34955|A1AT_BOVIN
QKPDGIFQEDGPVIHQEM(+15.99)IGGFR	54.50	26132644	23	0.5	8720958	33.27	1	8920	Ml_LAAO.raw	2.91E7	2	2	sp|Q2UVX4|CO3_BOVIN	Oxidation (M)	M18:Oxidation (M):1000.00
SC(+57.02)GLFQK	54.45	8384007	7	-0.2	4202076	25.45	1	6335	Ml_LAAO.raw	2.1E7	1	1	A0A3Q1MIW0|A0A3Q1MIW0_BOVIN:sp|Q3SZ57|FETA_BOVIN	Carbamidomethylation	C2:Carbamidomethylation:1000.00
STFVLDEFKR	54.43	12406451	10	-3.0	6213280	32.40	1	8635	Ml_LAAO.raw	8.54E6	1	1	Q1JPA2|Q1JPA2_BOVIN:F1MG05|F1MG05_BOVIN:sp|Q3SZV3|EF1G_BOVIN
VPMM(+15.99)NR	54.41	7623517	6	-1.7	3821825	20.53	1	4629	Ml_LAAO.raw	9.17E5	1	1	sp|P34955|A1AT_BOVIN	Oxidation (M)	M4:Oxidation (M):14.02
NEC(+57.02)FLSHK	54.36	10334651	8	-1.7	5177390	23.79	1	5747	Ml_LAAO.raw	1.5E7	1	1	B0JYQ0|B0JYQ0_BOVIN:sp|P02769|ALBU_BOVIN:A0A140T897|A0A140T897_BOVIN	Carbamidomethylation	C3:Carbamidomethylation:1000.00
GSHGKIVELVK	54.25	11656819	11	-0.6	3895677	23.90	1	5785	Ml_LAAO.raw	1.15E7	1	1	sp|P34955|A1AT_BOVIN
QTALVELLK	54.19	10136121	9	0.2	5078134	35.24	1	9522	Ml_LAAO.raw	3.41E8	2	2	B0JYQ0|B0JYQ0_BOVIN:sp|P02769|ALBU_BOVIN:A0A140T897|A0A140T897_BOVIN
DATMTIMEISLLTGFYPNQDDLK	54.19	26152498	23	-0.5	8727568	49.04	1	13252	Ml_LAAO.raw	7.17E5	1	1	E1B805|E1B805_BOVIN
INDYVEK	54.16	8794338	7	-1.4	4407235	22.91	1	5434	Ml_LAAO.raw	3.53E9	3	3	sp|P34955|A1AT_BOVIN
C(+57.02)KPGYVTADGK	54.15	11945703	11	4.2	5982949	21.59	1	4966	Ml_LAAO.raw	2.08E6	1	1	A0A3Q1LS74|A0A3Q1LS74_BOVIN:A0A3Q1MP45|A0A3Q1MP45_BOVIN:sp|Q28085|CFAH_BOVIN	Carbamidomethylation	C1:Carbamidomethylation:1000.00
VNRPFLIAVVLK	54.06	13678652	12	-0.6	6849395	37.98	1	10317	Ml_LAAO.raw	3.53E6	1	1	sp|A2I7M9|SPA32_BOVIN
KYPVASFTDR	53.96	11826033	10	-1.4	5923081	27.25	1	6925	Ml_LAAO.raw	3.18E7	2	2	E1BMJ0|E1BMJ0_BOVIN:sp|P50448|F12AI_BOVIN
EVSTYIK	53.96	8384436	7	-1.9	4202283	24.37	1	5953	Ml_LAAO.raw	9.62E6	1	1	sp|P68103|EF1A1_BOVIN
HYLGHNDDIK	53.93	12105730	10	0.0	4045316	21.95	1	5092	Ml_LAAO.raw	1.16E6	1	1	E1BB08|E1BB08_BOVIN:A0A3Q1LJU5|A0A3Q1LJU5_BOVIN
GYLAVAVVK	53.81	9185538	9	-1.1	4602837	29.95	1	7846	Ml_LAAO.raw	1.81E7	1	1	G3X6N3|G3X6N3_BOVIN
SVVFVIDVSGSM(+15.99)HGR	53.79	16047981	15	-1.5	8034052	32.98	1	8827	Ml_LAAO.raw	6.74E6	1	1	A0A3Q1LQ21|A0A3Q1LQ21_BOVIN:sp|P56652|ITIH3_BOVIN	Oxidation (M)	M12:Oxidation (M):1000.00
NPEGIAVISK	53.72	10265709	10	0.7	5142931	27.23	1	6917	Ml_LAAO.raw	1.05E7	1	1	E1B805|E1B805_BOVIN
LVPNPDQK	53.69	9094919	8	-1.0	4557528	22.59	1	5318	Ml_LAAO.raw	4.53E6	1	1	sp|Q28178|TSP1_BOVIN:F1N3A1|F1N3A1_BOVIN:A0A3Q1MQV3|A0A3Q1MQV3_BOVIN
VVMYEGK	53.65	8244102	7	1.1	4132128	23.55	1	5665	Ml_LAAO.raw	8.18E6	1	1	sp|Q28178|TSP1_BOVIN:F1N3A1|F1N3A1_BOVIN:A0A3Q1MQV3|A0A3Q1MQV3_BOVIN
LLLFSPSVVR	53.61	11296859	10	-0.7	5658499	37.17	1	10093	Ml_LAAO.raw	2.49E7	1	1	E1BH06|E1BH06_BOVIN:F1MVK1|F1MVK1_BOVIN
VMPLYELVTATDFAYSSTVK	53.60	22341179	20	0.3	7457134	47.32	1	12820	Ml_LAAO.raw	6.32E6	1	1	F1N102|F1N102_BOVIN
KIWDVVEK	53.45	10155702	8	-1.2	5087918	28.38	1	7314	Ml_LAAO.raw	8.3E7	1	1	sp|Q2UVX4|CO3_BOVIN
VPMMQTK	53.43	8334139	7	-1.1	4177138	23.41	1	5614	Ml_LAAO.raw	1.75E7	1	1	A6QPP2|A6QPP2_BOVIN:F6R4P6|F6R4P6_BOVIN
ERHPGSFDVVHVK	53.37	15057739	13	-2.1	3774500	24.80	1	6102	Ml_LAAO.raw	3.5E6	1	1	A2VE06|A2VE06_BOVIN:sp|P79103|RS4_BOVIN
EMQPTHPIR	53.32	11075496	9	-1.7	5547811	22.36	1	5239	Ml_LAAO.raw	3.11E6	1	1	sp|Q3SZI4|1433T_BOVIN:B0JYM5|B0JYM5_BOVIN:A0A3Q1MQS3|A0A3Q1MQS3_BOVIN
HLEVDVR	53.31	8664610	7	-0.2	4342377	23.84	1	5766	Ml_LAAO.raw	1.4E8	1	1	A0A3Q1LK49|A0A3Q1LK49_BOVIN:A5D7R6|A5D7R6_BOVIN
FNVWDTAGQEK	53.30	12935989	11	-1.0	6478061	31.34	1	8295	Ml_LAAO.raw	2.09E7	1	1	B0JYN2|B0JYN2_BOVIN:sp|Q3T054|RAN_BOVIN
ILGPLSYSK	53.27	9765593	9	-0.4	4892867	29.87	1	7819	Ml_LAAO.raw	4.64E7	1	1	sp|Q05443|LUM_BOVIN
WSATSPHVPK	53.26	11085665	10	-0.9	3705291	24.83	1	6111	Ml_LAAO.raw	4.52E7	1	1	sp|P06868|PLMN_BOVIN
YRPGTVALR	53.25	10315875	9	-0.4	5168008	24.19	1	5894	Ml_LAAO.raw	4.3E7	2	2	sp|Q5E9F8|H33_BOVIN:A0A3Q1M588|A0A3Q1M588_BOVIN:G3MWX6|G3MWX6_BOVIN:G3N2P2|G3N2P2_BOVIN:E1BGN3|E1BGN3_BOVIN:sp|P84227|H32_BOVIN:sp|P68432|H31_BOVIN
WALTAPPGYR	53.20	11305873	10	0.6	5663013	32.79	1	8766	Ml_LAAO.raw	7.62E6	1	1	E1BJ49|E1BJ49_BOVIN
AGYTLVK	53.14	7504276	7	-1.0	3762207	24.95	1	6154	Ml_LAAO.raw	2.89E9	3	3	A0A452DI25|A0A452DI25_BOVIN:sp|Q3SZV7|HEMO_BOVIN
VTM(+15.99)DKEGLLLLSRPDR	53.13	18579982	16	-2.5	6203384	30.36	1	7981	Ml_LAAO.raw	1.01E7	1	1	Q5EA67|Q5EA67_BOVIN	Oxidation (M)	M3:Oxidation (M):1000.00
IVVSTYLENLK	53.07	12777230	11	-4.5	6398659	35.66	1	9655	Ml_LAAO.raw	1.62E7	1	1	A0A3Q1MFR4|A0A3Q1MFR4_BOVIN:E1BNR0|E1BNR0_BOVIN
EATFQM(+15.99)ELPK	53.03	12085747	10	-0.3	6052944	28.85	1	7473	Ml_LAAO.raw	2.63E7	1	1	Q5EA67|Q5EA67_BOVIN	Oxidation (M)	M6:Oxidation (M):1000.00
YLQGVR	52.92	7344075	6	-1.3	3682105	23.16	1	5525	Ml_LAAO.raw	6.41E6	1	1	A0A3Q1M4K6|A0A3Q1M4K6_BOVIN:B8Y9T0|B8Y9T0_BOVIN:B8Y9S9|B8Y9S9_BOVIN:sp|P07589|FINC_BOVIN:G5E5A8|G5E5A8_BOVIN:G5E5B0|G5E5B0_BOVIN:G5E5A9|G5E5A9_BOVIN
HMWPGDIK	52.89	9824695	8	0.0	4922420	27.77	1	7105	Ml_LAAO.raw	5.45E6	1	1	Q3MHH8|Q3MHH8_BOVIN:F1MJQ3|F1MJQ3_BOVIN
DILSQLGIKK	52.87	11136758	10	0.0	5578452	36.20	1	9816	Ml_LAAO.raw	1.54E6	1	1	Q3SZQ8|Q3SZQ8_BOVIN:A0A0A0MP92|A0A0A0MP92_BOVIN
AHYDLR	52.83	7733820	6	-0.8	2588011	22.53	1	5296	Ml_LAAO.raw	2.86E6	1	1	sp|P12763|FETUA_BOVIN:B0JYN6|B0JYN6_BOVIN
RQEFEMK	52.80	9664593	7	-1.5	3231599	23.26	1	5559	Ml_LAAO.raw	3.66E8	2	2	sp|Q7SIH1|A2MG_BOVIN
LSVDYGKK	52.77	9084967	8	-1.5	3038391	23.03	1	5478	Ml_LAAO.raw	3.05E7	2	2	sp|P81947|TBA1B_BOVIN:A0A3Q1M1Z2|A0A3Q1M1Z2_BOVIN:A0A452DIH7|A0A452DIH7_BOVIN:sp|P81948|TBA4A_BOVIN
ATVQVVGGLK	52.76	9705811	10	-1.7	4862970	26.71	1	6752	Ml_LAAO.raw	1.14E7	1	1	sp|P01045|KNG2_BOVIN
VIC(+57.02)VQPVVK	52.70	10406052	9	0.8	5213103	27.65	1	7063	Ml_LAAO.raw	1.18E7	1	1	A5D9D2|A5D9D2_BOVIN	Carbamidomethylation	C3:Carbamidomethylation:1000.00
LC(+57.02)VLHEK	52.69	8974742	7	-1.5	4497437	23.29	1	5570	Ml_LAAO.raw	1.19E9	3	3	B0JYQ0|B0JYQ0_BOVIN:sp|P02769|ALBU_BOVIN:A0A140T897|A0A140T897_BOVIN	Carbamidomethylation	C2:Carbamidomethylation:1000.00
IDIIPNPQER	52.48	11936404	10	-0.2	5978273	30.72	1	8096	Ml_LAAO.raw	4.59E6	1	1	G5E507|G5E507_BOVIN:sp|Q76LV1|HS90B_BOVIN
TKLDELKR	52.47	10015869	8	-0.4	3348694	22.55	1	5304	Ml_LAAO.raw	8.04E6	1	1	A0A452DHZ5|A0A452DHZ5_BOVIN:sp|Q0P569|NUCB1_BOVIN
GSLFFNPK	52.38	9084756	8	0.6	4552454	31.82	1	8449	Ml_LAAO.raw	1.19E7	1	1	sp|P17697|CLUS_BOVIN
LSQKFPK	52.34	8464963	7	-0.8	4242551	22.50	1	5285	Ml_LAAO.raw	9.23E8	4	4	B0JYQ0|B0JYQ0_BOVIN:sp|P02769|ALBU_BOVIN:A0A140T897|A0A140T897_BOVIN
QEM(+15.99)HKDLEEVKQK	52.30	16568141	13	0.9	5532791	20.64	1	4661	Ml_LAAO.raw	6.31E5	2	2	V6F9A2|V6F9A2_BOVIN:sp|P15497|APOA1_BOVIN	Oxidation (M)	M3:Oxidation (M):1000.00
LILLNAVALSAK	52.25	12247805	12	-0.4	6133973	38.24	1	10394	Ml_LAAO.raw	1.86E7	1	1	E1BMJ0|E1BMJ0_BOVIN:sp|P50448|F12AI_BOVIN
LEDFSPK	52.15	8344123	7	-1.5	4182128	24.98	1	6165	Ml_LAAO.raw	0	1	1	Q2KIF2|Q2KIF2_BOVIN:F6RMV5|F6RMV5_BOVIN
QLALKDPNK	52.14	10255869	9	-1.6	3428690	23.06	1	5489	Ml_LAAO.raw	4.22E7	2	2	Q3SZQ8|Q3SZQ8_BOVIN:A0A0A0MP92|A0A0A0MP92_BOVIN
GQQDLEGYR	52.11	10644886	9	-0.1	5332515	24.33	1	5938	Ml_LAAO.raw	1.81E7	1	1	E1BH06|E1BH06_BOVIN:F1MVK1|F1MVK1_BOVIN:sp|P01030|CO4_BOVIN
LSINTQNK	52.06	9164978	8	-2.7	4592549	23.00	1	5467	Ml_LAAO.raw	7.83E6	1	1	sp|Q2UVX4|CO3_BOVIN
FLLPVPQLK	51.98	10536586	9	0.0	5278365	38.23	1	10389	Ml_LAAO.raw	2.03E7	1	1	Q2KIF2|Q2KIF2_BOVIN:F6RMV5|F6RMV5_BOVIN
M(+15.99)ALENGGLAR	51.90	10465178	10	-0.3	5242661	23.90	1	5787	Ml_LAAO.raw	1.07E7	1	1	Q5EA67|Q5EA67_BOVIN	Oxidation (M)	M1:Oxidation (M):1000.00
NKGDLYHYK	51.84	11365614	9	-1.3	5692872	22.74	1	5374	Ml_LAAO.raw	1.29E7	2	2	F1MY85|F1MY85_BOVIN
LSKEEIER	51.81	10025345	8	-0.6	3351853	22.25	1	5198	Ml_LAAO.raw	1.08E7	2	2	A0A5A4U8C3|A0A5A4U8C3_BOVIN:K8FK38|K8FK38_BOVIN:sp|Q27975|HS71A_BOVIN:A0A5A4UAK7|A0A5A4UAK7_BOVIN:sp|Q27965|HS71B_BOVIN:A0A5A4U7U6|A0A5A4U7U6_BOVIN:A0A5A4UBP5|A0A5A4UBP5_BOVIN
EYEAYFQK	51.79	10764814	8	-0.8	5392476	28.22	1	7255	Ml_LAAO.raw	5.73E6	1	1	F1N0I3|F1N0I3_BOVIN:sp|Q28107|FA5_BOVIN
VLSAADKGNVK	51.78	11006189	11	-0.6	5513164	21.22	1	4839	Ml_LAAO.raw	2.59E7	2	2	sp|P01966|HBA_BOVIN:A0A1K0FUD3|A0A1K0FUD3_BOVIN
IEYAKPTR	51.71	9765341	8	-1.1	3265183	22.01	1	5114	Ml_LAAO.raw	2.85E6	1	1	E1BIB4|E1BIB4_BOVIN
ENFEVLC(+57.02)K	51.42	10374851	8	0.7	5197502	29.13	1	7567	Ml_LAAO.raw	7.19E6	1	1	G3X6N3|G3X6N3_BOVIN	Carbamidomethylation	C7:Carbamidomethylation:1000.00
AQYDELAQK	51.40	10645138	9	-0.7	5332638	23.74	1	5730	Ml_LAAO.raw	3.68E7	1	1	F6S1Q0|F6S1Q0_BOVIN:A6H7D3|A6H7D3_BOVIN
LHLKPGR	51.37	8195079	7	0.1	4107613	21.44	1	4916	Ml_LAAO.raw	2.84E6	1	1	A0A3Q1LK49|A0A3Q1LK49_BOVIN:A5D7R6|A5D7R6_BOVIN
TLLEGEESR	51.26	10325087	9	-1.3	5172609	24.55	1	6015	Ml_LAAO.raw	4.82E7	1	1	G3N0V2|G3N0V2_BOVIN
GDYPLEAVR	51.25	10185083	9	-0.6	5102611	29.22	1	7598	Ml_LAAO.raw	7.78E6	1	1	A5D984|A5D984_BOVIN:Q3ZC87|Q3ZC87_BOVIN
VPFDAATLHTSTAM(+15.99)AAQHGMDDDGR	51.17	26301489	25	0.0	6585445	30.01	1	7864	Ml_LAAO.raw	1.53E7	1	1	F1N1I6|F1N1I6_BOVIN	Oxidation (M)	M14:Oxidation (M):18.01
LASYLDK	51.14	8084330	7	-0.9	4052234	24.99	1	6168	Ml_LAAO.raw	3.61E7	1	1	sp|P06394|K1C10_BOVIN:A6QNZ7|A6QNZ7_BOVIN
FHPTHLTM(+15.99)PR	51.12	12516183	10	-0.9	4182130	23.17	1	5529	Ml_LAAO.raw	1.43E7	2	2	E1BMJ0|E1BMJ0_BOVIN:sp|P50448|F12AI_BOVIN	Oxidation (M)	M8:Oxidation (M):1000.00
ESYSVYVYK	51.04	11365389	9	2.7	5692783	29.20	1	7590	Ml_LAAO.raw	7.52E6	1	1	F2Z4F9|F2Z4F9_BOVIN:G3MWH4|G3MWH4_BOVIN:sp|Q32L48|H2B1N_BOVIN:Q2KII5|Q2KII5_BOVIN:A0A452DJK3|A0A452DJK3_BOVIN:F2Z4E8|F2Z4E8_BOVIN:Q32S29|Q32S29_BOVIN:sp|Q2M2T1|H2B1K_BOVIN:G5E6I9|G5E6I9_BOVIN:sp|P62808|H2B1_BOVIN:G3N011|G3N011_BOVIN
VSESLSLK	51.03	8614807	8	-0.9	4317473	25.47	1	6342	Ml_LAAO.raw	4.54E8	2	2	sp|Q7SIH1|A2MG_BOVIN
LYGREPQLR	50.94	11306196	9	-1.3	3778800	24.39	1	5960	Ml_LAAO.raw	3.92E7	1	1	F1MMK9|F1MMK9_BOVIN:A0A3Q1MGB8|A0A3Q1MGB8_BOVIN
LSVDYGK	50.87	7804017	7	-0.3	3912080	24.34	1	5943	Ml_LAAO.raw	1.42E7	1	1	sp|P81947|TBA1B_BOVIN:A0A3Q1M1Z2|A0A3Q1M1Z2_BOVIN:A0A452DIH7|A0A452DIH7_BOVIN:sp|P81948|TBA4A_BOVIN
DLKPAIVK	50.83	8825538	8	-0.7	4422839	24.14	1	5877	Ml_LAAO.raw	9.22E8	3	3	sp|Q7SIH1|A2MG_BOVIN
KHHIQLR	50.79	9305511	7	0.7	4662832	20.30	1	4570	Ml_LAAO.raw	3.05E6	2	2	A0A3Q1LS74|A0A3Q1LS74_BOVIN:A0A3Q1MP45|A0A3Q1MP45_BOVIN:sp|Q28085|CFAH_BOVIN:A0A3Q1M315|A0A3Q1M315_BOVIN
IKGTSLSIR	50.78	9735920	9	-0.5	4878030	24.32	1	5934	Ml_LAAO.raw	2.03E8	1	1	sp|Q7SIH1|A2MG_BOVIN
QLISER	50.72	7444130	6	-1.0	3732134	22.91	1	5435	Ml_LAAO.raw	1.19E8	1	1	A0A452DI25|A0A452DI25_BOVIN:sp|Q3SZV7|HEMO_BOVIN
QLLSER	50.72	7444130	6	-1.0	3732134	22.91	1	5435	Ml_LAAO.raw	1.19E8	1	1
NWWTDSGAEKK	50.65	13206099	11	0.8	6613127	28.66	1	7407	Ml_LAAO.raw	3.64E7	2	2	Q08E14|Q08E14_BOVIN
FSYGGC(+57.02)K	50.63	8173428	7	0.0	4096787	23.58	1	5674	Ml_LAAO.raw	2.03E7	1	1	F1MMK9|F1MMK9_BOVIN:A0A3Q1MGB8|A0A3Q1MGB8_BOVIN	Carbamidomethylation	C6:Carbamidomethylation:1000.00
MRDVILYEK	50.61	11656165	9	-0.1	5838154	27.77	1	7104	Ml_LAAO.raw	1.32E7	1	1	sp|P06868|PLMN_BOVIN
VTYYC(+57.02)NR	50.56	9744280	7	-0.5	4882210	23.10	1	5504	Ml_LAAO.raw	1.29E7	1	1	sp|P81187|CFAB_BOVIN	Carbamidomethylation	C5:Carbamidomethylation:1000.00
WLNEQR	50.53	8444191	6	-0.7	4232166	24.37	1	5951	Ml_LAAO.raw	1.69E8	1	1	sp|Q2UVX4|CO3_BOVIN
DDSPDLPK	50.44	8854080	8	0.5	4437115	23.46	1	5632	Ml_LAAO.raw	1.11E8	1	1	B0JYQ0|B0JYQ0_BOVIN:sp|P02769|ALBU_BOVIN:A0A140T897|A0A140T897_BOVIN
APITGYR	50.39	7764181	7	-0.7	3892161	23.54	1	5661	Ml_LAAO.raw	1.66E7	1	1	A0A3Q1M4K6|A0A3Q1M4K6_BOVIN:B8Y9T0|B8Y9T0_BOVIN:B8Y9S9|B8Y9S9_BOVIN:sp|P07589|FINC_BOVIN:G5E5A8|G5E5A8_BOVIN:G5E5B0|G5E5B0_BOVIN:G5E5A9|G5E5A9_BOVIN
LQGTLPVEAR	50.24	10826084	10	-2.5	5423101	26.88	1	6804	Ml_LAAO.raw	1.37E7	1	1	F1MY85|F1MY85_BOVIN
MLAEDELRDAVLLVFANK	50.23	20460819	18	0.2	6830347	47.68	1	12909	Ml_LAAO.raw	2.07E6	1	1	sp|Q5E9I6|ARF3_BOVIN:sp|P84080|ARF1_BOVIN
SDDIFSYEK	49.99	11024818	9	1.2	5522488	30.17	1	7919	Ml_LAAO.raw	5.7E6	1	1	recombinante_protein
C(+57.02)LASIAK	49.94	7614105	7	-0.2	3817125	23.83	1	5760	Ml_LAAO.raw	10000000	1	1	G3X6N3|G3X6N3_BOVIN	Carbamidomethylation	C1:Carbamidomethylation:1000.00
NPYLPPETVTYLK	49.84	15338079	13	-0.2	7679111	34.22	1	9220	Ml_LAAO.raw	1.75E7	1	1	sp|Q32KY0|APOD_BOVIN:F1MS32|F1MS32_BOVIN
LPYSVVR	49.83	8324807	7	-0.7	4172473	27.68	1	7073	Ml_LAAO.raw	8.95E7	1	1	sp|Q2UVX4|CO3_BOVIN
ALWTGALTPGR	49.78	11416244	11	1.6	5718204	33.38	1	8955	Ml_LAAO.raw	2.07E7	1	1	sp|Q2KJF1|A1BG_BOVIN:A0A3Q1MJT2|A0A3Q1MJT2_BOVIN
KFISHIK	49.60	8715280	7	-0.2	4367711	21.96	1	5094	Ml_LAAO.raw	4.6E7	2	2	sp|Q2UVX4|CO3_BOVIN
EDAVSAALK	49.57	9024709	9	-1.2	4522422	25.53	1	6363	Ml_LAAO.raw	1.67E7	1	1	sp|Q05443|LUM_BOVIN
DSWVDIFR	49.53	10364978	8	-1.3	5192555	39.97	1	10884	Ml_LAAO.raw	3.12E7	1	1	Q3ZBS7|Q3ZBS7_BOVIN
MLAEDELR	49.37	9754695	8	1.5	4887427	27.49	1	7007	Ml_LAAO.raw	2.4E6	1	1	sp|Q5E9I6|ARF3_BOVIN:sp|P84080|ARF1_BOVIN
VWQVTIGTR	49.29	10585873	9	-0.3	5303008	31.28	1	8279	Ml_LAAO.raw	4.3E6	1	1	sp|P63243|RACK1_BOVIN
VLLVDGK	49.26	7424589	7	-0.3	3722366	25.96	1	6498	Ml_LAAO.raw	6.2E8	2	2	sp|Q7SIH1|A2MG_BOVIN
QQFLINLVK	49.20	11016545	9	-0.2	5518344	36.06	1	9777	Ml_LAAO.raw	4.51E7	2	2	A0A3Q1MIW0|A0A3Q1MIW0_BOVIN:sp|Q3SZ57|FETA_BOVIN
EPAHHDFLGFYVVNSR	49.16	18869064	16	0.1	6299761	34.04	1	9166	Ml_LAAO.raw	3.72E6	1	1	A0A3Q1LQ21|A0A3Q1LQ21_BOVIN:sp|P56652|ITIH3_BOVIN
VIGSGC(+57.02)NLDSAR	49.15	12475928	12	-0.2	6248035	24.59	1	6031	Ml_LAAO.raw	4.96E6	1	1	sp|P19858|LDHA_BOVIN:A0A3Q1LY19|A0A3Q1LY19_BOVIN:sp|Q5E9B1|LDHB_BOVIN:B0JYN3|B0JYN3_BOVIN:A0A3Q1M5R4|A0A3Q1M5R4_BOVIN	Carbamidomethylation	C6:Carbamidomethylation:1000.00
IHLYTLNDNAR	49.05	13286837	11	-1.2	4439013	28.76	1	7442	Ml_LAAO.raw	4.33E6	1	1	A0A3Q1M4K6|A0A3Q1M4K6_BOVIN:B8Y9T0|B8Y9T0_BOVIN:B8Y9S9|B8Y9S9_BOVIN:sp|P07589|FINC_BOVIN:G5E5A8|G5E5A8_BOVIN:G5E5B0|G5E5B0_BOVIN:G5E5A9|G5E5A9_BOVIN
M(+15.99)VSGFIPVK	48.97	9925364	9	0.0	4972755	29.79	1	7788	Ml_LAAO.raw	8.85E6	1	1	F1MJK3|F1MJK3_BOVIN:A0A3Q1MNN6|A0A3Q1MNN6_BOVIN	Oxidation (M)	M1:Oxidation (M):1000.00
FVM(+15.99)DIQDR	48.96	10384805	8	-0.8	5202471	25.00	1	6172	Ml_LAAO.raw	2.89E7	1	1	A0A3Q1LQ21|A0A3Q1LQ21_BOVIN:sp|P56652|ITIH3_BOVIN	Oxidation (M)	M3:Oxidation (M):1000.00
TPITVVK	48.93	7564745	7	-1.4	3792440	24.10	1	5860	Ml_LAAO.raw	3.02E7	1	1	F1N1I6|F1N1I6_BOVIN
QLYGDTGRPGR	48.75	12186105	11	1.2	4072113	22.76	1	5379	Ml_LAAO.raw	3.76E6	1	1	A8YXZ2|A8YXZ2_BOVIN:A0A3Q1MRQ2|A0A3Q1MRQ2_BOVIN:A0A3Q1ME55|A0A3Q1ME55_BOVIN
FEVQVR	48.75	7764181	6	-0.8	3892160	26.06	1	6533	Ml_LAAO.raw	5.65E8	3	3	sp|Q7SIH1|A2MG_BOVIN
FWEADGIR	48.70	9924716	8	-1.5	4972423	30.46	1	8013	Ml_LAAO.raw	1.07E7	1	1	recombinante_protein
IYIHPR	48.59	7974548	6	-1.6	3997340	22.82	1	5403	Ml_LAAO.raw	9.67E7	1	1	A0A452DI66|A0A452DI66_BOVIN:sp|P00735|THRB_BOVIN
KGEATFQLR	48.36	10485665	9	0.3	3505296	25.39	1	6312	Ml_LAAO.raw	3.93E6	1	1	E1B805|E1B805_BOVIN
YQLSVSK	48.33	8234440	7	-0.3	4127292	24.95	1	6156	Ml_LAAO.raw	2.06E7	1	1	A6QPX7|A6QPX7_BOVIN:sp|P02676|FIBB_BOVIN:F1MAV0|F1MAV0_BOVIN:A0A3Q1MG04|A0A3Q1MG04_BOVIN
YDRNSVLLIK	48.25	12196924	10	-0.2	6108533	29.05	1	7541	Ml_LAAO.raw	2.23E7	1	1	A0A452DI25|A0A452DI25_BOVIN:sp|Q3SZV7|HEMO_BOVIN
GNPPIYR	48.23	8154290	7	0.7	4087220	23.40	1	5609	Ml_LAAO.raw	1.16E7	1	1	F1MY85|F1MY85_BOVIN
LSRPAIITK	48.17	9976284	9	-1.5	4998207	24.43	1	5975	Ml_LAAO.raw	5.39E7	1	1	sp|P06868|PLMN_BOVIN
NLKPATIK	48.05	8835491	8	-0.5	4427816	22.15	1	5161	Ml_LAAO.raw	2.24E7	2	2	F1MJK3|F1MJK3_BOVIN:A0A3Q1MNN6|A0A3Q1MNN6_BOVIN
LSNIFVIGK	48.02	9895909	9	-0.4	4958026	34.24	1	9229	Ml_LAAO.raw	1.94E6	1	1	A2VE06|A2VE06_BOVIN:sp|P79103|RS4_BOVIN
GAYAEYHLR	47.98	10785195	9	-1.1	3605134	25.36	1	6300	Ml_LAAO.raw	6.79E6	1	1	A0A3Q1LVV7|A0A3Q1LVV7_BOVIN:F6QND5|F6QND5_BOVIN
HLDEGLFGR	47.98	10425195	9	-1.5	5222662	28.92	1	7497	Ml_LAAO.raw	5.17E6	1	1	Q0V8K0|Q0V8K0_BOVIN:A4IFA5|A4IFA5_BOVIN:A0A8J8YKL2|A0A8J8YKL2_BOVIN
LRSEIDNVK	47.96	10725876	9	-1.4	3585360	22.90	1	5429	Ml_LAAO.raw	2.01E7	1	1	M0QVZ6|M0QVZ6_BOVIN:A5D7M6|A5D7M6_BOVIN:sp|Q5XQN5|K2C5_BOVIN
ITYGETGGSSPVQEFTVPGSK	47.74	21400325	21	2.2	10710259	33.28	1	8923	Ml_LAAO.raw	1.09E6	1	1	A0A3Q1M4K6|A0A3Q1M4K6_BOVIN:B8Y9T0|B8Y9T0_BOVIN:B8Y9S9|B8Y9S9_BOVIN:sp|P07589|FINC_BOVIN:G5E5A8|G5E5A8_BOVIN:G5E5B0|G5E5B0_BOVIN:G5E5A9|G5E5A9_BOVIN
SEPLIGR	47.58	7704286	7	-1.2	3862211	24.37	1	5954	Ml_LAAO.raw	1.08E7	1	1	A0A3Q1M4K6|A0A3Q1M4K6_BOVIN:B8Y9T0|B8Y9T0_BOVIN:B8Y9S9|B8Y9S9_BOVIN:sp|P07589|FINC_BOVIN:G5E5A8|G5E5A8_BOVIN:G5E5B0|G5E5B0_BOVIN:G5E5A9|G5E5A9_BOVIN
NQALDFFIK	47.50	10945760	9	-0.9	5482948	37.01	1	10046	Ml_LAAO.raw	1.61E6	1	1	A0A3Q1MFR4|A0A3Q1MFR4_BOVIN:E1BNR0|E1BNR0_BOVIN
LVTDLTK	47.41	7884644	7	-1.4	3952389	25.05	1	6192	Ml_LAAO.raw	1.94E9	3	3	B0JYQ0|B0JYQ0_BOVIN:sp|P02769|ALBU_BOVIN:A0A140T897|A0A140T897_BOVIN
GISMLNK	47.39	7614105	7	-1.3	3817120	25.52	1	6360	Ml_LAAO.raw	2.54E7	1	1	A0A3Q1LQ21|A0A3Q1LQ21_BOVIN:sp|P56652|ITIH3_BOVIN
TIRPDVR	47.36	8554926	7	-0.7	4287533	21.93	1	5087	Ml_LAAO.raw	4.37E6	1	1	A0A3Q1M4K6|A0A3Q1M4K6_BOVIN:B8Y9T0|B8Y9T0_BOVIN:B8Y9S9|B8Y9S9_BOVIN:sp|P07589|FINC_BOVIN:G5E5A8|G5E5A8_BOVIN:G5E5B0|G5E5B0_BOVIN:G5E5A9|G5E5A9_BOVIN
IRPYFPEQ	47.33	10485342	8	-3.1	5252728	29.40	1	7659	Ml_LAAO.raw	2.14E7	1	1	A6QPX7|A6QPX7_BOVIN:sp|P02676|FIBB_BOVIN:F1MAV0|F1MAV0_BOVIN:A0A3Q1MG04|A0A3Q1MG04_BOVIN
RKEFPYR	47.32	9945348	7	-2.4	3325181	22.70	1	5360	Ml_LAAO.raw	3.07E6	1	1	F1MY85|F1MY85_BOVIN
TLQELQK	47.22	8584811	7	-1.3	4302473	23.36	1	5597	Ml_LAAO.raw	7.35E6	1	1	A0A3Q1MFR4|A0A3Q1MFR4_BOVIN:E1BNR0|E1BNR0_BOVIN
FFHENEIWHR	47.18	14136578	10	0.8	4722269	29.55	1	7707	Ml_LAAO.raw	1.18E7	1	1	F1MTT3|F1MTT3_BOVIN:sp|P98140|FA12_BOVIN
FM(+15.99)QSVTGWNM(+15.99)GR	46.78	14446228	12	-1.2	7233178	28.48	1	7349	Ml_LAAO.raw	1.28E7	1	1	sp|P01017|ANGT_BOVIN	Oxidation (M)	M2:Oxidation (M):1000.00;M10:Oxidation (M):1000.00
NFGYTLR	46.73	8694395	7	-0.9	4357267	29.00	1	7522	Ml_LAAO.raw	9.18E7	1	1	A6QPP2|A6QPP2_BOVIN:F6R4P6|F6R4P6_BOVIN
VRPQQLVK	46.64	9665974	8	-1.7	4843051	22.80	1	5395	Ml_LAAO.raw	3.59E8	2	2	Q5EA67|Q5EA67_BOVIN
WLVANENK	46.55	9725029	8	-1.8	4872578	26.55	1	6702	Ml_LAAO.raw	8.6E6	1	1	Q2KIF2|Q2KIF2_BOVIN:F6RMV5|F6RMV5_BOVIN
IWDVVEK	46.54	8874752	7	-1.6	4447442	29.44	1	7670	Ml_LAAO.raw	1.34E7	1	1	sp|Q2UVX4|CO3_BOVIN
VPEEDLKR	46.31	9845240	8	-0.3	3291819	22.16	1	5166	Ml_LAAO.raw	3.37E6	1	1	A0A3Q1MUU9|A0A3Q1MUU9_BOVIN:sp|Q2NKZ1|TCPH_BOVIN
EPSQADIALLK	46.13	11836448	11	0.3	5928298	30.96	1	8178	Ml_LAAO.raw	1.46E7	1	1	sp|P06868|PLMN_BOVIN
ESPANVQIVNGYFVHFFAPQGLPVVPK	46.06	29535491	27	-1.4	9855222	44.15	1	12011	Ml_LAAO.raw	2.7E7	1	1	A0A3Q1LQ21|A0A3Q1LQ21_BOVIN:sp|P56652|ITIH3_BOVIN
FM(+15.99)QSVTGWNMGR	45.99	14286278	12	-2.6	7153193	31.04	1	8204	Ml_LAAO.raw	2.95E7	1	1	sp|P01017|ANGT_BOVIN	Oxidation (M)	M2:Oxidation (M):19.61
GSVFLR	45.92	6773860	6	-1.9	3396996	26.35	1	6634	Ml_LAAO.raw	6.12E6	1	1	E1BH06|E1BH06_BOVIN:F1MVK1|F1MVK1_BOVIN
TSGIQFC(+57.02)VK	45.88	10385168	9	1.3	5202664	29.26	1	7610	Ml_LAAO.raw	3.86E6	1	1	F1MY85|F1MY85_BOVIN	Carbamidomethylation	C7:Carbamidomethylation:1000.00
AGYYFDGISR	45.78	11475298	10	-2.6	5747707	31.47	1	8336	Ml_LAAO.raw	5.32E6	1	1	A0A3Q1MG73|A0A3Q1MG73_BOVIN:F1MYN5|F1MYN5_BOVIN:A0A3Q1MJB2|A0A3Q1MJB2_BOVIN:A5D7S8|A5D7S8_BOVIN
DTFAEASQR	45.77	10234621	9	-2.7	5127369	23.35	1	5592	Ml_LAAO.raw	4.34E7	1	1	E1BMJ0|E1BMJ0_BOVIN:sp|P50448|F12AI_BOVIN
EVVADSVWVDVK	45.75	13446925	12	-1.7	6733524	33.89	1	9122	Ml_LAAO.raw	2.95E7	1	1	sp|Q2UVX4|CO3_BOVIN
GEAFTLK	45.67	7644068	7	-1.2	3832102	26.53	1	6697	Ml_LAAO.raw	3.53E8	2	2	sp|Q7SIH1|A2MG_BOVIN:F1MJK3|F1MJK3_BOVIN:A0A3Q1MNN6|A0A3Q1MNN6_BOVIN
GTSLSIR	45.50	7324130	7	-0.9	3672134	24.03	1	5834	Ml_LAAO.raw	3.02E8	1	1	sp|Q7SIH1|A2MG_BOVIN
DRPFFAGLVK	45.38	11486342	10	0.9	5753249	34.26	1	9234	Ml_LAAO.raw	6.16E6	1	1	sp|P52174|NDKA1_BOVIN:sp|P52175|NDKA2_BOVIN:A1A4N9|A1A4N9_BOVIN
DLTDYLM(+15.99)K	45.13	10134739	8	0.3	5077444	32.29	1	8602	Ml_LAAO.raw	6.03E6	1	1	sp|P60712|ACTB_BOVIN:sp|P63258|ACTG_BOVIN:sp|Q3ZC07|ACTC_BOVIN:sp|P68138|ACTS_BOVIN	Oxidation (M)	M7:Oxidation (M):1000.00
SLTNDWEDHLAVK	45.01	15267365	13	1.2	5099200	32.52	1	8676	Ml_LAAO.raw	4.45E6	1	1	G5E507|G5E507_BOVIN:sp|Q76LV1|HS90B_BOVIN:sp|Q76LV2|HS90A_BOVIN:A0A452DI85|A0A452DI85_BOVIN
YQPVSYK	44.96	8834440	7	0.2	4427294	23.90	1	5786	Ml_LAAO.raw	1.25E7	1	1	Q3MHH8|Q3MHH8_BOVIN:F1MJQ3|F1MJQ3_BOVIN
SELLDAC(+57.02)TFHGN	44.83	13625874	12	-0.1	6823009	30.40	1	7991	Ml_LAAO.raw	1.49E6	1	1	A0A3Q1NEQ0|A0A3Q1NEQ0_BOVIN:Q2HJF0|Q2HJF0_BOVIN	Carbamidomethylation	C7:Carbamidomethylation:1000.00
KKPIYITK	44.82	9896273	8	-0.3	4958208	21.78	1	5033	Ml_LAAO.raw	4.36E6	1	1	F1MJK3|F1MJK3_BOVIN:A0A3Q1MNN6|A0A3Q1MNN6_BOVIN
LYYSYR	44.75	8634177	6	-0.8	4327158	26.51	1	6690	Ml_LAAO.raw	1.39E8	2	2	A0A3Q1LS74|A0A3Q1LS74_BOVIN:A0A3Q1MP45|A0A3Q1MP45_BOVIN:sp|Q28085|CFAH_BOVIN
HFALM(+15.99)QR	44.51	9174542	7	-2.0	4597334	23.51	1	5649	Ml_LAAO.raw	5.32E7	1	1	Q3ZBS7|Q3ZBS7_BOVIN	Oxidation (M)	M5:Oxidation (M):1000.00
AISGVHTVR	44.47	9385297	9	-1.1	4702716	22.08	1	5136	Ml_LAAO.raw	1.9E6	1	1	A0A3Q1M1J7|A0A3Q1M1J7_BOVIN:C0KTL0|C0KTL0_BOVIN:sp|Q2KHU8|IF2G_BOVIN
LLVEDAR	44.43	8144548	7	0.3	4082348	24.81	1	6105	Ml_LAAO.raw	7.59E6	1	1	A0A3Q1MFR4|A0A3Q1MFR4_BOVIN:E1BNR0|E1BNR0_BOVIN
LVVSTQTALA	44.33	10015757	10	0.2	5017952	30.63	1	8065	Ml_LAAO.raw	4.77E8	3	3	B0JYQ0|B0JYQ0_BOVIN:sp|P02769|ALBU_BOVIN:A0A140T897|A0A140T897_BOVIN
FSVPAGILVPSFGTLTAR	44.20	18320195	18	0.5	9170175	42.85	1	11677	Ml_LAAO.raw	3.02E6	1	1	A0A3Q1MFR4|A0A3Q1MFR4_BOVIN:E1BNR0|E1BNR0_BOVIN
LEEVGVR	44.03	8004392	7	-1.3	4012264	23.58	1	5673	Ml_LAAO.raw	4.38E7	1	1	sp|Q03247|APOE_BOVIN:A0A3Q1LPF0|A0A3Q1LPF0_BOVIN:A0A140T881|A0A140T881_BOVIN
FTPTLR	44.03	7334122	6	-0.2	3677133	25.53	1	6365	Ml_LAAO.raw	1.29E7	1	1	A0A3Q1LSX3|A0A3Q1LSX3_BOVIN:E1BDW7|E1BDW7_BOVIN:sp|Q24K22|HGFL_BOVIN
VELEDWAGK	43.98	10455079	9	-0.5	5237610	30.61	1	8060	Ml_LAAO.raw	5.83E6	1	1	A0A3Q1LVV7|A0A3Q1LVV7_BOVIN:F6QND5|F6QND5_BOVIN
DLC(+57.02)ETVK	43.83	8634059	7	-1.9	4327094	23.27	1	5564	Ml_LAAO.raw	4.49E6	1	1	sp|Q2UVX4|CO3_BOVIN	Carbamidomethylation	C3:Carbamidomethylation:1000.00
TKPIWTR	43.83	9005181	7	-0.8	4512660	25.02	1	6181	Ml_LAAO.raw	5.08E6	1	1	G5E507|G5E507_BOVIN:sp|Q76LV1|HS90B_BOVIN:sp|Q76LV2|HS90A_BOVIN:A0A452DI85|A0A452DI85_BOVIN
NTPVFR	43.77	7323918	6	-1.0	3672028	23.89	1	5783	Ml_LAAO.raw	2.07E7	1	1	sp|P06868|PLMN_BOVIN
DAPQDFHPDR	43.73	11965210	10	-0.1	5992677	23.51	1	5647	Ml_LAAO.raw	1.82E6	1	1	A0A3Q1M057|A0A3Q1M057_BOVIN:A0A3Q1LMA3|A0A3Q1LMA3_BOVIN:F1N169|F1N169_BOVIN
AAALAHLDR	43.68	9365141	9	-1.0	3131783	23.65	1	5697	Ml_LAAO.raw	5.38E6	1	1	sp|Q9TTK6|AOC3_BOVIN:E1BD43|E1BD43_BOVIN:A0A452DHX8|A0A452DHX8_BOVIN
KTFISSVIK	43.28	10216171	9	0.2	5118159	29.01	1	7526	Ml_LAAO.raw	1.3E7	1	1	sp|Q95M17|CHIA_BOVIN
FLESAGAR	43.25	8494344	8	-1.4	4257239	23.64	1	5694	Ml_LAAO.raw	3.86E6	1	1	sp|A7YWG4|GGH_BOVIN
FLHISK	43.20	7434330	6	-1.1	3727234	24.46	1	5983	Ml_LAAO.raw	1.58E7	1	1	F1MKS5|F1MKS5_BOVIN:Q9BGU1|Q9BGU1_BOVIN
YEEIVK	43.17	7794065	6	-1.9	3907098	23.73	1	5727	Ml_LAAO.raw	1.77E7	1	1	sp|P68103|EF1A1_BOVIN
VKPEVPPEEK	43.02	11506233	10	-1.1	3845479	22.30	1	5215	Ml_LAAO.raw	2.78E6	1	1	Q2HJB6|Q2HJB6_BOVIN
GYILVGAK	42.83	8194854	8	0.0	4107500	28.29	1	7282	Ml_LAAO.raw	4.8E6	1	1	A5D9D2|A5D9D2_BOVIN
LVGLLDLALAK	42.50	11247168	11	-0.2	5633655	41.14	1	11212	Ml_LAAO.raw	1.03E7	1	1	Q3MHH8|Q3MHH8_BOVIN:F1MJQ3|F1MJQ3_BOVIN
RTPITVVK	42.46	9125756	8	-1.5	4572944	23.13	1	5513	Ml_LAAO.raw	4.57E7	1	1	F1N1I6|F1N1I6_BOVIN
GEFVWK	42.42	7643857	6	-0.5	3831999	29.79	1	7791	Ml_LAAO.raw	8.81E8	1	1	A0A452DI25|A0A452DI25_BOVIN:sp|Q3SZV7|HEMO_BOVIN
LEALPAAALAPLSR	42.35	13918136	14	-1.2	6969133	36.50	1	9901	Ml_LAAO.raw	7.52E6	1	1	Q09TE3|Q09TE3_BOVIN
RPGVYTQVTK	42.26	11476349	10	-1.4	5748239	22.78	1	5389	Ml_LAAO.raw	2.96E6	1	1	sp|Q5E9Z2|HABP2_BOVIN
ADSVVNLLSYHVQGSGK	42.25	17729056	17	3.9	5919781	34.63	1	9352	Ml_LAAO.raw	3.48E6	1	1	A0A3Q1MFR4|A0A3Q1MFR4_BOVIN:E1BNR0|E1BNR0_BOVIN
LPENVVVK	42.15	8965331	8	-2.4	4492727	25.91	1	6482	Ml_LAAO.raw	2.89E7	1	1	Q9TS73|Q9TS73_BOVIN
HHIQLR	42.04	8024562	6	-0.9	4022350	21.09	1	4799	Ml_LAAO.raw	2.41E5	1	1	A0A3Q1LS74|A0A3Q1LS74_BOVIN:A0A3Q1MP45|A0A3Q1MP45_BOVIN:sp|Q28085|CFAH_BOVIN:A0A3Q1M315|A0A3Q1M315_BOVIN
VSNGAGTMSVSLVADENPFAQGALR	41.82	24902173	25	-10.0	8310714	39.57	1	10769	Ml_LAAO.raw	2.85E6	1	1	F1N1I6|F1N1I6_BOVIN
KGWVDLFVPK	41.75	11876703	10	1.8	5948435	37.46	1	10171	Ml_LAAO.raw	1.27E7	1	1	sp|Q9TT36|THBG_BOVIN:Q3SYR0|Q3SYR0_BOVIN
LSHNALAGLRPR	41.73	13037473	12	-0.3	4355896	25.55	1	6370	Ml_LAAO.raw	4.36E6	1	1	Q09TE3|Q09TE3_BOVIN
FLTASR	41.63	6933810	6	-2.4	3476969	23.32	1	5581	Ml_LAAO.raw	8.25E6	1	1	E1BI98|E1BI98_BOVIN
TTDGYLLR	41.63	9374869	8	1.3	4697513	27.74	1	7091	Ml_LAAO.raw	2.81E6	1	1	Q862R1|Q862R1_BOVIN:Q862H3|Q862H3_BOVIN:G3N262|G3N262_BOVIN:sp|Q56JV9|RS3A_BOVIN
GHAWAR	41.55	6963456	6	-0.6	3491799	21.19	1	4829	Ml_LAAO.raw	3.12E6	1	1	A0A452DI25|A0A452DI25_BOVIN:sp|Q3SZV7|HEMO_BOVIN
LC(+57.02)QATLPK	41.52	9295004	8	-1.4	4657568	24.45	1	5980	Ml_LAAO.raw	2.08E6	1	1	A0A3Q1MHU8|A0A3Q1MHU8_BOVIN:Q17QC8|Q17QC8_BOVIN:A0A3Q1M2R9|A0A3Q1M2R9_BOVIN	Carbamidomethylation	C2:Carbamidomethylation:1000.00
FYHPDKEDGM(+15.99)LSK	41.51	15817133	13	-0.8	7918633	23.99	1	5819	Ml_LAAO.raw	7.23E6	1	1	sp|Q2UVX4|CO3_BOVIN	Oxidation (M)	M10:Oxidation (M):1000.00
GAC(+57.02)LLPK	41.36	7574156	7	-2.4	3797142	25.16	1	6229	Ml_LAAO.raw	2.38E8	1	1	B0JYQ0|B0JYQ0_BOVIN:sp|P02769|ALBU_BOVIN:A0A140T897|A0A140T897_BOVIN	Carbamidomethylation	C3:Carbamidomethylation:1000.00
VPLVDR	41.25	6974122	6	-0.8	3497131	24.03	1	5837	Ml_LAAO.raw	1.02E7	1	1	A6QPZ2|A6QPZ2_BOVIN:F1MBC5|F1MBC5_BOVIN:sp|P00741|FA9_BOVIN
SILENLR	41.06	8434814	7	-1.6	4227473	29.97	1	7853	Ml_LAAO.raw	9.56E6	1	1	A6QPX7|A6QPX7_BOVIN:sp|P02676|FIBB_BOVIN:F1MAV0|F1MAV0_BOVIN:A0A3Q1MG04|A0A3Q1MG04_BOVIN
LRSEIDHVKK	41.05	12236986	10	-1.4	6128557	21.03	1	4778	Ml_LAAO.raw	2.52E5	1	1	F1MKE7|F1MKE7_BOVIN:F1MUY2|F1MUY2_BOVIN
SDGM(+15.99)WFR	40.88	9133752	7	-0.2	4576948	29.22	1	7596	Ml_LAAO.raw	1.92E7	1	1		Oxidation (M)	M4:Oxidation (M):1000.00
FDTISEK	40.84	8384072	7	-0.8	4202105	23.49	1	5642	Ml_LAAO.raw	4.52E7	1	1	A0A3Q1NJR8|A0A3Q1NJR8_BOVIN
VFLAQK	40.77	7044221	6	-1.0	3532180	24.13	1	5873	Ml_LAAO.raw	1.67E7	1	1	A5D984|A5D984_BOVIN:Q3ZC87|Q3ZC87_BOVIN
AGLQFPVGR	40.72	9435239	9	-0.1	4727692	30.97	1	8180	Ml_LAAO.raw	1.94E7	1	1	sp|Q3ZBX9|H2AJ_BOVIN:sp|A1A4R1|H2A2C_BOVIN:E1BH22|E1BH22_BOVIN:F2Z4G5|F2Z4G5_BOVIN:sp|P0C0S9|H2A1_BOVIN:F2Z4J1|F2Z4J1_BOVIN:A4IFU5|A4IFU5_BOVIN:A0A0A0MP90|A0A0A0MP90_BOVIN:F1MRN2|F1MRN2_BOVIN:A0A3Q1MF62|A0A3Q1MF62_BOVIN:A0A3Q1N7K2|A0A3Q1N7K2_BOVIN:A0A096LNF2|A0A096LNF2_BOVIN:A0A3Q1MDK7|A0A3Q1MDK7_BOVIN
VTGWGNRR	40.67	9444940	8	1.1	4732548	22.44	1	5264	Ml_LAAO.raw	6.34E6	2	2	A0A452DI66|A0A452DI66_BOVIN:sp|P00735|THRB_BOVIN
EKLQNEDLGFL	40.65	13046611	11	-1.6	6533368	35.31	1	9544	Ml_LAAO.raw	4.72E6	1	1	sp|P81187|CFAB_BOVIN
LLLPGELAK	40.51	9525957	9	0.7	4773055	32.65	1	8718	Ml_LAAO.raw	3.64E7	1	1	E1B8G9|E1B8G9_BOVIN:A5D7N2|A5D7N2_BOVIN:G8JL06|G8JL06_BOVIN:A0A3Q1MBN5|A0A3Q1MBN5_BOVIN:A0A3Q1MEU7|A0A3Q1MEU7_BOVIN:F2Z4F9|F2Z4F9_BOVIN:G3MWH4|G3MWH4_BOVIN:sp|Q32L48|H2B1N_BOVIN:Q2KII5|Q2KII5_BOVIN:A0A452DJK3|A0A452DJK3_BOVIN:F2Z4E8|F2Z4E8_BOVIN:Q32S29|Q32S29_BOVIN:sp|Q2M2T1|H2B1K_BOVIN:G5E6I9|G5E6I9_BOVIN:sp|P62808|H2B1_BOVIN:G3N011|G3N011_BOVIN
LINEYVK	40.45	8774909	7	-0.5	4397525	26.33	1	6624	Ml_LAAO.raw	7.91E7	1	1	Q3SZQ8|Q3SZQ8_BOVIN:A0A0A0MP92|A0A0A0MP92_BOVIN
IPVSFEK	40.34	8184537	7	2.7	4102352	27.36	1	6962	Ml_LAAO.raw	1.38E7	1	1	sp|Q32KY0|APOD_BOVIN:F1MS32|F1MS32_BOVIN
VSPYVPWIEETM(+15.99)R	40.13	16217810	13	1.9	8118994	36.83	1	9991	Ml_LAAO.raw	7.65E6	1	1	sp|P06868|PLMN_BOVIN	Oxidation (M)	M12:Oxidation (M):1000.00
GATEGVPGEVGLGPKPGAGPK	40.12	18739897	21	-4.1	6256680	27.73	1	7090	Ml_LAAO.raw	5.62E6	1	1	Q2HJB6|Q2HJB6_BOVIN
ISVTRPSK	40.04	8865236	8	-5.5	4442666	21.70	1	5003	Ml_LAAO.raw	1.36E8	2	2	sp|P81187|CFAB_BOVIN
LVIITAGAR	39.99	9125756	9	0.0	4572951	28.81	1	7457	Ml_LAAO.raw	5.24E6	1	1	sp|P19858|LDHA_BOVIN:A0A3Q1LY19|A0A3Q1LY19_BOVIN
HYDWR	39.96	7753401	5	-1.8	3886766	23.58	1	5675	Ml_LAAO.raw	8.44E6	1	1	sp|P01045|KNG2_BOVIN:sp|P01044|KNG1_BOVIN
FEVQVK	39.86	7484119	6	-1.7	3752126	25.56	1	6374	Ml_LAAO.raw	3.62E7	1	1	F1MJK3|F1MJK3_BOVIN:A0A3Q1MNN6|A0A3Q1MNN6_BOVIN
SC(+57.02)NC(+57.02)LLLK	39.81	10064940	8	1.4	5042549	28.01	1	7185	Ml_LAAO.raw	3.05E6	1	1	sp|Q9XSJ4|ENOA_BOVIN	Carbamidomethylation	C2:Carbamidomethylation:1000.00;C4:Carbamidomethylation:1000.00
IKEWYEK	39.79	9945123	7	3.4	4982651	25.40	1	6315	Ml_LAAO.raw	3.59E6	1	1	sp|P06394|K1C10_BOVIN:A6QNZ7|A6QNZ7_BOVIN:F1MFW9|F1MFW9_BOVIN
FSTFDR	39.77	7713551	6	-1.1	3866844	25.06	1	6196	Ml_LAAO.raw	5.59E6	1	1	A0A3Q1LVV7|A0A3Q1LVV7_BOVIN:F6QND5|F6QND5_BOVIN
INVLQK	39.64	7134435	6	-2.3	3577282	24.19	1	5892	Ml_LAAO.raw	1.98E7	1	1	A0A3Q1LVV7|A0A3Q1LVV7_BOVIN:F6QND5|F6QND5_BOVIN
EIAQDFK	39.60	8494232	7	-1.4	4257183	24.48	1	5991	Ml_LAAO.raw	3.64E6	1	1	sp|Q5E9F8|H33_BOVIN:A0A3Q1M588|A0A3Q1M588_BOVIN:G3MWX6|G3MWX6_BOVIN:G3N2P2|G3N2P2_BOVIN:E1BGN3|E1BGN3_BOVIN:sp|P84227|H32_BOVIN:sp|P68432|H31_BOVIN
LVQAFQYTDK	39.46	12116187	10	1.6	6068176	29.11	1	7561	Ml_LAAO.raw	1.22E7	1	1	A0A3Q1MAI4|A0A3Q1MAI4_BOVIN:A0A3Q1LW10|A0A3Q1LW10_BOVIN:A0A452DI43|A0A452DI43_BOVIN:sp|Q9BGI2|PRDX4_BOVIN
QYSLVK	39.27	7364119	6	-1.1	3692128	24.42	1	5971	Ml_LAAO.raw	9.33E7	1	1	sp|Q58D62|FETUB_BOVIN
LC(+57.02)VDLR	39.26	7744058	6	0.4	3882103	27.83	1	7123	Ml_LAAO.raw	2.99E7	1	1	Q5EA67|Q5EA67_BOVIN	Carbamidomethylation	C2:Carbamidomethylation:1000.00
ALGAEIVR	39.14	8274865	8	0.5	4147507	26.31	1	6618	Ml_LAAO.raw	4.9E6	1	1	F1MEW4|F1MEW4_BOVIN:A7MBF8|A7MBF8_BOVIN
ISYIIGK	39.09	7924745	7	0.0	3972445	28.35	1	7301	Ml_LAAO.raw	4.53E7	1	1	sp|Q2UVX4|CO3_BOVIN
YNWKENLDR	39.03	12365887	9	1.8	6193027	27.82	1	7118	Ml_LAAO.raw	7.98E6	1	1	A0A452DI66|A0A452DI66_BOVIN:sp|P00735|THRB_BOVIN
MTMSTVVLK	39.02	10085348	9	-0.8	5052743	29.79	1	7789	Ml_LAAO.raw	9.94E6	1	1	F1MMK9|F1MMK9_BOVIN:A0A3Q1MGB8|A0A3Q1MGB8_BOVIN
QSPVDIDTK	38.89	10015029	9	-2.1	5017577	24.13	1	5871	Ml_LAAO.raw	2.52E6	1	1	A0A3Q1MM44|A0A3Q1MM44_BOVIN:F1N0H3|F1N0H3_BOVIN:sp|P00921|CAH2_BOVIN
FRIEDSFSVK	38.79	12266295	10	0.0	4098838	31.69	1	8409	Ml_LAAO.raw	7.97E6	1	1	A0A3Q1NJR8|A0A3Q1NJR8_BOVIN
AWSVAR	38.70	6883657	6	-0.9	3451898	24.94	1	6152	Ml_LAAO.raw	9.8E8	3	3	B0JYQ0|B0JYQ0_BOVIN:sp|P02769|ALBU_BOVIN:A0A140T897|A0A140T897_BOVIN
ASEVGLLLNFM(+15.99)GFHMYK	38.62	19719586	17	-0.8	6583263	41.42	1	11290	Ml_LAAO.raw	3.5E6	1	1	sp|P01017|ANGT_BOVIN	Oxidation (M)	M11:Oxidation (M):34.30
VISSIEQK	38.39	9025073	8	-1.2	4522604	22.89	1	5426	Ml_LAAO.raw	3.84E6	1	1	sp|P68509|1433F_BOVIN:sp|P68252|1433G_BOVIN:A7Z057|A7Z057_BOVIN:sp|Q3SZI4|1433T_BOVIN:B0JYM5|B0JYM5_BOVIN:A0A3Q1MQS3|A0A3Q1MQS3_BOVIN
VLSSIEQK	38.39	9025073	8	-1.2	4522604	22.89	1	5426	Ml_LAAO.raw	3.84E6	1	1
LM(+15.99)NVFLK	38.32	8794888	7	-0.7	4407514	30.24	1	7942	Ml_LAAO.raw	1.06E7	1	1	sp|Q2UVX4|CO3_BOVIN	Oxidation (M)	M2:Oxidation (M):1000.00
AGDFLEK	38.32	7783861	7	-0.1	3902003	25.39	1	6311	Ml_LAAO.raw	6.14E6	1	1	E1B805|E1B805_BOVIN
KVIEELK	38.19	8575222	7	-0.7	4297680	22.96	1	5453	Ml_LAAO.raw	5.53E6	1	1	recombinante_protein
HLQLAIR	37.85	8495184	7	-0.5	4257663	26.26	1	6600	Ml_LAAO.raw	2.07E7	1	1	sp|Q3ZBX9|H2AJ_BOVIN:sp|A1A4R1|H2A2C_BOVIN:E1BH22|E1BH22_BOVIN:F2Z4G5|F2Z4G5_BOVIN:sp|P0C0S9|H2A1_BOVIN:F2Z4J1|F2Z4J1_BOVIN:A4IFU5|A4IFU5_BOVIN:A0A0A0MP90|A0A0A0MP90_BOVIN:F1MRN2|F1MRN2_BOVIN:A0A3Q1MF62|A0A3Q1MF62_BOVIN:A0A3Q1N7K2|A0A3Q1N7K2_BOVIN:A0A096LNF2|A0A096LNF2_BOVIN:A0A3Q1MDK7|A0A3Q1MDK7_BOVIN
QLIVGVNK	37.80	8695334	8	-0.5	4357738	25.93	1	6489	Ml_LAAO.raw	1.67E7	1	1	sp|P68103|EF1A1_BOVIN
LVRPGGGVLLR	37.58	11357189	11	-0.9	5688662	27.81	1	7115	Ml_LAAO.raw	3.5E6	1	1	A0A3Q1M0L5|A0A3Q1M0L5_BOVIN
EKVESELR	37.30	9885189	8	-1.6	4952659	22.18	1	5171	Ml_LAAO.raw	1.01E6	1	1	sp|Q3SZI4|1433T_BOVIN:B0JYM5|B0JYM5_BOVIN:A0A3Q1MQS3|A0A3Q1MQS3_BOVIN
ILQVER	37.18	7564493	6	-0.4	3792318	23.89	1	5781	Ml_LAAO.raw	4.91E7	1	1	E1BH06|E1BH06_BOVIN:F1MVK1|F1MVK1_BOVIN:sp|P01030|CO4_BOVIN
VPM(+15.99)MNR	37.16	7623517	6	-1.8	3821824	23.39	1	5605	Ml_LAAO.raw	1.01E7	1	1	sp|P34955|A1AT_BOVIN	Oxidation (M)	M3:Oxidation (M):14.02
GVFVLNKK	37.14	9035541	8	-0.6	3021918	25.42	1	6323	Ml_LAAO.raw	3.02E7	2	2	sp|Q2UVX4|CO3_BOVIN
ILEDVK	37.08	7154116	6	-1.7	3587125	23.44	1	5623	Ml_LAAO.raw	1.18E7	1	1	A0A3Q1LQ21|A0A3Q1LQ21_BOVIN:sp|P56652|ITIH3_BOVIN
KVIEQVQR	37.04	9985873	8	1.2	5003015	21.55	1	4953	Ml_LAAO.raw	1000000	1	1	A0A3Q1LVV7|A0A3Q1LVV7_BOVIN:F6QND5|F6QND5_BOVIN
VVATNTLGIGEPSIPSNK	37.02	17959679	18	0.1	8989913	31.90	1	8476	Ml_LAAO.raw	2.01E6	1	1	A0A3Q1M7H6|A0A3Q1M7H6_BOVIN:F1MVI0|F1MVI0_BOVIN:sp|Q28106|CNTN1_BOVIN
IFQMK	36.86	6653571	5	0.1	3336858	25.46	1	6337	Ml_LAAO.raw	1.44E8	1	1
MVETTAYALLTNLNLK	36.77	17939597	16	0.0	8979871	42.20	1	11503	Ml_LAAO.raw	3.96E6	1	1	F1MY85|F1MY85_BOVIN
LLEAC(+57.02)TFHKP	36.60	12146117	10	0.8	6083136	27.51	1	7013	Ml_LAAO.raw	1.99E7	1	1	G3X6N3|G3X6N3_BOVIN	Carbamidomethylation	C5:Carbamidomethylation:1000.00
LREDLER	36.47	9294930	7	-0.7	3108380	22.52	1	5292	Ml_LAAO.raw	7.75E6	2	2	Q862S8|Q862S8_BOVIN:Q861U5|Q861U5_BOVIN:sp|Q3T0R1|RS18_BOVIN:A0A3Q1MQW8|A0A3Q1MQW8_BOVIN:A0A3Q1LZK3|A0A3Q1LZK3_BOVIN
GSVQYLPDWDKKR	36.17	15908154	13	1.1	5312797	29.11	1	7560	Ml_LAAO.raw	9.23E6	1	1	sp|Q58D62|FETUB_BOVIN
AIFYINK	36.02	8674854	7	-0.6	4347497	29.99	1	7859	Ml_LAAO.raw	6.16E7	1	1	sp|Q58D62|FETUB_BOVIN
THINIVVIGHVDSGK	36.02	15878733	15	-2.0	5302973	29.39	1	7655	Ml_LAAO.raw	5.51E6	1	1	sp|P68103|EF1A1_BOVIN
LLEQGIR	35.76	8274865	7	-1.5	4147499	25.44	1	6329	Ml_LAAO.raw	2.4E6	1	1	E1BNZ6|E1BNZ6_BOVIN:sp|P28339|DPOD1_BOVIN
LM(+15.99)QYDIVIK	35.66	11376104	9	-0.2	5698123	31.04	1	8202	Ml_LAAO.raw	1.64E6	1	1	A0A3Q1LVM5|A0A3Q1LVM5_BOVIN:A0A3Q1LW96|A0A3Q1LW96_BOVIN:sp|Q0VCM5|ITIH1_BOVIN	Oxidation (M)	M2:Oxidation (M):1000.00
LLEYHR	35.57	8294446	6	-1.0	4157292	22.57	1	5312	Ml_LAAO.raw	1.97E7	1	1	A0A3Q1NHP5|A0A3Q1NHP5_BOVIN
APFTLK	35.55	6753955	6	0.0	3387050	27.01	1	6846	Ml_LAAO.raw	4.05E7	1	1	F1MJK3|F1MJK3_BOVIN:A0A3Q1MNN6|A0A3Q1MNN6_BOVIN
FPVFM(+15.99)GR	35.36	8684265	7	-1.5	4352199	29.84	1	7807	Ml_LAAO.raw	5.21E6	1	1	E1BMJ0|E1BMJ0_BOVIN:sp|P50448|F12AI_BOVIN	Oxidation (M)	M5:Oxidation (M):1000.00
QYDSILR	35.03	8934606	7	0.8	4477379	27.52	1	7017	Ml_LAAO.raw	7.15E6	1	1	A0A3Q1N0Y8|A0A3Q1N0Y8_BOVIN:A0A3Q1NIN4|A0A3Q1NIN4_BOVIN:F1MD95|F1MD95_BOVIN
RVTIMPK	35.00	8435000	7	-0.8	4227570	23.26	1	5561	Ml_LAAO.raw	2.07E7	1	1	sp|Q5E9F8|H33_BOVIN:A0A3Q1M588|A0A3Q1M588_BOVIN:G3MWX6|G3MWX6_BOVIN:G3N2P2|G3N2P2_BOVIN:E1BGN3|E1BGN3_BOVIN:sp|P84227|H32_BOVIN:sp|P68432|H31_BOVIN
IVELVK	34.99	6994531	6	-1.3	3507333	25.48	1	6344	Ml_LAAO.raw	5.15E9	1	1	sp|P34955|A1AT_BOVIN
AEEILEK	34.94	8304385	7	-1.5	4162259	23.66	1	5703	Ml_LAAO.raw	4.82E6	1	1	A0A3Q1N8F8|A0A3Q1N8F8_BOVIN:A0A452DIZ2|A0A452DIZ2_BOVIN:sp|Q3T087|RL11_BOVIN
LPVSVR	34.75	6694174	6	0.1	3357160	24.22	1	5902	Ml_LAAO.raw	3.06E7	1	1	E1BH06|E1BH06_BOVIN:F1MVK1|F1MVK1_BOVIN
GKFPDATETDLQELVAK	34.60	18609469	17	-3.1	6213210	34.80	1	9405	Ml_LAAO.raw	1.1E6	1	1	A0A3Q1MKX8|A0A3Q1MKX8_BOVIN:sp|Q3MHN5|VTDB_BOVIN:I7CT57|I7CT57_BOVIN:F1N5M2|F1N5M2_BOVIN:A0A3Q1LQ02|A0A3Q1LQ02_BOVIN
VNIIAR	34.25	6844282	6	-1.6	3432209	24.17	1	5887	Ml_LAAO.raw	9.34E7	1	1	sp|Q2UVX4|CO3_BOVIN
WSPEVK	34.17	7443806	6	-0.7	3731973	25.00	1	6173	Ml_LAAO.raw	1.52E7	1	1	A0A3Q1MP40|A0A3Q1MP40_BOVIN:A0A3Q1LI40|A0A3Q1LI40_BOVIN:sp|Q29RQ1|CO7_BOVIN
FVEGLYK	34.08	8544537	7	1.5	4282348	28.12	1	7220	Ml_LAAO.raw	1.02E7	1	1	sp|O46375|TTHY_BOVIN
ISLTHSLTR	34.02	10265822	9	-3.7	3432001	25.62	1	6392	Ml_LAAO.raw	4.09E7	1	1	sp|Q2UVX4|CO3_BOVIN
NALALFVLPK	33.93	10846644	10	-0.2	5433394	39.97	1	10882	Ml_LAAO.raw	2.73E7	1	1	sp|Q9TT36|THBG_BOVIN:Q3SYR0|Q3SYR0_BOVIN
TFLVGER	33.78	8204443	7	1.4	4112300	27.62	1	7052	Ml_LAAO.raw	7.51E6	1	1	Q1JPA2|Q1JPA2_BOVIN:F1MG05|F1MG05_BOVIN:sp|Q3SZV3|EF1G_BOVIN
LATVEEK	33.71	7884280	7	-0.6	3952210	23.85	1	5769	Ml_LAAO.raw	2.13E8	1	1	E1BEW9|E1BEW9_BOVIN
GKYEM(+15.99)YLK	33.35	10465106	8	-1.6	3498436	24.96	1	6160	Ml_LAAO.raw	2.73E6	1	1	A0A3Q1LQ21|A0A3Q1LQ21_BOVIN:sp|P56652|ITIH3_BOVIN	Oxidation (M)	M5:Oxidation (M):1000.00
AIVSALK	32.80	7004483	7	-0.8	3512311	25.24	1	6256	Ml_LAAO.raw	6.59E6	1	1	F1MY85|F1MY85_BOVIN
YEELRVTAGR	32.79	11926200	10	-8.8	5973120	29.15	1	7572	Ml_LAAO.raw	5.04E6	1	1	F1MKE7|F1MKE7_BOVIN:F1MUY2|F1MUY2_BOVIN
VVFLNTR	32.73	8474916	7	-1.0	4247526	28.58	1	7379	Ml_LAAO.raw	5.96E6	1	1	A6QP30|A6QP30_BOVIN
AVEVMPK	32.48	7724153	7	0.7	3872152	23.91	1	5790	Ml_LAAO.raw	2.63E7	1	1	F1N1I6|F1N1I6_BOVIN
EYEAAVEQLK	32.34	11785819	10	9.2	5903036	28.78	1	7449	Ml_LAAO.raw	2.9E7	1	1	A0A3Q1NLH8|A0A3Q1NLH8_BOVIN:sp|A7YWC4|ATAD3_BOVIN
GADYSLR	32.27	7803766	7	-0.2	3911955	23.93	1	5798	Ml_LAAO.raw	1.55E7	1	1	A0A3Q1LVV7|A0A3Q1LVV7_BOVIN:F6QND5|F6QND5_BOVIN
ANDYLDSFASK	32.22	12295564	11	-0.9	6157849	31.52	1	8352	Ml_LAAO.raw	4.26E6	1	1	E1B805|E1B805_BOVIN
NDLVSATK	32.02	8464447	8	-1.4	4242290	28.20	1	7250	Ml_LAAO.raw	4.54E7	1	1	A0A3Q1LK49|A0A3Q1LK49_BOVIN:A5D7R6|A5D7R6_BOVIN
FQMIPLDPK	31.74	10875736	9	3.6	5447960	34.26	1	9233	Ml_LAAO.raw	3.17E6	1	1	sp|Q28178|TSP1_BOVIN:F1N3A1|F1N3A1_BOVIN:A0A3Q1MQV3|A0A3Q1MQV3_BOVIN
FHC(+57.02)HVLK	31.67	9394749	7	-0.3	3141655	22.13	1	5154	Ml_LAAO.raw	1.63E6	1	1	A5PJ69|A5PJ69_BOVIN	Carbamidomethylation	C3:Carbamidomethylation:1000.00
QSSVSHVYLEVTSK	31.55	15627941	14	2.2	5219398	29.23	1	7600	Ml_LAAO.raw	3.13E6	1	1	F1MY85|F1MY85_BOVIN
ILNKPGLK	31.48	8815698	8	-0.7	4417919	22.79	1	5391	Ml_LAAO.raw	6.7E6	2	2	M0QW16|M0QW16_BOVIN:A0A3Q1MBL5|A0A3Q1MBL5_BOVIN:A0A3Q1M9Q1|A0A3Q1M9Q1_BOVIN:G3X704|G3X704_BOVIN:G3X7D7|G3X7D7_BOVIN:F1MNC0|F1MNC0_BOVIN:sp|P16116|ALDR_BOVIN:A0A493UA87|A0A493UA87_BOVIN:M0QW04|M0QW04_BOVIN:Q8HZ63|Q8HZ63_BOVIN:Q2TBN0|Q2TBN0_BOVIN:sp|P52898|DDBX_BOVIN:M0QW21|M0QW21_BOVIN:F1MK69|F1MK69_BOVIN:M0QW25|M0QW25_BOVIN:Q3ZCA6|Q3ZCA6_BOVIN:sp|P52897|PGFS2_BOVIN:Q8HZ62|Q8HZ62_BOVIN:sp|P05980|P…
LLNKPGLK	31.48	8815698	8	-0.7	4417919	22.79	1	5391	Ml_LAAO.raw	6.7E6	2	2	F1N678|F1N678_BOVIN:A7MBD7|A7MBD7_BOVIN
IIPLNR	31.33	7244595	6	-1.0	3632367	25.24	1	6258	Ml_LAAO.raw	1.88E7	1	1	A0A3Q1MV91|A0A3Q1MV91_BOVIN:Q3SZZ9|Q3SZZ9_BOVIN:F1MGU7|F1MGU7_BOVIN
EYTDASFSNQK	31.08	12885571	11	-2.5	6452842	24.87	1	6127	Ml_LAAO.raw	6.87E6	1	1	A0A3Q1NJB1|A0A3Q1NJB1_BOVIN:F1N076|F1N076_BOVIN
LQVLR	30.89	6274068	5	-0.7	3147104	24.46	1	5986	Ml_LAAO.raw	6.85E6	1	1	sp|P13605|FMOD_BOVIN
LQVIR	30.89	6274068	5	-0.7	3147104	24.46	1	5986	Ml_LAAO.raw	6.85E6	1	1
IQVLR	30.89	6274068	5	-0.7	3147104	24.46	1	5986	Ml_LAAO.raw	6.85E6	1	1
KFDLR	30.80	6773860	5	-1.5	3396998	23.68	1	5708	Ml_LAAO.raw	2.49E7	1	1	sp|Q2UVX4|CO3_BOVIN
QEFEMK	30.50	8103582	6	-1.4	4061858	24.30	1	5931	Ml_LAAO.raw	1.65E7	1	1	sp|Q7SIH1|A2MG_BOVIN
DLTDYLMK	30.09	9974790	8	-2.7	4997454	35.17	1	9505	Ml_LAAO.raw	8.97E6	1	1	sp|P60712|ACTB_BOVIN:sp|P63258|ACTG_BOVIN:sp|Q3ZC07|ACTC_BOVIN:sp|P68138|ACTS_BOVIN
IHPTSVISGYR	29.92	12286564	11	4.6	6153383	27.03	1	6854	Ml_LAAO.raw	1.51E7	1	1	G5E531|G5E531_BOVIN:sp|Q32L40|TCPA_BOVIN
QINEYIK	29.44	9064811	7	-2.0	4542469	25.83	1	6456	Ml_LAAO.raw	6.92E6	1	1	sp|E1BF81|CBG_BOVIN
LNAEHDGAFYFK	29.27	14106567	12	-1.3	4712256	29.76	1	7779	Ml_LAAO.raw	6.94E6	1	1	sp|P01044|KNG1_BOVIN
YTATLLDIYK	28.52	11996438	10	0.4	6008294	35.45	1	9591	Ml_LAAO.raw	3.65E6	1	1	F1MY85|F1MY85_BOVIN
LGTVLR	28.47	6574174	6	-0.1	3297159	24.05	1	5843	Ml_LAAO.raw	1.41E7	1	1	Q3MHH8|Q3MHH8_BOVIN:F1MJQ3|F1MJQ3_BOVIN
LGTVIR	28.47	6574174	6	-0.1	3297159	24.05	1	5843	Ml_LAAO.raw	1.41E7	1	1
LAADDFR	28.42	8063922	7	-1.5	4042028	25.65	1	6401	Ml_LAAO.raw	2.45E7	1	1	sp|P06394|K1C10_BOVIN:A6QNZ7|A6QNZ7_BOVIN:F1MFW9|F1MFW9_BOVIN:F6S1Q0|F6S1Q0_BOVIN:A6H7D3|A6H7D3_BOVIN
RQEFEM(+15.99)K	28.23	9824542	7	-0.2	4922343	20.52	1	4624	Ml_LAAO.raw	1.06E7	2	2	sp|Q7SIH1|A2MG_BOVIN	Oxidation (M)	M6:Oxidation (M):1000.00
RAPYPNYDR	28.21	11505519	9	-4.4	5762807	23.31	1	5579	Ml_LAAO.raw	1.89E7	1	1	A5PJT7|A5PJT7_BOVIN:A0A3S5ZPB5|A0A3S5ZPB5_BOVIN:A0A3Q1MCW2|A0A3Q1MCW2_BOVIN:A0A3Q1M5Q6|A0A3Q1M5Q6_BOVIN
IEELFK	28.04	7774272	6	-1.5	3897203	29.15	1	7573	Ml_LAAO.raw	1.88E7	1	1	sp|A2I7M9|SPA32_BOVIN
VALELHK	27.99	8084807	7	-2.7	4052465	24.27	1	5920	Ml_LAAO.raw	4.85E6	1	1	G3N0S9|G3N0S9_BOVIN
ELKEEIRK	27.71	10435974	8	-1.4	3488726	22.40	1	5250	Ml_LAAO.raw	2.01E6	1	1
LAVPIILR	27.64	8936062	8	-0.3	4478102	36.00	1	9756	Ml_LAAO.raw	7.22E7	1	1	A0A3Q1MIW0|A0A3Q1MIW0_BOVIN:sp|Q3SZ57|FETA_BOVIN
EALELLK	27.56	8144800	7	0.5	4082475	30.36	1	7979	Ml_LAAO.raw	3.88E6	1	1	sp|Q9XSJ4|ENOA_BOVIN
LRLPR	27.52	6534337	5	-0.3	3277240	23.76	1	5737	Ml_LAAO.raw	3.19E7	1	1	Q3SZQ8|Q3SZQ8_BOVIN:A0A0A0MP92|A0A0A0MP92_BOVIN
LVDEFSLNSGK	27.42	12076084	11	7.4	6048159	37.11	1	10074	Ml_LAAO.raw	1.65E6	1	1
TREVLLPK	27.04	9545862	8	-0.6	4783001	24.35	1	5945	Ml_LAAO.raw	1.45E7	1	1	A6QPP2|A6QPP2_BOVIN:F6R4P6|F6R4P6_BOVIN
RPVLLR	26.86	7525021	6	-1.0	3772579	23.59	1	5676	Ml_LAAO.raw	5.33E6	1	1	sp|Q9TTK6|AOC3_BOVIN:E1BD43|E1BD43_BOVIN:A0A452DHX8|A0A452DHX8_BOVIN
YVNWIK	26.83	8214435	6	-1.1	4117286	29.84	1	7806	Ml_LAAO.raw	2.28E6	1	1	A6QPZ2|A6QPZ2_BOVIN:F1MBC5|F1MBC5_BOVIN:sp|P00741|FA9_BOVIN
VPINDGNGEAILK	26.56	13387142	13	-2.5	6703627	28.98	1	7514	Ml_LAAO.raw	4.61E7	1	1	sp|Q2UVX4|CO3_BOVIN
TLGSIVM(+15.99)M(+15.99)C(+57.02)R	26.33	11985509	10	0.7	6002831	28.18	1	7241	Ml_LAAO.raw	3.77E6	1	1	A0A3Q1LS74|A0A3Q1LS74_BOVIN:A0A3Q1MP45|A0A3Q1MP45_BOVIN:sp|Q28085|CFAH_BOVIN	Oxidation (M); Carbamidomethylation	M7:Oxidation (M):1000.00;M8:Oxidation (M):1000.00;C9:Carbamidomethylation:1000.00
KFWGK	26.16	6643696	5	-9.0	3331891	23.70	1	5716	Ml_LAAO.raw	8.99E7	1	1	B0JYQ0|B0JYQ0_BOVIN:sp|P02769|ALBU_BOVIN:A0A140T897|A0A140T897_BOVIN
YYGYTGAFR	26.07	10964978	9	-0.9	5492557	29.90	1	7829	Ml_LAAO.raw	2.63E7	1	1	G3X6N3|G3X6N3_BOVIN
VPM(+15.99)M(+15.99)NR	25.88	7783466	6	-1.9	3901798	23.33	1	5586	Ml_LAAO.raw	3.37E7	1	1	sp|P34955|A1AT_BOVIN	Oxidation (M)	M3:Oxidation (M):1000.00;M4:Oxidation (M):1000.00
NIIHGSDSVK	25.73	10685564	10	-1.3	3571923	22.35	1	5232	Ml_LAAO.raw	5.47E7	1	1	sp|Q3T0Q4|NDKB_BOVIN
LIYDTK	25.70	7514116	6	-0.5	3767129	24.06	1	5846	Ml_LAAO.raw	4.39E6	1	1	A2VE06|A2VE06_BOVIN:sp|P79103|RS4_BOVIN
IVHFGTR	25.53	8284606	7	-0.4	4152374	23.71	1	5720	Ml_LAAO.raw	5.98E7	1	1	F1MY85|F1MY85_BOVIN
YLYLR	25.50	7264064	5	-0.2	3642104	28.43	1	7332	Ml_LAAO.raw	3.28E7	1	1	sp|Q05443|LUM_BOVIN
RGILTLK	24.42	7995280	7	-0.9	4007709	26.09	1	6542	Ml_LAAO.raw	1.22E7	1	1	sp|P60712|ACTB_BOVIN:sp|P63258|ACTG_BOVIN:sp|Q3ZC07|ACTC_BOVIN:sp|P68138|ACTS_BOVIN
KAVYLQYTDENFR	24.40	16458099	13	5.5	8239167	30.78	1	8115	Ml_LAAO.raw	4.88E6	1	1	A0A3Q1NJB1|A0A3Q1NJB1_BOVIN:F1N076|F1N076_BOVIN
DKHADPDFTK	24.01	11725461	10	0.2	5872805	21.77	1	5027	Ml_LAAO.raw	1.47E6	1	1	A0A3Q1LK49|A0A3Q1LK49_BOVIN:A5D7R6|A5D7R6_BOVIN
SWYIEDNIYK	23.66	13296240	10	1.5	6658203	34.58	1	9336	Ml_LAAO.raw	1.73E6	1	1	F1N0I3|F1N0I3_BOVIN:sp|Q28107|FA5_BOVIN
YTRPTPVQK	23.57	10885978	9	-2.3	5453049	21.60	1	4969	Ml_LAAO.raw	5.42E5	1	1
total 1761 peptides

## Sheet: Protein List
Protein List
Protein Group	Protein ID	Accession	-10lgP	Coverage (%)	Coverage (%) ML_LAAO	Area ML_LAAO	#Peptides	#Unique	#Spec ML_LAAO	PTM	Avg. Mass	Description
1	10461	sp|Q7SIH1|A2MG_BOVIN	775.09	70	70	7.4E9	84	16	272	Y	167575	Alpha-2-macroglobulin OS=Bos taurus OX=9913 GN=A2M PE=1 SV=2
3	10458	B0JYQ0|B0JYQ0_BOVIN	630.83	78	78	1.18E9	61	5	188	Y	69294	ALB protein OS=Bos taurus OX=9913 GN=ALB PE=2 SV=1
4	10456	sp|P02769|ALBU_BOVIN	629.90	79	79	8.1E8	61	5	181	Y	69294	Albumin OS=Bos taurus OX=9913 GN=ALB PE=1 SV=4
4	10457	A0A140T897|A0A140T897_BOVIN	629.90	79	79	8.1E8	61	5	181	Y	69324	Albumin OS=Bos taurus OX=9913 GN=ALB PE=4 SV=1
7	10507	A0A452DI25|A0A452DI25_BOVIN	593.47	74	74	4.19E8	31	2	155	Y	52166	Hemopexin OS=Bos taurus OX=9913 GN=HPX PE=4 SV=1
6	10460	sp|Q3SZV7|HEMO_BOVIN	582.37	74	74	3.87E8	33	4	155	Y	52209	Hemopexin OS=Bos taurus OX=9913 GN=HPX PE=2 SV=1
12	10475	A0A3Q1LS74|A0A3Q1LS74_BOVIN	574.62	49	49	6.75E7	48	2	71	Y	140330	Complement factor H OS=Bos taurus OX=9913 GN=CFH PE=4 SV=1
12	10476	A0A3Q1MP45|A0A3Q1MP45_BOVIN	574.62	49	49	6.75E7	48	2	71	Y	140969	Complement factor H OS=Bos taurus OX=9913 GN=CFH PE=4 SV=1
9	10467	sp|Q2UVX4|CO3_BOVIN	565.92	57	57	4.95E9	82	82	136	Y	187252	Complement C3 OS=Bos taurus OX=9913 GN=C3 PE=1 SV=2
13	10481	sp|Q28085|CFAH_BOVIN	561.65	46	46	3.74E7	47	1	70	Y	140374	Complement factor H OS=Bos taurus OX=9913 GN=CFH PE=1 SV=3
18	10473	Q5EA67|Q5EA67_BOVIN	558.90	52	52	2.8E9	35	35	64	Y	101510	Inter-alpha (Globulin) inhibitor H4 (Plasma Kallikrein-sensitive glycoprotein) OS=Bos taurus OX=9913 GN=ITIH4 PE=2 SV=1
11	10486	F1MJK3|F1MJK3_BOVIN	525.66	41	41	8.85E7	44	4	75	Y	162941	Pregnancy zone protein OS=Bos taurus OX=9913 GN=LOC506828 PE=3 SV=3
17	10492	A0A3Q1MNN6|A0A3Q1MNN6_BOVIN	512.67	37	37	3.06E7	41	1	67	Y	159845	Alpha-2-macroglobulin OS=Bos taurus OX=9913 GN=LOC506828 PE=3 SV=1
22	10504	E1BH06|E1BH06_BOVIN	506.52	29	29	3.26E7	38	3	47	Y	192796	Complement component 4A OS=Bos taurus OX=9913 GN=C4A PE=1 SV=3
21	10498	F1MVK1|F1MVK1_BOVIN	499.79	33	33	7.24E7	41	8	51	Y	192219	Uncharacterized protein OS=Bos taurus OX=9913 GN=LOC107131209 PE=4 SV=3
2	10516	sp|P34955|A1AT_BOVIN	494.11	55	55	6.03E10	35	35	202	Y	46104	Alpha-1-antiproteinase OS=Bos taurus OX=9913 GN=SERPINA1 PE=1 SV=1
14	10455	sp|P01017|ANGT_BOVIN	482.53	84	84	3.41E9	27	27	70	Y	51424	Angiotensinogen OS=Bos taurus OX=9913 GN=AGT PE=1 SV=2
15	10593	sp|P12763|FETUA_BOVIN	474.76	52	52	5.76E9	15	15	70	Y	38419	Alpha-2-HS-glycoprotein OS=Bos taurus OX=9913 GN=AHSG PE=1 SV=2
15	10594	B0JYN6|B0JYN6_BOVIN	474.76	52	52	5.76E9	15	15	70	Y	38419	Alpha-2-HS-glycoprotein OS=Bos taurus OX=9913 GN=AHSG PE=2 SV=1
26	10484	sp|P81187|CFAB_BOVIN	468.40	44	44	1.06E9	28	28	40	Y	85366	Complement factor B OS=Bos taurus OX=9913 GN=CFB PE=1 SV=2
24	10487	A0A3Q1LQ21|A0A3Q1LQ21_BOVIN	466.29	41	41	1.15E9	29	29	42	Y	99156	Inter-alpha-trypsin inhibitor heavy chain 3 OS=Bos taurus OX=9913 GN=ITIH3 PE=3 SV=1
24	10488	sp|P56652|ITIH3_BOVIN	466.29	40	40	1.15E9	29	29	42	Y	99551	Inter-alpha-trypsin inhibitor heavy chain H3 OS=Bos taurus OX=9913 GN=ITIH3 PE=1 SV=2
27	10510	A6QPP2|A6QPP2_BOVIN	462.37	55	55	1.67E9	19	19	40	Y	55207	SERPIND1 protein OS=Bos taurus OX=9913 GN=SERPIND1 PE=2 SV=1
27	10511	F6R4P6|F6R4P6_BOVIN	462.37	48	48	1.67E9	19	19	40	Y	62705	Serpin family D member 1 OS=Bos taurus OX=9913 GN=SERPIND1 PE=3 SV=1
36	10512	F1N1I6|F1N1I6_BOVIN	460.91	37	37	5.49E8	22	22	28	Y	92084	Gelsolin OS=Bos taurus OX=9913 GN=GSN PE=1 SV=2
23	10472	A0A3Q1MIW0|A0A3Q1MIW0_BOVIN	451.95	52	52	8.85E8	25	24	45	Y	67862	Alpha fetoprotein OS=Bos taurus OX=9913 GN=AFP PE=1 SV=1
23	10474	sp|Q3SZ57|FETA_BOVIN	451.95	51	51	8.85E8	25	24	45	Y	68588	Alpha-fetoprotein OS=Bos taurus OX=9913 GN=AFP PE=2 SV=1
25	10490	A0A3Q1LK49|A0A3Q1LK49_BOVIN	445.64	37	37	1.5E9	26	26	40	Y	96775	Inter-alpha-trypsin inhibitor heavy chain 2 OS=Bos taurus OX=9913 GN=ITIH2 PE=1 SV=1
25	10496	A5D7R6|A5D7R6_BOVIN	445.64	34	34	1.5E9	26	26	40	Y	106186	ITIH2 protein OS=Bos taurus OX=9913 GN=ITIH2 PE=1 SV=1
46	10518	sp|P01030|CO4_BOVIN	425.53	29	29	5.66E6	18	1	22	Y	101908	Complement C4 (Fragment) OS=Bos taurus OX=9913 GN=C4 PE=1 SV=2
34	10543	sp|Q95121|PEDF_BOVIN	410.06	55	55	9.26E8	16	16	30	Y	46229	Pigment epithelium-derived factor OS=Bos taurus OX=9913 GN=SERPINF1 PE=1 SV=1
35	10529	A0A3Q1NJR8|A0A3Q1NJR8_BOVIN	407.88	51	51	4.5E8	20	20	29	Y	60069	Antithrombin-III OS=Bos taurus OX=9913 GN=SERPINC1 PE=3 SV=1
43	10517	A0A3Q1NEQ0|A0A3Q1NEQ0_BOVIN	391.04	38	38	4.38E7	19	3	24	Y	77750	Inhibitor of carbonic anhydrase OS=Bos taurus OX=9913 GN=INHCA PE=1 SV=1
37	10547	sp|P60712|ACTB_BOVIN	388.27	53	53	4.16E8	15	5	28	Y	41737	Actin, cytoplasmic 1 OS=Bos taurus OX=9913 GN=ACTB PE=1 SV=1
37	10548	sp|P63258|ACTG_BOVIN	388.27	53	53	4.16E8	15	5	28	Y	41793	Actin, cytoplasmic 2 OS=Bos taurus OX=9913 GN=ACTG1 PE=1 SV=1
47	10538	Q2HJF0|Q2HJF0_BOVIN	378.23	37	37	4.74E6	17	1	22	Y	69183	Serotransferrin-like OS=Bos taurus OX=9913 GN=LOC525947 PE=2 SV=1
32	10485	G3X6N3|G3X6N3_BOVIN	372.51	42	42	4.26E8	24	22	32	Y	77738	Serotransferrin OS=Bos taurus OX=9913 GN=TF PE=1 SV=2
49	10565	Q3SZQ8|Q3SZQ8_BOVIN	368.19	39	39	2.14E8	14	7	19	N	47034	Endopin 2 OS=Bos taurus OX=9913 GN=SERPINA3-7 PE=2 SV=1
49	10566	A0A0A0MP92|A0A0A0MP92_BOVIN	368.19	39	39	2.14E8	14	7	19	N	47016	Endopin 2 OS=Bos taurus OX=9913 GN=SERPINA3-7 PE=1 SV=1
30	10497	sp|P06868|PLMN_BOVIN	368.19	35	35	5.43E8	26	26	33	Y	91216	Plasminogen OS=Bos taurus OX=9913 GN=PLG PE=1 SV=2
16	10596	sp|P02081|HBBF_BOVIN	365.08	91	91	7.89E9	16	12	67	Y	15859	Hemoglobin fetal subunit beta OS=Bos taurus OX=9913 PE=1 SV=1
29	10641	sp|P01966|HBA_BOVIN	362.63	86	86	6.2E9	9	9	38	Y	15184	Hemoglobin subunit alpha OS=Bos taurus OX=9913 GN=HBA PE=1 SV=2
29	10642	A0A1K0FUD3|A0A1K0FUD3_BOVIN	362.63	86	86	6.2E9	9	9	38	Y	15184	Globin C1 OS=Bos taurus OX=9913 GN=GLNC1 PE=3 SV=1
41	10505	A0A3Q1MFR4|A0A3Q1MFR4_BOVIN	354.80	7	7	1.02E8	24	24	25	N	514094	Apolipoprotein B OS=Bos taurus OX=9913 GN=APOB PE=1 SV=1
41	10506	E1BNR0|E1BNR0_BOVIN	354.80	7	7	1.02E8	24	24	25	N	515521	Apolipoprotein B OS=Bos taurus OX=9913 GN=APOB PE=1 SV=3
33	10552	V6F9A2|V6F9A2_BOVIN	354.58	60	60	9.5E8	19	19	31	Y	30276	Apolipoprotein A-I preproprotein OS=Bos taurus OX=9913 GN=APOA1 PE=3 SV=1
33	10553	sp|P15497|APOA1_BOVIN	354.58	60	60	9.5E8	19	19	31	Y	30276	Apolipoprotein A-I OS=Bos taurus OX=9913 GN=APOA1 PE=1 SV=3
44	10513	F1MY85|F1MY85_BOVIN	354.14	17	17	1.85E8	21	21	23	Y	188795	Complement C5 OS=Bos taurus OX=9913 GN=C5 PE=1 SV=3
48	10521	E1B805|E1B805_BOVIN	349.27	15	15	1.29E8	18	18	20	N	186351	Complement C3 OS=Bos taurus OX=9913 GN=LOC528040 PE=4 SV=3
40	10567	A0A452DI66|A0A452DI66_BOVIN	343.65	27	27	3.85E8	14	14	24	Y	70575	Prothrombin OS=Bos taurus OX=9913 GN=F2 PE=3 SV=1
40	10568	sp|P00735|THRB_BOVIN	343.65	27	27	3.85E8	14	14	24	Y	70506	Prothrombin OS=Bos taurus OX=9913 GN=F2 PE=1 SV=2
54	10555	sp|Q3MHM5|TBB4B_BOVIN	338.84	42	42	5.59E6	14	1	18	Y	49831	Tubulin beta-4B chain OS=Bos taurus OX=9913 GN=TUBB4B PE=1 SV=1
55	10556	sp|Q2KJD0|TBB5_BOVIN	336.82	42	42	2.73E7	14	2	18	Y	49671	Tubulin beta-5 chain OS=Bos taurus OX=9913 GN=TUBB5 PE=1 SV=1
62	10602	Q3ZBS7|Q3ZBS7_BOVIN	329.62	29	29	6.75E8	10	10	16	Y	53575	Vitronectin OS=Bos taurus OX=9913 GN=VTN PE=1 SV=1
53	10620	sp|P81947|TBA1B_BOVIN	326.81	33	33	5.2E7	11	2	19	N	50152	Tubulin alpha-1B chain OS=Bos taurus OX=9913 PE=1 SV=2
72	10587	A0A3Q1MP40|A0A3Q1MP40_BOVIN	325.42	20	20	1.57E8	11	11	12	N	90093	Complement C7 OS=Bos taurus OX=9913 GN=C7 PE=3 SV=1
72	10588	A0A3Q1LI40|A0A3Q1LI40_BOVIN	325.42	19	19	1.57E8	11	11	12	N	92990	Complement C7 OS=Bos taurus OX=9913 GN=C7 PE=3 SV=1
72	10589	sp|Q29RQ1|CO7_BOVIN	325.42	19	19	1.57E8	11	11	12	N	93090	Complement component C7 OS=Bos taurus OX=9913 GN=C7 PE=2 SV=1
75	10599	sp|Q2KJF1|A1BG_BOVIN	324.36	34	34	2.38E8	10	10	11	Y	53554	Alpha-1B-glycoprotein OS=Bos taurus OX=9913 GN=A1BG PE=1 SV=1
75	10600	A0A3Q1MJT2|A0A3Q1MJT2_BOVIN	324.36	29	29	2.38E8	10	10	11	Y	61960	Alpha-1-B glycoprotein OS=Bos taurus OX=9913 GN=A1BG PE=1 SV=1
45	10522	A0A3Q1M4K6|A0A3Q1M4K6_BOVIN	324.23	11	11	1.61E8	19	19	23	N	237575	Fibronectin OS=Bos taurus OX=9913 GN=FN1 PE=4 SV=1
45	10523	B8Y9T0|B8Y9T0_BOVIN	324.23	10	10	1.61E8	19	19	23	N	249128	Fibronectin OS=Bos taurus OX=9913 PE=2 SV=1
45	10524	B8Y9S9|B8Y9S9_BOVIN	324.23	10	10	1.61E8	19	19	23	N	262424	Fibronectin OS=Bos taurus OX=9913 PE=2 SV=1
45	10525	sp|P07589|FINC_BOVIN	324.23	9	9	1.61E8	19	19	23	N	272151	Fibronectin OS=Bos taurus OX=9913 GN=FN1 PE=1 SV=4
45	10526	G5E5A8|G5E5A8_BOVIN	324.23	9	9	1.61E8	19	19	23	N	275548	Fibronectin OS=Bos taurus OX=9913 GN=FN1 PE=4 SV=1
45	10527	G5E5B0|G5E5B0_BOVIN	324.23	9	9	1.61E8	19	19	23	N	275417	Fibronectin OS=Bos taurus OX=9913 GN=FN1 PE=4 SV=1
45	10528	G5E5A9|G5E5A9_BOVIN	324.23	9	9	1.61E8	19	19	23	N	285245	Fibronectin OS=Bos taurus OX=9913 GN=FN1 PE=4 SV=2
77	10757	sp|O46375|TTHY_BOVIN	321.29	56	56	2.14E8	7	7	11	N	15727	Transthyretin OS=Bos taurus OX=9913 GN=TTR PE=1 SV=1
61	10583	F1MMK9|F1MMK9_BOVIN	312.17	26	26	2.19E8	12	12	16	Y	53002	Protein AMBP OS=Bos taurus OX=9913 GN=KIF12 PE=3 SV=3
61	10584	A0A3Q1MGB8|A0A3Q1MGB8_BOVIN	312.17	24	24	2.19E8	12	12	16	Y	56224	Protein AMBP OS=Bos taurus OX=9913 GN=KIF12 PE=3 SV=1
60	10643	A0A3Q1M1Z2|A0A3Q1M1Z2_BOVIN	311.99	30	30	4.23E6	10	1	17	N	46450	Tubulin alpha chain OS=Bos taurus OX=9913 GN=TUBA4A PE=3 SV=1
60	10647	A0A452DIH7|A0A452DIH7_BOVIN	311.99	29	29	4.23E6	10	1	17	N	49481	Tubulin alpha chain OS=Bos taurus OX=9913 GN=TUBA4A PE=3 SV=1
60	10648	sp|P81948|TBA4A_BOVIN	311.99	28	28	4.23E6	10	1	17	N	49924	Tubulin alpha-4A chain OS=Bos taurus OX=9913 GN=TUBA4A PE=1 SV=2
73	10696	sp|P28800|A2AP_BOVIN	303.13	21	21	1.08E8	7	7	11	Y	54711	Alpha-2-antiplasmin OS=Bos taurus OX=9913 GN=SERPINF2 PE=1 SV=2
42	10693	sp|Q3Y5Z3|ADIPO_BOVIN	300.56	52	52	3.53E9	10	10	26	Y	26133	Adiponectin OS=Bos taurus OX=9913 GN=ADIPOQ PE=1 SV=1
42	10694	A0A3B0J3V0|A0A3B0J3V0_BOVIN	300.56	52	52	3.53E9	10	10	26	Y	26133	Adiponectin D OS=Bos taurus OX=9913 GN=ADID PE=4 SV=1
42	10695	A0A3Q1M564|A0A3Q1M564_BOVIN	300.56	38	38	3.53E9	10	10	26	Y	35094	Adiponectin, C1Q and collagen domain containing OS=Bos taurus OX=9913 GN=ADIPOQ PE=4 SV=1
28	10616	sp|P02070|HBB_BOVIN	299.83	82	82	3.18E7	11	2	39	Y	15954	Hemoglobin subunit beta OS=Bos taurus OX=9913 GN=HBB PE=1 SV=1
28	10617	D4QBB4|D4QBB4_BOVIN	299.83	82	82	3.18E7	11	2	39	Y	15954	Globin A1 OS=Bos taurus OX=9913 GN=HBB PE=3 SV=1
66	10624	A5D9D2|A5D9D2_BOVIN	298.23	18	18	1.19E8	10	10	15	Y	68915	Complement component 4 binding protein, alpha chain OS=Bos taurus OX=9913 GN=C4BPA PE=2 SV=1
58	10592	sp|P01045|KNG2_BOVIN	295.30	20	20	1.85E7	12	2	17	Y	68710	Kininogen-2 OS=Bos taurus OX=9913 GN=KNG2 PE=1 SV=1
31	10615	D4QBB3|D4QBB3_BOVIN	291.76	85	85	1.22E8	10	3	33	Y	15979	Hemoglobin beta OS=Bos taurus OX=9913 GN=HBB PE=3 SV=1
56	10575	sp|P01044|KNG1_BOVIN	289.89	21	21	3.2E7	13	3	18	Y	68890	Kininogen-1 OS=Bos taurus OX=9913 GN=KNG1 PE=1 SV=1
67	2071	recombinante_protein	289.66	27	27	1.16E8	11	11	14	N	61817	recombinante_protein
59	10629	sp|Q58D62|FETUB_BOVIN	285.46	30	30	600000000	10	10	17	Y	42663	Fetuin-B OS=Bos taurus OX=9913 GN=FETUB PE=1 SV=1
50	10569	E1BMJ0|E1BMJ0_BOVIN	281.59	32	32	3.59E8	12	12	20	Y	51772	Serpin family G member 1 OS=Bos taurus OX=9913 GN=SERPING1 PE=3 SV=3
50	10570	sp|P50448|F12AI_BOVIN	281.59	32	32	3.59E8	12	12	20	Y	51723	Factor XIIa inhibitor OS=Bos taurus OX=9913 PE=1 SV=1
69	10611	A0A3Q1NJB1|A0A3Q1NJB1_BOVIN	278.71	14	14	1.14E8	10	10	13	Y	120779	Ceruloplasmin OS=Bos taurus OX=9913 GN=CP PE=1 SV=1
69	10612	F1N076|F1N076_BOVIN	278.71	14	14	1.14E8	10	10	13	Y	122395	Ceruloplasmin OS=Bos taurus OX=9913 GN=CP PE=1 SV=3
51	10590	sp|Q3ZC07|ACTC_BOVIN	278.31	32	32	2.98E7	11	1	20	Y	42019	Actin, alpha cardiac muscle 1 OS=Bos taurus OX=9913 GN=ACTC1 PE=2 SV=1
51	10591	sp|P68138|ACTS_BOVIN	278.31	32	32	2.98E7	11	1	20	Y	42051	Actin, alpha skeletal muscle OS=Bos taurus OX=9913 GN=ACTA1 PE=1 SV=1
57	10550	F1N0I3|F1N0I3_BOVIN	277.13	9	9	1.39E8	15	15	17	Y	239544	Coagulation factor V OS=Bos taurus OX=9913 GN=F5 PE=3 SV=3
57	10551	sp|Q28107|FA5_BOVIN	277.13	9	9	1.39E8	15	15	17	Y	248981	Coagulation factor V OS=Bos taurus OX=9913 GN=F5 PE=1 SV=1
52	10653	Q08E14|Q08E14_BOVIN	276.42	7	7	4.44E8	11	11	20	Y	138439	Collagen type III alpha 1 chain OS=Bos taurus OX=9913 GN=COL3A1 PE=2 SV=1
96	10675	sp|Q95M17|CHIA_BOVIN	269.05	21	21	8.6E7	7	7	7	N	52129	Acidic mammalian chitinase OS=Bos taurus OX=9913 GN=CHIA PE=1 SV=1
71	10576	A0A3Q1LVV7|A0A3Q1LVV7_BOVIN	268.46	19	19	1.06E8	12	12	12	Y	89852	Fibrinogen alpha chain OS=Bos taurus OX=9913 GN=FGA PE=4 SV=1
71	10577	F6QND5|F6QND5_BOVIN	268.46	18	18	1.06E8	12	12	12	Y	94734	Fibrinogen alpha chain OS=Bos taurus OX=9913 GN=FGA PE=4 SV=1
70	10656	A0A3Q1LVM5|A0A3Q1LVM5_BOVIN	267.56	13	13	1.01E8	9	9	13	Y	100465	Inter-alpha-trypsin inhibitor heavy chain 1 OS=Bos taurus OX=9913 GN=ITIH1 PE=1 SV=1
70	10657	A0A3Q1LW96|A0A3Q1LW96_BOVIN	267.56	13	13	1.01E8	9	9	13	Y	100823	Inter-alpha-trypsin inhibitor heavy chain 1 OS=Bos taurus OX=9913 GN=ITIH1 PE=1 SV=1
70	10658	sp|Q0VCM5|ITIH1_BOVIN	267.56	12	12	1.01E8	9	9	13	Y	101237	Inter-alpha-trypsin inhibitor heavy chain H1 OS=Bos taurus OX=9913 GN=ITIH1 PE=1 SV=1
68	10632	sp|E1BF81|CBG_BOVIN	265.44	31	31	1.18E8	9	9	14	Y	45102	Corticosteroid-binding globulin OS=Bos taurus OX=9913 GN=SERPINA6 PE=3 SV=1
65	10610	sp|Q05443|LUM_BOVIN	258.56	35	35	3.47E8	11	11	15	Y	38756	Lumican OS=Bos taurus OX=9913 GN=LUM PE=1 SV=1
82	10667	sp|A2I7M9|SPA32_BOVIN	258.04	21	21	1.54E7	9	3	10	N	46237	Serpin A3-2 OS=Bos taurus OX=9913 GN=SERPINA3-2 PE=3 SV=1
90	10669	A0A3Q1MLQ7|A0A3Q1MLQ7_BOVIN	253.00	6	6	3.77E7	7	7	7	N	270746	Talin 1 OS=Bos taurus OX=9913 GN=TLN1 PE=1 SV=1
88	10660	sp|Q9TT36|THBG_BOVIN	252.92	30	30	2.11E8	8	8	9	Y	46017	Thyroxine-binding globulin OS=Bos taurus OX=9913 GN=SERPINA7 PE=2 SV=1
88	10661	Q3SYR0|Q3SYR0_BOVIN	252.92	30	30	2.11E8	8	8	9	Y	46035	Serpin family A member 7 OS=Bos taurus OX=9913 GN=SERPINA7 PE=2 SV=1
92	10687	F1MKS5|F1MKS5_BOVIN	250.77	15	15	2.52E7	7	3	8	Y	60743	Histidine rich glycoprotein OS=Bos taurus OX=9913 GN=HRG PE=4 SV=3
92	10688	Q9BGU1|Q9BGU1_BOVIN	250.77	15	15	2.52E7	7	3	8	Y	61948	Histidine-rich glycoprotein OS=Bos taurus OX=9913 GN=BTHRG PE=2 SV=1
76	10634	sp|P68103|EF1A1_BOVIN	249.11	23	23	1.37E8	9	9	11	N	50141	Elongation factor 1-alpha 1 OS=Bos taurus OX=9913 GN=EEF1A1 PE=1 SV=1
84	10720	sp|P17697|CLUS_BOVIN	248.42	14	14	2.31E8	6	6	9	N	51114	Clusterin OS=Bos taurus OX=9913 GN=CLU PE=1 SV=1
79	10621	sp|Q03247|APOE_BOVIN	247.43	35	35	1.84E8	9	9	10	Y	35980	Apolipoprotein E OS=Bos taurus OX=9913 GN=APOE PE=1 SV=1
79	10622	A0A3Q1LPF0|A0A3Q1LPF0_BOVIN	247.43	35	35	1.84E8	9	9	10	Y	36039	Apolipoprotein E OS=Bos taurus OX=9913 GN=APOE PE=3 SV=1
79	10623	A0A140T881|A0A140T881_BOVIN	247.43	34	34	1.84E8	9	9	10	Y	37424	Apolipoprotein E OS=Bos taurus OX=9913 GN=APOE PE=3 SV=2
91	10681	Q09TE3|Q09TE3_BOVIN	246.49	17	17	4.38E7	7	7	8	N	65969	Insulin-like growth factor binding protein acid labile subunit OS=Bos taurus OX=9913 GN=IGFALS PE=2 SV=1
74	10585	Q2KIF2|Q2KIF2_BOVIN	245.15	35	35	1.43E8	11	11	11	Y	38348	Leucine-rich alpha-2-glycoprotein 1 OS=Bos taurus OX=9913 GN=LRG1 PE=2 SV=1
74	10586	F6RMV5|F6RMV5_BOVIN	245.15	34	34	1.43E8	11	11	11	Y	39193	Leucine rich alpha-2-glycoprotein 1 OS=Bos taurus OX=9913 GN=LRG1 PE=1 SV=1
63	10571	sp|Q28178|TSP1_BOVIN	241.51	11	11	1.25E8	12	12	15	N	129534	Thrombospondin-1 OS=Bos taurus OX=9913 GN=THBS1 PE=2 SV=2
63	10572	F1N3A1|F1N3A1_BOVIN	241.51	11	11	1.25E8	12	12	15	N	129392	Thrombospondin 1 OS=Bos taurus OX=9913 GN=THBS1 PE=3 SV=1
63	10573	A0A3Q1MQV3|A0A3Q1MQV3_BOVIN	241.51	11	11	1.25E8	12	12	15	N	129878	Thrombospondin 1 OS=Bos taurus OX=9913 GN=THBS1 PE=3 SV=1
78	10603	Q3MHH8|Q3MHH8_BOVIN	236.30	23	23	9.02E7	10	10	10	N	57408	Alpha-amylase OS=Bos taurus OX=9913 GN=AMY2A PE=2 SV=1
78	10604	F1MJQ3|F1MJQ3_BOVIN	236.30	23	23	9.02E7	10	10	10	N	57366	Alpha-amylase OS=Bos taurus OX=9913 GN=AMY2B PE=3 SV=1
114	10747	A5PJ69|A5PJ69_BOVIN	229.11	14	14	1.09E7	5	5	5	Y	51988	SERPINA10 protein OS=Bos taurus OX=9913 GN=SERPINA10 PE=2 SV=1
98	10707	A0A3Q1MV91|A0A3Q1MV91_BOVIN	223.68	19	19	7.86E7	6	6	7	N	47367	Fibrinogen gamma chain OS=Bos taurus OX=9913 GN=FGG PE=4 SV=1
98	10709	Q3SZZ9|Q3SZZ9_BOVIN	223.68	18	18	7.86E7	6	6	7	N	49167	FGG protein OS=Bos taurus OX=9913 GN=FGG PE=2 SV=1
98	10710	F1MGU7|F1MGU7_BOVIN	223.68	18	18	7.86E7	6	6	7	N	50232	Fibrinogen gamma chain OS=Bos taurus OX=9913 GN=FGG PE=4 SV=1
115	10784	G3N0S9|G3N0S9_BOVIN	215.96	26	26	8.31E7	5	5	5	Y	21488	Sushi domain-containing protein OS=Bos taurus OX=9913 PE=4 SV=2
83	10682	A0A3Q1M057|A0A3Q1M057_BOVIN	215.90	3	3	4.72E7	7	7	10	N	270479	Filamin A OS=Bos taurus OX=9913 GN=FLNA PE=1 SV=1
83	10683	A0A3Q1LMA3|A0A3Q1LMA3_BOVIN	215.90	3	3	4.72E7	7	7	10	N	271200	Filamin A OS=Bos taurus OX=9913 GN=FLNA PE=1 SV=1
83	10684	F1N169|F1N169_BOVIN	215.90	3	3	4.72E7	7	7	10	N	280925	Filamin A OS=Bos taurus OX=9913 GN=FLNA PE=1 SV=3
106	10731	A6QNS6|A6QNS6_BOVIN	211.71	4	4	5.84E7	6	6	6	Y	136001	NID1 protein OS=Bos taurus OX=9913 GN=NID1 PE=2 SV=1
86	10627	A6QPX7|A6QPX7_BOVIN	209.32	27	27	1.15E8	9	9	9	Y	37931	FGB protein (Fragment) OS=Bos taurus OX=9913 GN=FGB PE=2 SV=1
86	10630	sp|P02676|FIBB_BOVIN	209.32	19	19	1.15E8	9	9	9	Y	53340	Fibrinogen beta chain OS=Bos taurus OX=9913 GN=FGB PE=1 SV=2
86	10631	F1MAV0|F1MAV0_BOVIN	209.32	18	18	1.15E8	9	9	9	Y	54314	Fibrinogen beta chain OS=Bos taurus OX=9913 GN=FGB PE=4 SV=3
86	10633	A0A3Q1MG04|A0A3Q1MG04_BOVIN	209.32	17	17	1.15E8	9	9	9	Y	57467	Fibrinogen beta chain OS=Bos taurus OX=9913 GN=FGB PE=4 SV=1
109	10763	sp|P52174|NDKA1_BOVIN	207.31	35	35	1.84E7	4	2	6	N	17261	Nucleoside diphosphate kinase A 1 OS=Bos taurus OX=9913 GN=NME1-1 PE=1 SV=3
109	10764	sp|P52175|NDKA2_BOVIN	207.31	35	35	1.84E7	4	2	6	N	17298	Nucleoside diphosphate kinase A 2 OS=Bos taurus OX=9913 GN=NME1-2 PE=1 SV=3
109	10765	A1A4N9|A1A4N9_BOVIN	207.31	35	35	1.84E7	4	2	6	N	17325	Nucleoside diphosphate kinase OS=Bos taurus OX=9913 GN=NME1 PE=2 SV=1
89	10721	A0A3Q1LV18|A0A3Q1LV18_BOVIN	206.71	16	16	1.91E7	5	5	9	N	56562	T-complex protein 1 subunit beta OS=Bos taurus OX=9913 GN=CCT2 PE=1 SV=1
89	10722	sp|Q3ZBH0|TCPB_BOVIN	206.71	16	16	1.91E7	5	5	9	N	57475	T-complex protein 1 subunit beta OS=Bos taurus OX=9913 GN=CCT2 PE=1 SV=3
105	10699	A0A3Q1MU98|A0A3Q1MU98_BOVIN	206.48	13	13	5.3E7	6	6	6	Y	57400	Complement C9 OS=Bos taurus OX=9913 GN=C9 PE=1 SV=1
105	10700	sp|Q3MHN2|CO9_BOVIN	206.48	12	12	5.3E7	6	6	6	Y	61998	Complement component C9 OS=Bos taurus OX=9913 GN=C9 PE=2 SV=1
100	10725	B0JYN2|B0JYN2_BOVIN	205.95	25	25	9.47E7	6	6	7	N	24423	GTP-binding nuclear protein Ran OS=Bos taurus OX=9913 GN=RAN PE=2 SV=1
100	10726	sp|Q3T054|RAN_BOVIN	205.95	25	25	9.47E7	6	6	7	N	24423	GTP-binding nuclear protein Ran OS=Bos taurus OX=9913 GN=RAN PE=2 SV=3
103	10841	A0A3Q1LSR2|A0A3Q1LSR2_BOVIN	202.66	6	6	4.1E7	4	4	7	Y	68309	Coagulation factor XIII B chain OS=Bos taurus OX=9913 GN=F13B PE=4 SV=1
103	10846	Q2TBQ1|Q2TBQ1_BOVIN	202.66	5	5	4.1E7	4	4	7	Y	75167	Coagulation factor XIII B chain OS=Bos taurus OX=9913 GN=F13B PE=2 SV=1
119	10758	A0A3Q1LP66|A0A3Q1LP66_BOVIN	199.24	18	18	1.4E7	4	4	4	N	41048	Plasma serine protease inhibitor OS=Bos taurus OX=9913 GN=SERPINA5 PE=3 SV=1
119	10759	A0A452DHZ3|A0A452DHZ3_BOVIN	199.24	17	17	1.4E7	4	4	4	N	43568	Serpin family A member 5 OS=Bos taurus OX=9913 GN=SERPINA5 PE=3 SV=1
119	10760	sp|Q9N2I2|IPSP_BOVIN	199.24	17	17	1.4E7	4	4	4	N	45297	Plasma serine protease inhibitor OS=Bos taurus OX=9913 GN=SERPINA5 PE=1 SV=1
130	10811	sp|Q2KJ83|CBPN_BOVIN	196.60	10	10	1.61E7	3	3	4	Y	52669	Carboxypeptidase N catalytic chain OS=Bos taurus OX=9913 GN=CPN1 PE=2 SV=1
130	10812	G5E5V0|G5E5V0_BOVIN	196.60	10	10	1.61E7	3	3	4	Y	52635	Carboxypeptidase N subunit 1 OS=Bos taurus OX=9913 GN=CPN1 PE=3 SV=1
85	10649	G5E507|G5E507_BOVIN	195.79	13	13	2.68E7	8	4	9	N	81723	Heat shock protein 90 alpha family class B member 1 OS=Bos taurus OX=9913 GN=HSP90AB1 PE=1 SV=2
85	10650	sp|Q76LV1|HS90B_BOVIN	195.79	12	12	2.68E7	8	4	9	N	83253	Heat shock protein HSP 90-beta OS=Bos taurus OX=9913 GN=HSP90AB1 PE=2 SV=3
93	10692	sp|Q9XSJ4|ENOA_BOVIN	195.34	15	15	3.33E7	6	6	7	Y	47326	Alpha-enolase OS=Bos taurus OX=9913 GN=ENO1 PE=1 SV=4
97	10704	sp|Q3SYU2|EF2_BOVIN	193.92	9	9	3.3E7	6	6	7	N	95368	Elongation factor 2 OS=Bos taurus OX=9913 GN=EEF2 PE=2 SV=3
124	10780	A5PJT7|A5PJT7_BOVIN	193.06	13	13	4.71E7	4	4	4	Y	57637	ECM1 protein OS=Bos taurus OX=9913 GN=ECM1 PE=2 SV=1
124	10781	A0A3S5ZPB5|A0A3S5ZPB5_BOVIN	193.06	13	13	4.71E7	4	4	4	Y	58384	Extracellular matrix protein 1 OS=Bos taurus OX=9913 GN=ECM1 PE=4 SV=1
124	10782	A0A3Q1MCW2|A0A3Q1MCW2_BOVIN	193.06	12	12	4.71E7	4	4	4	Y	60395	Extracellular matrix protein 1 OS=Bos taurus OX=9913 GN=ECM1 PE=4 SV=1
124	10783	A0A3Q1M5Q6|A0A3Q1M5Q6_BOVIN	193.06	12	12	4.71E7	4	4	4	Y	63177	Extracellular matrix protein 1 OS=Bos taurus OX=9913 GN=ECM1 PE=4 SV=1
87	10670	A5D984|A5D984_BOVIN	192.64	14	14	6.73E7	7	7	9	Y	57949	Pyruvate kinase OS=Bos taurus OX=9913 GN=PKM PE=1 SV=1
87	10671	Q3ZC87|Q3ZC87_BOVIN	192.64	13	13	6.73E7	7	7	9	Y	61428	Pyruvate kinase (Fragment) OS=Bos taurus OX=9913 GN=PKM2 PE=2 SV=1
111	10787	sp|P13605|FMOD_BOVIN	192.52	15	15	1.67E7	4	3	6	N	43038	Fibromodulin OS=Bos taurus OX=9913 GN=FMOD PE=1 SV=2
110	10769	F1MTT3|F1MTT3_BOVIN	188.03	9	9	5.99E7	4	4	6	Y	66249	Coagulation factor XII OS=Bos taurus OX=9913 GN=F12 PE=4 SV=2
110	10770	sp|P98140|FA12_BOVIN	188.03	9	9	5.99E7	4	4	6	Y	67160	Coagulation factor XII OS=Bos taurus OX=9913 GN=F12 PE=1 SV=2
131	10813	A0A3Q1LJQ7|A0A3Q1LJQ7_BOVIN	185.75	10	10	1.02E7	3	3	4	N	51321	Adenylyl cyclase-associated protein OS=Bos taurus OX=9913 PE=3 SV=1
131	10814	A6QLB7|A6QLB7_BOVIN	185.75	10	10	1.02E7	3	3	4	N	51202	Adenylyl cyclase-associated protein OS=Bos taurus OX=9913 GN=CAP1 PE=2 SV=1
131	10815	sp|Q3SYV4|CAP1_BOVIN	185.75	10	10	1.02E7	3	3	4	N	51273	Adenylyl cyclase-associated protein 1 OS=Bos taurus OX=9913 GN=CAP1 PE=2 SV=3
108	10748	F1MER7|F1MER7_BOVIN	182.91	1	1	1.28E7	5	5	6	N	464025	Heparan sulfate proteoglycan 2 OS=Bos taurus OX=9913 GN=HSPG2 PE=1 SV=2
159	10920	A0A3Q1LR94|A0A3Q1LR94_BOVIN	181.23	14	14	6.34E7	2	2	3	N	26661	Nucleoplasmin core domain-containing protein OS=Bos taurus OX=9913 PE=3 SV=1
159	10921	F1MTV9|F1MTV9_BOVIN	181.23	12	12	6.34E7	2	2	3	N	30735	Nucleophosmin OS=Bos taurus OX=9913 GN=NPM1 PE=3 SV=3
159	10922	E3SAZ8|E3SAZ8_BOVIN	181.23	12	12	6.34E7	2	2	3	N	32201	Nucleophosmin OS=Bos taurus OX=9913 GN=NPM1 PE=3 SV=1
159	10923	sp|Q3T160|NPM_BOVIN	181.23	12	12	6.34E7	2	2	3	N	32703	Nucleophosmin OS=Bos taurus OX=9913 GN=NPM1 PE=2 SV=1
159	10924	D3U796|D3U796_BOVIN	181.23	12	12	6.34E7	2	2	3	N	32661	Nucleophosmin OS=Bos taurus OX=9913 GN=NPM PE=3 SV=1
101	10732	E1BJK2|E1BJK2_BOVIN	178.18	12	12	4.97E6	5	2	7	Y	49987	Tubulin beta chain OS=Bos taurus OX=9913 GN=TUBB1 PE=3 SV=1
101	10733	A0A3Q1M442|A0A3Q1M442_BOVIN	178.18	11	11	4.97E6	5	2	7	Y	55383	Tubulin beta chain OS=Bos taurus OX=9913 GN=TUBB1 PE=3 SV=1
160	10941	sp|P81644|APOA2_BOVIN	175.12	27	27	1.93E7	3	3	3	N	11202	Apolipoprotein A-II OS=Bos taurus OX=9913 GN=APOA2 PE=1 SV=2
125	10788	A6QPZ2|A6QPZ2_BOVIN	174.89	13	13	2.12E7	4	4	4	N	36452	F9 protein OS=Bos taurus OX=9913 GN=F9 PE=2 SV=1
125	10790	F1MBC5|F1MBC5_BOVIN	174.89	10	10	2.12E7	4	4	4	N	50358	Coagulation factor IX OS=Bos taurus OX=9913 GN=F9 PE=4 SV=3
125	10791	sp|P00741|FA9_BOVIN	174.89	9	9	2.12E7	4	4	4	N	52046	Coagulation factor IX OS=Bos taurus OX=9913 GN=F9 PE=1 SV=2
142	10797	Q6T182|Q6T182_BOVIN	170.86	15	15	6.28E6	3	3	3	N	40094	Sex hormone-binding globulin (Fragment) OS=Bos taurus OX=9913 GN=SHBG PE=2 SV=1
142	10798	A5PKC2|A5PKC2_BOVIN	170.86	14	14	6.28E6	3	3	3	N	43316	SHBG protein OS=Bos taurus OX=9913 GN=SHBG PE=2 SV=1
94	10718	sp|P06394|K1C10_BOVIN	168.22	9	9	4.43E7	6	2	8	N	54848	Keratin, type I cytoskeletal 10 OS=Bos taurus OX=9913 GN=KRT10 PE=3 SV=1
94	10719	A6QNZ7|A6QNZ7_BOVIN	168.22	9	9	4.43E7	6	2	8	N	54849	Keratin 10 OS=Bos taurus OX=9913 GN=KRT10 PE=2 SV=1
112	10734	E1BI98|E1BI98_BOVIN	166.24	5	5	4.03E7	5	5	5	N	108671	Collagen type VI alpha 1 chain OS=Bos taurus OX=9913 GN=COL6A1 PE=1 SV=1
107	10736	G3N0V2|G3N0V2_BOVIN	165.00	8	8	1.38E8	5	4	6	N	63165	Keratin, type II cytoskeletal 1 OS=Bos taurus OX=9913 GN=KRT1 PE=1 SV=2
118	10794	sp|Q3MHL4|SAHH_BOVIN	164.92	8	8	1.95E7	3	3	4	N	47638	Adenosylhomocysteinase OS=Bos taurus OX=9913 GN=AHCY PE=2 SV=3
116	10894	sp|Q3T0Q4|NDKB_BOVIN	159.58	26	26	5.47E7	3	1	5	N	17316	Nucleoside diphosphate kinase B OS=Bos taurus OX=9913 GN=NME2 PE=1 SV=1
123	10777	A6QP30|A6QP30_BOVIN	158.52	9	9	2.08E7	4	4	4	N	60040	CPN2 protein OS=Bos taurus OX=9913 GN=CPN2 PE=2 SV=1
128	10799	sp|P02584|PROF1_BOVIN	158.16	27	27	4.35E7	3	3	4	N	15057	Profilin-1 OS=Bos taurus OX=9913 GN=PFN1 PE=1 SV=2
102	10745	F1MKE7|F1MKE7_BOVIN	157.07	9	9	1.23E7	5	3	7	N	60825	IF rod domain-containing protein OS=Bos taurus OX=9913 GN=KRT6C PE=3 SV=3
102	10746	F1MUY2|F1MUY2_BOVIN	157.07	9	9	1.23E7	5	3	7	N	60856	Keratin 6B OS=Bos taurus OX=9913 GN=KRT6B PE=3 SV=1
113	10743	sp|Q76LV2|HS90A_BOVIN	156.99	7	7	6.68E6	5	1	5	N	84731	Heat shock protein HSP 90-alpha OS=Bos taurus OX=9913 GN=HSP90AA1 PE=1 SV=3
113	10744	A0A452DI85|A0A452DI85_BOVIN	156.99	7	7	6.68E6	5	1	5	N	84721	Heat shock protein 90 alpha family class A member 1 OS=Bos taurus OX=9913 GN=HSP90AA1 PE=1 SV=1
121	10767	A0A452DHZ5|A0A452DHZ5_BOVIN	155.66	9	9	2.6E7	4	4	4	N	53280	Nucleobindin 1 OS=Bos taurus OX=9913 GN=NUCB1 PE=3 SV=1
121	10768	sp|Q0P569|NUCB1_BOVIN	155.66	9	9	2.6E7	4	4	4	N	54982	Nucleobindin-1 OS=Bos taurus OX=9913 GN=NUCB1 PE=1 SV=1
152	10887	A0A3Q1N0Y8|A0A3Q1N0Y8_BOVIN	155.30	4	4	2.25E7	3	3	3	N	107486	Calsyntenin 1 OS=Bos taurus OX=9913 GN=CLSTN1 PE=3 SV=1
152	10888	A0A3Q1NIN4|A0A3Q1NIN4_BOVIN	155.30	4	4	2.25E7	3	3	3	N	108312	Calsyntenin 1 OS=Bos taurus OX=9913 GN=CLSTN1 PE=3 SV=1
152	10889	F1MD95|F1MD95_BOVIN	155.30	4	4	2.25E7	3	3	3	N	109462	Calsyntenin 1 OS=Bos taurus OX=9913 GN=CLSTN1 PE=3 SV=2
95	10737	A0A3Q1M315|A0A3Q1M315_BOVIN	154.28	12	12	2.07E7	6	1	8	Y	45377	Sushi domain-containing protein OS=Bos taurus OX=9913 GN=LOC790886 PE=4 SV=1
181	10933	F1MGX0|F1MGX0_BOVIN	152.57	7	7	3.48E6	2	2	2	N	46969	Chaperonin containing TCP1 subunit 6A OS=Bos taurus OX=9913 GN=CCT6A PE=1 SV=3
181	10937	sp|Q3MHL7|TCPZ_BOVIN	152.57	6	6	3.48E6	2	2	2	N	57956	T-complex protein 1 subunit zeta OS=Bos taurus OX=9913 GN=CCT6A PE=1 SV=3
237	11108	E1B8P3|E1B8P3_BOVIN	150.05	8	8	3.4E6	1	1	1	Y	33193	Stanniocalcin 2 OS=Bos taurus OX=9913 GN=STC2 PE=3 SV=2
151	10875	A0A3Q1MKX8|A0A3Q1MKX8_BOVIN	150.03	11	11	2.26E7	3	3	3	N	52005	Vitamin D-binding protein OS=Bos taurus OX=9913 GN=GC PE=4 SV=1
151	10876	sp|Q3MHN5|VTDB_BOVIN	150.03	11	11	2.26E7	3	3	3	N	53342	Vitamin D-binding protein OS=Bos taurus OX=9913 GN=GC PE=2 SV=1
151	10877	I7CT57|I7CT57_BOVIN	150.03	11	11	2.26E7	3	3	3	N	53328	Vitamin D-binding protein OS=Bos taurus OX=9913 PE=2 SV=1
151	10878	F1N5M2|F1N5M2_BOVIN	150.03	11	11	2.26E7	3	3	3	N	53356	Vitamin D-binding protein OS=Bos taurus OX=9913 GN=GC PE=4 SV=2
151	10879	A0A3Q1LQ02|A0A3Q1LQ02_BOVIN	150.03	11	11	2.26E7	3	3	3	N	53663	Vitamin D-binding protein OS=Bos taurus OX=9913 GN=GC PE=4 SV=1
136	11086	sp|P12260|F13A_BOVIN	149.81	9	9	2.67E6	2	2	3	N	22745	Coagulation factor XIII A chain (Fragment) OS=Bos taurus OX=9913 GN=F13A1 PE=1 SV=2
136	11087	A0A3Q1LTB9|A0A3Q1LTB9_BOVIN	149.81	3	3	2.67E6	2	2	3	N	75598	Coagulation factor XIII A chain OS=Bos taurus OX=9913 GN=F13A1 PE=3 SV=1
136	11088	F1MW44|F1MW44_BOVIN	149.81	2	2	2.67E6	2	2	3	N	82804	Coagulation factor XIII A chain OS=Bos taurus OX=9913 GN=F13A1 PE=3 SV=2
120	10766	sp|P63243|RACK1_BOVIN	147.97	15	15	2.4E7	4	4	4	N	35077	Small ribosomal subunit protein RACK1 OS=Bos taurus OX=9913 GN=RACK1 PE=2 SV=3
139	10789	F1N102|F1N102_BOVIN	143.25	9	9	1.47E7	3	3	3	N	66686	Complement C8 beta chain OS=Bos taurus OX=9913 GN=C8B PE=3 SV=3
193	11022	A0A3Q1MUU9|A0A3Q1MUU9_BOVIN	142.86	6	6	4.94E6	2	2	2	Y	59196	T-complex protein 1 subunit eta OS=Bos taurus OX=9913 GN=CCT7 PE=3 SV=1
193	11023	sp|Q2NKZ1|TCPH_BOVIN	142.86	6	6	4.94E6	2	2	2	Y	59443	T-complex protein 1 subunit eta OS=Bos taurus OX=9913 GN=CCT7 PE=1 SV=1
164	10978	A0A3B0IZF8|A0A3B0IZF8_BOVIN	141.52	10	10	8.45E6	2	2	3	N	25728	Adiponectin B OS=Bos taurus OX=9913 GN=C1QC PE=4 SV=1
164	10985	Q1RMH5|Q1RMH5_BOVIN	141.52	9	9	8.45E6	2	2	3	N	29023	C1QC protein (Fragment) OS=Bos taurus OX=9913 GN=C1QC PE=2 SV=1
177	10925	A0A3Q1NEH4|A0A3Q1NEH4_BOVIN	139.91	9	9	5.16E6	2	2	2	N	34597	Reticulocalbin 3 OS=Bos taurus OX=9913 GN=RCN3 PE=4 SV=1
177	10926	A0A3Q1M1S6|A0A3Q1M1S6_BOVIN	139.91	9	9	5.16E6	2	2	2	N	35447	Reticulocalbin 3 OS=Bos taurus OX=9913 GN=RCN3 PE=4 SV=1
177	10927	sp|Q2KJ39|RCN3_BOVIN	139.91	8	8	5.16E6	2	2	2	N	37568	Reticulocalbin-3 OS=Bos taurus OX=9913 GN=RCN3 PE=2 SV=1
132	10818	A0A140T843|A0A140T843_BOVIN	139.25	10	10	3.97E7	3	3	4	Y	38245	Beta-2-glycoprotein 1 OS=Bos taurus OX=9913 GN=APOH PE=4 SV=1
132	10819	sp|P17690|APOH_BOVIN	139.25	10	10	3.97E7	3	3	4	Y	38252	Beta-2-glycoprotein 1 OS=Bos taurus OX=9913 GN=APOH PE=1 SV=4
129	10800	G3X807|G3X807_BOVIN	138.48	33	33	9.16E7	3	3	4	N	10949	Histone H4 OS=Bos taurus OX=9913 GN=H4C9 PE=3 SV=1
129	10801	G3N081|G3N081_BOVIN	138.48	33	33	9.16E7	3	3	4	N	10886	Histone H4 OS=Bos taurus OX=9913 PE=3 SV=2
129	10802	sp|P62803|H4_BOVIN	138.48	31	31	9.16E7	3	3	4	N	11367	Histone H4 OS=Bos taurus OX=9913 PE=1 SV=2
129	10803	A0A3Q1MEZ8|A0A3Q1MEZ8_BOVIN	138.48	31	31	9.16E7	3	3	4	N	11381	Histone H4 OS=Bos taurus OX=9913 GN=LOC112445458 PE=3 SV=1
129	10805	E1BBP7|E1BBP7_BOVIN	138.48	28	28	9.16E7	3	3	4	N	12747	Histone H4 OS=Bos taurus OX=9913 GN=H4C14 PE=3 SV=3
129	10806	A0A3Q1LM20|A0A3Q1LM20_BOVIN	138.48	24	24	9.16E7	3	3	4	N	15006	Histone H4 OS=Bos taurus OX=9913 GN=LOC112445649 PE=3 SV=1
129	10807	A0A3Q1M1Z1|A0A3Q1M1Z1_BOVIN	138.48	24	24	9.16E7	3	3	4	N	14944	Histone H4 OS=Bos taurus OX=9913 PE=3 SV=1
129	10808	A0A3Q1MH02|A0A3Q1MH02_BOVIN	138.48	24	24	9.16E7	3	3	4	N	14987	Histone H4 OS=Bos taurus OX=9913 PE=3 SV=1
129	10809	A0A3Q1MDT7|A0A3Q1MDT7_BOVIN	138.48	24	24	9.16E7	3	3	4	N	14987	Histone H4 OS=Bos taurus OX=9913 PE=3 SV=1
129	10810	A0A3Q1MJQ1|A0A3Q1MJQ1_BOVIN	138.48	21	21	9.16E7	3	3	4	N	16476	Histone H4 OS=Bos taurus OX=9913 GN=LOC115945178 PE=3 SV=1
179	10930	A0A3Q1M3L6|A0A3Q1M3L6_BOVIN	138.03	8	8	4.15E7	2	2	2	N	40476	Ig-like domain-containing protein OS=Bos taurus OX=9913 PE=1 SV=1
161	10942	Q2KJB4|Q2KJB4_BOVIN	137.52	6	6	6.75E5	2	2	3	Y	38368	F11 protein OS=Bos taurus OX=9913 GN=F11 PE=2 SV=1
161	10960	F1MUT4|F1MUT4_BOVIN	137.52	4	4	6.75E5	2	2	3	Y	69886	Coagulation factor XI OS=Bos taurus OX=9913 GN=F11 PE=4 SV=1
161	10961	sp|Q5NTB3|FA11_BOVIN	137.52	4	4	6.75E5	2	2	3	Y	69872	Coagulation factor XI OS=Bos taurus OX=9913 GN=F11 PE=1 SV=1
161	10962	A0A3Q1LT55|A0A3Q1LT55_BOVIN	137.52	3	3	6.75E5	2	2	3	Y	71641	Coagulation factor XI OS=Bos taurus OX=9913 GN=F11 PE=4 SV=1
184	10958	F1MWD3|F1MWD3_BOVIN	135.45	5	5	5.49E6	2	2	2	N	59601	T-complex protein 1 subunit epsilon OS=Bos taurus OX=9913 GN=CCT5 PE=1 SV=3
162	10959	sp|Q3T0K2|TCPG_BOVIN	133.89	7	7	1.5E7	2	2	3	N	60586	T-complex protein 1 subunit gamma OS=Bos taurus OX=9913 GN=CCT3 PE=1 SV=1
149	10856	sp|P10096|G3P_BOVIN	133.59	14	14	4.46E7	3	3	3	N	35868	Glyceraldehyde-3-phosphate dehydrogenase OS=Bos taurus OX=9913 GN=GAPDH PE=1 SV=4
104	10998	M0QVZ6|M0QVZ6_BOVIN	131.16	3	3	6.77E7	3	2	7	N	62624	Keratin 5 OS=Bos taurus OX=9913 GN=KRT5 PE=3 SV=2
104	10999	A5D7M6|A5D7M6_BOVIN	131.16	3	3	6.77E7	3	2	7	N	62683	KRT5 protein OS=Bos taurus OX=9913 GN=KRT5 PE=2 SV=1
104	11000	sp|Q5XQN5|K2C5_BOVIN	131.16	3	3	6.77E7	3	2	7	N	62937	Keratin, type II cytoskeletal 5 OS=Bos taurus OX=9913 GN=KRT5 PE=1 SV=1
144	10825	E1B8G9|E1B8G9_BOVIN	131.00	23	23	4.69E6	3	1	3	N	13938	Histone H2B OS=Bos taurus OX=9913 GN=H2BC26 PE=3 SV=3
144	10826	A5D7N2|A5D7N2_BOVIN	131.00	23	23	4.69E6	3	1	3	N	13920	Histone H2B OS=Bos taurus OX=9913 GN=HIST2H2BE PE=2 SV=1
144	10827	G8JL06|G8JL06_BOVIN	131.00	23	23	4.69E6	3	1	3	N	13874	Histone H2B OS=Bos taurus OX=9913 GN=H2BC11 PE=3 SV=2
144	10828	A0A3Q1MBN5|A0A3Q1MBN5_BOVIN	131.00	23	23	4.69E6	3	1	3	N	13919	Histone H2B OS=Bos taurus OX=9913 PE=3 SV=1
144	10829	A0A3Q1MEU7|A0A3Q1MEU7_BOVIN	131.00	23	23	4.69E6	3	1	3	N	13980	Histone H2B OS=Bos taurus OX=9913 GN=H2BC3 PE=3 SV=1
146	10844	sp|P19858|LDHA_BOVIN	130.05	11	11	6.13E6	3	2	3	Y	36598	L-lactate dehydrogenase A chain OS=Bos taurus OX=9913 GN=LDHA PE=2 SV=2
146	10845	A0A3Q1LY19|A0A3Q1LY19_BOVIN	130.05	11	11	6.13E6	3	2	3	Y	36583	L-lactate dehydrogenase OS=Bos taurus OX=9913 PE=3 SV=1
140	10792	sp|P19120|HSP7C_BOVIN	129.09	6	6	4.5E6	3	2	3	N	71241	Heat shock cognate 71 kDa protein OS=Bos taurus OX=9913 GN=HSPA8 PE=1 SV=2
140	10793	A0A3Q1LMS5|A0A3Q1LMS5_BOVIN	129.09	6	6	4.5E6	3	2	3	N	71764	Heat shock protein family A (Hsp70) member 8 OS=Bos taurus OX=9913 GN=HSPA8 PE=1 SV=1
145	10830	F2Z4F9|F2Z4F9_BOVIN	127.40	23	23	7.52E6	3	1	3	N	13890	Histone H2B OS=Bos taurus OX=9913 GN=H2BC12 PE=3 SV=1
145	10831	G3MWH4|G3MWH4_BOVIN	127.40	23	23	7.52E6	3	1	3	N	13759	Histone H2A/H2B/H3 domain-containing protein OS=Bos taurus OX=9913 PE=3 SV=1
145	10832	sp|Q32L48|H2B1N_BOVIN	127.40	23	23	7.52E6	3	1	3	N	13923	Histone H2B type 1-N OS=Bos taurus OX=9913 GN=H2BC15 PE=1 SV=3
145	10833	Q2KII5|Q2KII5_BOVIN	127.40	23	23	7.52E6	3	1	3	N	13936	Histone H2B OS=Bos taurus OX=9913 GN=H2BC5 PE=2 SV=1
145	10834	A0A452DJK3|A0A452DJK3_BOVIN	127.40	23	23	7.52E6	3	1	3	N	13920	Histone H2B OS=Bos taurus OX=9913 GN=H2BC18 PE=3 SV=1
145	10835	F2Z4E8|F2Z4E8_BOVIN	127.40	23	23	7.52E6	3	1	3	N	13922	Histone H2B OS=Bos taurus OX=9913 GN=H2BC15 PE=3 SV=1
145	10836	Q32S29|Q32S29_BOVIN	127.40	23	23	7.52E6	3	1	3	N	13926	Histone H2B OS=Bos taurus OX=9913 GN=H2B PE=3 SV=1
145	10837	sp|Q2M2T1|H2B1K_BOVIN	127.40	23	23	7.52E6	3	1	3	N	13875	Histone H2B type 1-K OS=Bos taurus OX=9913 GN=H2BC12 PE=1 SV=3
145	10838	G5E6I9|G5E6I9_BOVIN	127.40	23	23	7.52E6	3	1	3	N	14001	Histone H2B OS=Bos taurus OX=9913 GN=LOC107133263 PE=3 SV=1
145	10839	sp|P62808|H2B1_BOVIN	127.40	23	23	7.52E6	3	1	3	N	13906	Histone H2B type 1 OS=Bos taurus OX=9913 PE=1 SV=2
145	10840	G3N011|G3N011_BOVIN	127.40	22	22	7.52E6	3	1	3	N	14933	Histone H2A/H2B/H3 domain-containing protein OS=Bos taurus OX=9913 PE=3 SV=2
178	10928	F1N0E5|F1N0E5_BOVIN	124.34	5	5	2.12E6	2	2	2	N	58162	T-complex protein 1 subunit delta OS=Bos taurus OX=9913 GN=CCT4 PE=3 SV=2
178	10929	sp|Q2T9X2|TCPD_BOVIN	124.34	5	5	2.12E6	2	2	2	N	58207	T-complex protein 1 subunit delta OS=Bos taurus OX=9913 GN=CCT4 PE=1 SV=3
185	10969	sp|P35445|COMP_BOVIN	122.53	3	3	2.58E7	2	2	2	N	82362	Cartilage oligomeric matrix protein OS=Bos taurus OX=9913 GN=COMP PE=1 SV=2
185	10972	A0A452DJ62|A0A452DJ62_BOVIN	122.53	2	2	2.58E7	2	2	2	N	105946	Thrombospondin 4 OS=Bos taurus OX=9913 GN=THBS4 PE=3 SV=1
185	10973	sp|Q3SWW8|TSP4_BOVIN	122.53	2	2	2.58E7	2	2	2	N	105974	Thrombospondin-4 OS=Bos taurus OX=9913 GN=THBS4 PE=2 SV=1
189	10994	A0A3Q1NJ24|A0A3Q1NJ24_BOVIN	122.44	6	6	1.12E7	2	2	2	N	40610	Carboxypeptidase B2 OS=Bos taurus OX=9913 GN=CPB2 PE=3 SV=1
189	10995	A0A3Q1LKB9|A0A3Q1LKB9_BOVIN	122.44	6	6	1.12E7	2	2	2	N	44247	Carboxypeptidase B2 OS=Bos taurus OX=9913 GN=CPB2 PE=3 SV=1
189	10996	A0A3Q1N1A7|A0A3Q1N1A7_BOVIN	122.44	6	6	1.12E7	2	2	2	N	44774	Carboxypeptidase B2 OS=Bos taurus OX=9913 GN=CPB2 PE=3 SV=1
189	10997	sp|Q2KIG3|CBPB2_BOVIN	122.44	5	5	1.12E7	2	2	2	N	48822	Carboxypeptidase B2 OS=Bos taurus OX=9913 GN=CPB2 PE=1 SV=1
133	10843	A0A5A4U8C3|A0A5A4U8C3_BOVIN	122.26	6	6	1.46E7	3	2	4	N	66969	Heat shock 70 kDa protein (Fragment) OS=Bos taurus OX=9913 GN=hsp70 PE=3 SV=1
133	10847	K8FK38|K8FK38_BOVIN	122.26	6	6	1.46E7	3	2	4	N	69421	Heat Shock Protein 70 (Fragment) OS=Bos taurus OX=9913 GN=HSP70 PE=3 SV=1
133	10848	sp|Q27975|HS71A_BOVIN	122.26	5	5	1.46E7	3	2	4	N	70259	Heat shock 70 kDa protein 1A OS=Bos taurus OX=9913 GN=HSPA1A PE=1 SV=2
133	10849	A0A5A4UAK7|A0A5A4UAK7_BOVIN	122.26	5	5	1.46E7	3	2	4	N	70246	Heat shock protein 70 OS=Bos taurus OX=9913 GN=hsp70 PE=3 SV=1
133	10850	sp|Q27965|HS71B_BOVIN	122.26	5	5	1.46E7	3	2	4	N	70229	Heat shock 70 kDa protein 1B OS=Bos taurus OX=9913 GN=HSPA1B PE=2 SV=1
133	10851	A0A5A4U7U6|A0A5A4U7U6_BOVIN	122.26	5	5	1.46E7	3	2	4	N	70570	Heat shock protein 70 (Fragment) OS=Bos taurus OX=9913 GN=hsp70 PE=3 SV=1
133	10852	A0A5A4UBP5|A0A5A4UBP5_BOVIN	122.26	5	5	1.46E7	3	2	4	N	70245	Heat shock protein 70 OS=Bos taurus OX=9913 GN=hsp70 PE=3 SV=1
180	10932	sp|G3MYZ3|AFAM_BOVIN	121.41	4	4	1.21E7	2	2	2	N	69562	Afamin OS=Bos taurus OX=9913 GN=AFM PE=1 SV=1
165	11021	sp|A7YWG4|GGH_BOVIN	116.75	7	7	9.56E6	2	2	3	N	35683	Gamma-glutamyl hydrolase OS=Bos taurus OX=9913 GN=GGH PE=2 SV=1
163	10967	sp|Q5E9I6|ARF3_BOVIN	116.64	16	16	9.18E6	3	3	3	N	20601	ADP-ribosylation factor 3 OS=Bos taurus OX=9913 GN=ARF3 PE=2 SV=3
163	10968	sp|P84080|ARF1_BOVIN	116.64	16	16	9.18E6	3	3	3	N	20697	ADP-ribosylation factor 1 OS=Bos taurus OX=9913 GN=ARF1 PE=1 SV=2
183	10945	A0A3Q1M4K3|A0A3Q1M4K3_BOVIN	114.84	32	32	7.73E6	2	2	2	N	8634	Ubiquitin-like domain-containing protein OS=Bos taurus OX=9913 GN=LOC101902760 PE=4 SV=1
183	10963	sp|P63048|RL40_BOVIN	114.84	20	20	7.73E6	2	2	2	N	14728	Ubiquitin-ribosomal protein eL40 fusion protein OS=Bos taurus OX=9913 GN=UBA52 PE=1 SV=2
183	10965	sp|P62992|RS27A_BOVIN	114.84	16	16	7.73E6	2	2	2	N	17965	Ubiquitin-ribosomal protein eS31 fusion protein OS=Bos taurus OX=9913 GN=RPS27A PE=1 SV=2
183	10988	sp|P0CG53|UBB_BOVIN	114.84	8	8	7.73E6	2	2	2	N	34308	Polyubiquitin-B OS=Bos taurus OX=9913 GN=UBB PE=1 SV=1
183	11003	sp|P0CH28|UBC_BOVIN	114.84	4	4	7.73E6	2	2	2	N	77570	Polyubiquitin-C OS=Bos taurus OX=9913 GN=UBC PE=1 SV=1
155	10893	F1MFW9|F1MFW9_BOVIN	114.06	6	6	5.46E6	3	1	3	N	55129	Keratin 24 OS=Bos taurus OX=9913 GN=KRT24 PE=3 SV=3
280	11144	F1MRZ8|F1MRZ8_BOVIN	113.69	7	7	2.61E6	1	1	1	N	40057	Pleckstrin OS=Bos taurus OX=9913 GN=PLEK PE=4 SV=2
141	10905	sp|A5D7D1|ACTN4_BOVIN	112.71	2	2	8.81E6	2	2	3	N	104928	Alpha-actinin-4 OS=Bos taurus OX=9913 GN=ACTN4 PE=2 SV=1
141	10970	A0A3Q1MR52|A0A3Q1MR52_BOVIN	112.71	3	3	8.81E6	2	2	3	N	97255	Actinin alpha 4 OS=Bos taurus OX=9913 GN=ACTN4 PE=1 SV=1
141	10974	A0A452DIE5|A0A452DIE5_BOVIN	112.71	2	2	8.81E6	2	2	3	N	104132	Actinin alpha 4 OS=Bos taurus OX=9913 GN=ACTN4 PE=1 SV=1
141	10981	A0A3Q1MRU0|A0A3Q1MRU0_BOVIN	112.71	2	2	8.81E6	2	2	3	N	111805	Actinin alpha 4 OS=Bos taurus OX=9913 GN=ACTN4 PE=1 SV=1
141	10982	A0A3Q1MFS2|A0A3Q1MFS2_BOVIN	112.71	2	2	8.81E6	2	2	3	N	114721	Actinin alpha 4 OS=Bos taurus OX=9913 GN=ACTN4 PE=1 SV=1
141	10983	A0A3Q1MAJ8|A0A3Q1MAJ8_BOVIN	112.71	2	2	8.81E6	2	2	3	N	117098	Actinin alpha 4 OS=Bos taurus OX=9913 GN=ACTN4 PE=1 SV=1
204	11151	Q3SYW7|Q3SYW7_BOVIN	111.83	3	3	1.41E6	1	1	2	N	74932	SPARC-like protein 1 OS=Bos taurus OX=9913 GN=SPARCL1 PE=2 SV=1
204	11152	A0A3Q1LIS3|A0A3Q1LIS3_BOVIN	111.83	3	3	1.41E6	1	1	2	N	75164	SPARC like 1 OS=Bos taurus OX=9913 GN=SPARCL1 PE=3 SV=1
278	11141	F1MLW7|F1MLW7_BOVIN	111.55	11	11	7.55E6	1	1	1	N	14635	Ig-like domain-containing protein OS=Bos taurus OX=9913 PE=4 SV=3
278	11157	A6QM09|A6QM09_BOVIN	111.55	6	6	7.55E6	1	1	1	N	24733	Ig-like domain-containing protein OS=Bos taurus OX=9913 PE=2 SV=1
278	11158	A5PK49|A5PK49_BOVIN	111.55	6	6	7.55E6	1	1	1	N	24592	IGL@ protein OS=Bos taurus OX=9913 GN=IGL@ PE=2 SV=1
278	11159	Q1RMN8|Q1RMN8_BOVIN	111.55	6	6	7.55E6	1	1	1	N	24536	Immunoglobulin light chain, lambda gene cluster OS=Bos taurus OX=9913 GN=IGL@ PE=2 SV=1
278	11160	Q3T101|Q3T101_BOVIN	111.55	6	6	7.55E6	1	1	1	N	24640	IGL@ protein OS=Bos taurus OX=9913 GN=IGL@ PE=1 SV=1
278	11161	A4IFI0|A4IFI0_BOVIN	111.55	6	6	7.55E6	1	1	1	N	24764	IGLL1 protein OS=Bos taurus OX=9913 GN=IGLL1 PE=2 SV=1
278	11162	A6H7J7|A6H7J7_BOVIN	111.55	6	6	7.55E6	1	1	1	N	24546	Ig-like domain-containing protein OS=Bos taurus OX=9913 PE=2 SV=1
278	11163	A5PK72|A5PK72_BOVIN	111.55	6	6	7.55E6	1	1	1	N	24806	Ig-like domain-containing protein OS=Bos taurus OX=9913 PE=2 SV=1
278	11166	F1N160|F1N160_BOVIN	111.55	5	5	7.55E6	1	1	1	N	33944	Ig-like domain-containing protein OS=Bos taurus OX=9913 PE=4 SV=3
173	10909	Q3T085|Q3T085_BOVIN	111.01	10	10	4.24E6	2	2	2	N	34197	OGN protein OS=Bos taurus OX=9913 GN=OGN PE=2 SV=1
173	10910	sp|P19879|MIME_BOVIN	111.01	10	10	4.24E6	2	2	2	N	34196	Mimecan OS=Bos taurus OX=9913 GN=OGN PE=1 SV=3
148	10855	sp|Q32KY0|APOD_BOVIN	110.83	17	17	4.25E7	3	3	3	N	21402	Apolipoprotein D OS=Bos taurus OX=9913 GN=APOD PE=2 SV=1
148	10857	F1MS32|F1MS32_BOVIN	110.83	15	15	4.25E7	3	3	3	N	24032	Apolipoprotein D OS=Bos taurus OX=9913 GN=APOD PE=3 SV=3
134	10858	sp|Q3ZBX9|H2AJ_BOVIN	110.22	27	27	5.42E7	3	3	4	N	14019	Histone H2A.J OS=Bos taurus OX=9913 GN=H2AJ PE=2 SV=1
134	10859	sp|A1A4R1|H2A2C_BOVIN	110.22	27	27	5.42E7	3	3	4	N	13988	Histone H2A type 2-C OS=Bos taurus OX=9913 GN=H2AC20 PE=2 SV=1
134	10860	E1BH22|E1BH22_BOVIN	110.22	27	27	5.42E7	3	3	4	N	14111	Histone H2A OS=Bos taurus OX=9913 GN=H2AC18 PE=3 SV=3
134	10861	F2Z4G5|F2Z4G5_BOVIN	110.22	27	27	5.42E7	3	3	4	N	14135	Histone H2A OS=Bos taurus OX=9913 GN=H2AC4 PE=3 SV=2
134	10862	sp|P0C0S9|H2A1_BOVIN	110.22	27	27	5.42E7	3	3	4	N	14091	Histone H2A type 1 OS=Bos taurus OX=9913 PE=1 SV=2
134	10863	F2Z4J1|F2Z4J1_BOVIN	110.22	27	27	5.42E7	3	3	4	N	14105	Histone H2A OS=Bos taurus OX=9913 GN=H2AC6 PE=3 SV=1
134	10864	A4IFU5|A4IFU5_BOVIN	110.22	27	27	5.42E7	3	3	4	N	14121	Histone H2A OS=Bos taurus OX=9913 GN=H2AC25 PE=2 SV=1
134	10865	A0A0A0MP90|A0A0A0MP90_BOVIN	110.22	27	27	5.42E7	3	3	4	N	14166	Histone H2A OS=Bos taurus OX=9913 GN=H2AC8 PE=3 SV=1
134	10867	F1MRN2|F1MRN2_BOVIN	110.22	26	26	5.42E7	3	3	4	N	14613	Histone H2A OS=Bos taurus OX=9913 GN=H2AC20 PE=3 SV=3
134	10868	A0A3Q1MF62|A0A3Q1MF62_BOVIN	110.22	25	25	5.42E7	3	3	4	N	15090	Histone H2A OS=Bos taurus OX=9913 GN=H2AC12 PE=3 SV=1
134	10869	A0A3Q1N7K2|A0A3Q1N7K2_BOVIN	110.22	25	25	5.42E7	3	3	4	N	15040	Histone H2A OS=Bos taurus OX=9913 GN=H2AC15 PE=3 SV=1
134	10870	A0A096LNF2|A0A096LNF2_BOVIN	110.22	24	24	5.42E7	3	3	4	N	15530	Histone H2A OS=Bos taurus OX=9913 GN=H2AC19 PE=3 SV=1
134	10871	A0A3Q1MDK7|A0A3Q1MDK7_BOVIN	110.22	24	24	5.42E7	3	3	4	N	15519	Histone H2A OS=Bos taurus OX=9913 GN=H2AC10 PE=3 SV=1
182	10943	F1N2W0|F1N2W0_BOVIN	107.32	10	10	5.07E6	2	2	2	N	35687	Prostaglandin reductase 1 OS=Bos taurus OX=9913 GN=PTGR1 PE=3 SV=1
182	10944	sp|Q3SZJ4|PTGR1_BOVIN	107.32	10	10	5.07E6	2	2	2	N	35706	Prostaglandin reductase 1 OS=Bos taurus OX=9913 GN=PTGR1 PE=2 SV=1
166	11040	sp|P68509|1433F_BOVIN	105.38	7	7	1.42E6	2	1	3	N	28212	14-3-3 protein eta OS=Bos taurus OX=9913 GN=YWHAH PE=1 SV=2
166	11041	sp|P68252|1433G_BOVIN	105.38	7	7	1.42E6	2	1	3	N	28253	14-3-3 protein gamma OS=Bos taurus OX=9913 GN=YWHAG PE=1 SV=2
166	11042	A7Z057|A7Z057_BOVIN	105.38	7	7	1.42E6	2	1	3	N	28303	Tyrosine 3-monooxygenase/tryptophan 5-monooxygenase activation protein gamma OS=Bos taurus OX=9913 GN=YWHAG PE=2 SV=1
199	11069	A0A3Q1LSX3|A0A3Q1LSX3_BOVIN	103.91	2	2	20000000	2	2	2	N	78405	Macrophage stimulating 1 OS=Bos taurus OX=9913 GN=MST1 PE=3 SV=1
199	11071	E1BDW7|E1BDW7_BOVIN	103.91	2	2	20000000	2	2	2	N	79911	Macrophage stimulating 1 OS=Bos taurus OX=9913 GN=MST1 PE=3 SV=2
199	11072	sp|Q24K22|HGFL_BOVIN	103.91	2	2	20000000	2	2	2	N	79973	Hepatocyte growth factor-like protein OS=Bos taurus OX=9913 GN=MST1 PE=2 SV=1
157	10898	sp|Q9TTK6|AOC3_BOVIN	102.82	4	4	5.33E6	3	1	3	N	84500	Membrane primary amine oxidase OS=Bos taurus OX=9913 GN=AOC3 PE=2 SV=3
157	10899	E1BD43|E1BD43_BOVIN	102.82	4	4	5.33E6	3	1	3	N	86063	Amine oxidase OS=Bos taurus OX=9913 GN=AOC3 PE=1 SV=2
157	10900	A0A452DHX8|A0A452DHX8_BOVIN	102.82	4	4	5.33E6	3	1	3	N	87145	Amine oxidase OS=Bos taurus OX=9913 GN=LOC100138645 PE=3 SV=1
282	11153	A0A3Q1MPB3|A0A3Q1MPB3_BOVIN	102.45	1	1	3.05E6	1	1	1	N	269854	Fatty acid synthase OS=Bos taurus OX=9913 GN=FASN PE=1 SV=1
282	11154	A0A3Q1LVA9|A0A3Q1LVA9_BOVIN	102.45	1	1	3.05E6	1	1	1	N	269906	Fatty acid synthase OS=Bos taurus OX=9913 GN=FASN PE=1 SV=1
282	11155	sp|Q71SP7|FAS_BOVIN	102.45	1	1	3.05E6	1	1	1	N	274552	Fatty acid synthase OS=Bos taurus OX=9913 GN=FASN PE=1 SV=1
282	11156	F1N647|F1N647_BOVIN	102.45	1	1	3.05E6	1	1	1	N	274408	Fatty acid synthase OS=Bos taurus OX=9913 GN=FASN PE=1 SV=3
208	11190	Q9TS74|Q9TS74_BOVIN	101.43	20	20	6.7E7	1	1	2	N	6310	Pancreatic elastase inhibitor (Fragment) OS=Bos taurus OX=9913 PE=4 SV=1
195	11036	A0A3Q1M7H6|A0A3Q1M7H6_BOVIN	98.62	3	3	3.53E6	2	2	2	N	112715	Contactin-1 OS=Bos taurus OX=9913 GN=CNTN1 PE=3 SV=1
195	11037	F1MVI0|F1MVI0_BOVIN	98.62	3	3	3.53E6	2	2	2	N	113306	Contactin-1 OS=Bos taurus OX=9913 GN=CNTN1 PE=3 SV=1
195	11038	sp|Q28106|CNTN1_BOVIN	98.62	3	3	3.53E6	2	2	2	N	113385	Contactin-1 OS=Bos taurus OX=9913 GN=CNTN1 PE=2 SV=1
191	11008	A5D7L1|A5D7L1_BOVIN	98.34	6	6	1.55E7	2	2	2	N	35615	C-type lectin domain containing 11A OS=Bos taurus OX=9913 GN=CLEC11A PE=2 SV=1
279	11142	sp|Q5E9F5|TAGL2_BOVIN	96.41	9	9	2.65E6	1	1	1	N	22426	Transgelin-2 OS=Bos taurus OX=9913 GN=TAGLN2 PE=2 SV=3
174	11102	A0A3Q1LSM9|A0A3Q1LSM9_BOVIN	96.39	0	0	1.06E6	1	1	2	N	480411	HECT-type E3 ubiquitin transferase OS=Bos taurus OX=9913 GN=HUWE1 PE=1 SV=1
174	11103	E1BNY9|E1BNY9_BOVIN	96.39	0	0	1.06E6	1	1	2	N	482196	HECT-type E3 ubiquitin transferase OS=Bos taurus OX=9913 GN=HUWE1 PE=1 SV=2
196	11043	F1MEW4|F1MEW4_BOVIN	94.50	4	4	5.58E6	2	2	2	N	62867	Cystathionine beta-synthase OS=Bos taurus OX=9913 GN=CBS PE=3 SV=1
196	11044	A7MBF8|A7MBF8_BOVIN	94.50	4	4	5.58E6	2	2	2	N	62839	Cystathionine beta-synthase OS=Bos taurus OX=9913 GN=CBS PE=2 SV=1
175	11113	Q862T1|Q862T1_BOVIN	93.60	8	8	5.83E5	1	1	2	N	18017	mRNA, similar to lamin A/C, clone: ORCS10105 (Fragment) OS=Bos taurus OX=9913 PE=2 SV=1
175	11114	Q3SZI2|Q3SZI2_BOVIN	93.60	2	2	5.83E5	1	1	2	N	65122	Lamin A/C OS=Bos taurus OX=9913 GN=LMNA PE=2 SV=1
175	11115	F1MYG5|F1MYG5_BOVIN	93.60	2	2	5.83E5	1	1	2	N	74126	Lamin A/C OS=Bos taurus OX=9913 GN=LMNA PE=1 SV=1
186	10975	sp|Q5E9B1|LDHB_BOVIN	92.86	7	7	6.07E6	2	1	2	Y	36724	L-lactate dehydrogenase B chain OS=Bos taurus OX=9913 GN=LDHB PE=2 SV=4
186	10976	B0JYN3|B0JYN3_BOVIN	92.86	7	7	6.07E6	2	1	2	Y	36725	L-lactate dehydrogenase OS=Bos taurus OX=9913 GN=LDHB PE=2 SV=1
186	10977	A0A3Q1M5R4|A0A3Q1M5R4_BOVIN	92.86	7	7	6.07E6	2	1	2	Y	37471	L-lactate dehydrogenase OS=Bos taurus OX=9913 GN=LDHB PE=1 SV=1
205	11183	Q3ZBQ9|Q3ZBQ9_BOVIN	91.43	11	11	1.32E7	1	1	2	N	13027	Apolipoprotein M OS=Bos taurus OX=9913 GN=APOM PE=2 SV=1
205	11186	F1MYX2|F1MYX2_BOVIN	91.43	7	7	1.32E7	1	1	2	N	21158	Apolipoprotein M OS=Bos taurus OX=9913 GN=APOM PE=3 SV=1
205	11187	A0A3Q1MB70|A0A3Q1MB70_BOVIN	91.43	6	6	1.32E7	1	1	2	N	25020	Apolipoprotein M OS=Bos taurus OX=9913 GN=APOM PE=3 SV=1
209	11198	A0A3Q1M2A8|A0A3Q1M2A8_BOVIN	90.38	2	2	7.26E5	1	1	2	N	64923	Complement factor I OS=Bos taurus OX=9913 GN=CFI PE=1 SV=1
209	11199	A0A3Q1LGM4|A0A3Q1LGM4_BOVIN	90.38	2	2	7.26E5	1	1	2	N	64667	Complement factor I OS=Bos taurus OX=9913 GN=CFI PE=1 SV=1
209	11200	F1N4M7|F1N4M7_BOVIN	90.38	2	2	7.26E5	1	1	2	N	68013	Complement factor I OS=Bos taurus OX=9913 GN=CFI PE=1 SV=3
209	11201	A0A3Q1MF14|A0A3Q1MF14_BOVIN	90.38	2	2	7.26E5	1	1	2	N	68905	Complement factor I OS=Bos taurus OX=9913 GN=CFI PE=1 SV=1
209	11202	Q32PI4|Q32PI4_BOVIN	90.38	2	2	7.26E5	1	1	2	N	68933	Complement factor I OS=Bos taurus OX=9913 GN=CFI PE=2 SV=1
147	10853	Q2HJB6|Q2HJB6_BOVIN	89.76	10	10	1.01E7	3	3	3	Y	48211	Procollagen C-endopeptidase enhancer OS=Bos taurus OX=9913 GN=PCOLCE PE=2 SV=1
190	11001	E1BB08|E1BB08_BOVIN	88.91	3	3	1.98E6	2	2	2	N	70990	EMAP like 2 OS=Bos taurus OX=9913 GN=EML2 PE=3 SV=3
190	11004	A0A3Q1LJU5|A0A3Q1LJU5_BOVIN	88.91	2	2	1.98E6	2	2	2	N	98456	EMAP like 2 OS=Bos taurus OX=9913 GN=EML2 PE=3 SV=1
207	11188	sp|Q5E956|TPIS_BOVIN	88.81	5	5	3.7E6	1	1	2	N	26690	Triosephosphate isomerase OS=Bos taurus OX=9913 GN=TPI1 PE=2 SV=3
207	11191	A0A452DIX3|A0A452DIX3_BOVIN	88.81	5	5	3.7E6	1	1	2	N	30577	Triosephosphate isomerase OS=Bos taurus OX=9913 GN=TPI1 PE=3 SV=1
281	11145	A7MB82|A7MB82_BOVIN	88.15	7	7	9.96E5	1	1	1	N	26810	Adiponectin M OS=Bos taurus OX=9913 GN=C1QTNF3 PE=2 SV=1
192	11010	sp|Q5E9Z2|HABP2_BOVIN	87.43	4	4	6.44E6	2	2	2	N	62441	Hyaluronan-binding protein 2 OS=Bos taurus OX=9913 GN=HABP2 PE=2 SV=1
156	10896	A2VE06|A2VE06_BOVIN	85.95	11	11	9.83E6	3	3	3	N	29596	40S ribosomal protein S4 OS=Bos taurus OX=9913 GN=RPS4Y1 PE=2 SV=1
156	10897	sp|P79103|RS4_BOVIN	85.95	11	11	9.83E6	3	3	3	N	29598	Small ribosomal subunit protein eS4 OS=Bos taurus OX=9913 GN=RPS4 PE=2 SV=3
206	11185	sp|A6QQF6|SBSN_BOVIN	85.80	3	3	9.47E5	1	1	2	N	56854	Suprabasin OS=Bos taurus OX=9913 GN=SBSN PE=2 SV=1
150	10872	sp|Q3SZI4|1433T_BOVIN	84.96	10	10	4.12E6	3	2	3	N	27764	14-3-3 protein theta OS=Bos taurus OX=9913 GN=YWHAQ PE=1 SV=1
150	10873	B0JYM5|B0JYM5_BOVIN	84.96	10	10	4.12E6	3	2	3	N	27764	14-3-3 protein theta OS=Bos taurus OX=9913 GN=YWHAQ PE=2 SV=1
150	10874	A0A3Q1MQS3|A0A3Q1MQS3_BOVIN	84.96	10	10	4.12E6	3	2	3	N	29054	14-3-3 protein theta OS=Bos taurus OX=9913 GN=YWHAQ PE=1 SV=1
135	10880	sp|Q5E9F8|H33_BOVIN	84.72	17	17	6.73E7	3	3	4	N	15328	Histone H3.3 OS=Bos taurus OX=9913 GN=H3-3A PE=1 SV=3
135	10881	A0A3Q1M588|A0A3Q1M588_BOVIN	84.72	17	17	6.73E7	3	3	4	N	15299	Histone H2A/H2B/H3 domain-containing protein OS=Bos taurus OX=9913 PE=3 SV=1
135	10882	G3MWX6|G3MWX6_BOVIN	84.72	17	17	6.73E7	3	3	4	N	15434	Histone H3 OS=Bos taurus OX=9913 GN=H3-4 PE=3 SV=2
135	10883	G3N2P2|G3N2P2_BOVIN	84.72	17	17	6.73E7	3	3	4	N	15248	Histone H2A/H2B/H3 domain-containing protein OS=Bos taurus OX=9913 GN=LOC613345 PE=3 SV=1
135	10884	E1BGN3|E1BGN3_BOVIN	84.72	17	17	6.73E7	3	3	4	N	15418	Histone H3 OS=Bos taurus OX=9913 GN=HIST2H3D PE=3 SV=1
135	10885	sp|P84227|H32_BOVIN	84.72	17	17	6.73E7	3	3	4	N	15388	Histone H3.2 OS=Bos taurus OX=9913 PE=1 SV=2
135	10886	sp|P68432|H31_BOVIN	84.72	17	17	6.73E7	3	3	4	N	15404	Histone H3.1 OS=Bos taurus OX=9913 PE=1 SV=2
283	11164	A0A3Q1N3I9|A0A3Q1N3I9_BOVIN	84.37	5	5	2.75E6	1	1	1	N	35257	Ig-like domain-containing protein OS=Bos taurus OX=9913 PE=1 SV=1
283	11165	G3N0V0|G3N0V0_BOVIN	84.37	5	5	2.75E6	1	1	1	N	35952	Ig-like domain-containing protein OS=Bos taurus OX=9913 PE=1 SV=1
187	10987	E1BJ49|E1BJ49_BOVIN	83.96	3	3	8.14E6	2	2	2	N	76385	MBL associated serine protease 2 OS=Bos taurus OX=9913 GN=MASP2 PE=4 SV=3
198	11067	G5E531|G5E531_BOVIN	81.98	4	4	1.67E7	2	2	2	N	60223	T-complex protein 1 subunit alpha OS=Bos taurus OX=9913 GN=TCP1 PE=3 SV=1
198	11068	sp|Q32L40|TCPA_BOVIN	81.98	4	4	1.67E7	2	2	2	N	60207	T-complex protein 1 subunit alpha OS=Bos taurus OX=9913 GN=TCP1 PE=1 SV=1
284	11169	Q0QEV5|Q0QEV5_BOVIN	81.36	8	8	2.98E5	1	1	1	N	18865	Ribosomal protein L18 (Fragment) OS=Bos taurus OX=9913 GN=RPL18 PE=2 SV=1
284	11170	sp|Q5E973|RL18_BOVIN	81.36	7	7	2.98E5	1	1	1	N	21535	Large ribosomal subunit protein eL18 OS=Bos taurus OX=9913 GN=RPL18 PE=2 SV=3
284	11171	A0A452DIR2|A0A452DIR2_BOVIN	81.36	7	7	2.98E5	1	1	1	N	21692	Ribosomal protein L18 OS=Bos taurus OX=9913 GN=RPL18 PE=1 SV=1
284	11172	A0A3Q1M9B3|A0A3Q1M9B3_BOVIN	81.36	7	7	2.98E5	1	1	1	N	23008	Ribosomal protein L18 OS=Bos taurus OX=9913 GN=RPL18 PE=1 SV=1
284	11184	A0A3Q1MH44|A0A3Q1MH44_BOVIN	81.36	4	4	2.98E5	1	1	1	N	36037	Ribosomal protein L18 OS=Bos taurus OX=9913 GN=RPL18 PE=1 SV=1
167	11059	A0A3Q1N8F8|A0A3Q1N8F8_BOVIN	81.22	9	9	1.77E7	2	2	3	Y	19024	60S ribosomal protein L11 OS=Bos taurus OX=9913 GN=RPL11 PE=3 SV=1
167	11060	A0A452DIZ2|A0A452DIZ2_BOVIN	81.22	9	9	1.77E7	2	2	3	Y	19167	60S ribosomal protein L11 OS=Bos taurus OX=9913 GN=RPL11 PE=3 SV=1
167	11061	sp|Q3T087|RL11_BOVIN	81.22	8	8	1.77E7	2	2	3	Y	20252	Large ribosomal subunit protein uL5 OS=Bos taurus OX=9913 GN=RPL11 PE=2 SV=3
194	11024	A0A3Q1MAI4|A0A3Q1MAI4_BOVIN	81.22	8	8	1.42E7	2	2	2	N	29551	Peroxiredoxin 4 OS=Bos taurus OX=9913 GN=PRDX4 PE=4 SV=1
194	11025	A0A3Q1LW10|A0A3Q1LW10_BOVIN	81.22	8	8	1.42E7	2	2	2	N	29585	Peroxiredoxin 4 OS=Bos taurus OX=9913 GN=PRDX4 PE=4 SV=1
194	11026	A0A452DI43|A0A452DI43_BOVIN	81.22	8	8	1.42E7	2	2	2	N	30967	Peroxiredoxin 4 OS=Bos taurus OX=9913 GN=PRDX4 PE=4 SV=1
194	11027	sp|Q9BGI2|PRDX4_BOVIN	81.22	8	8	1.42E7	2	2	2	N	30741	Peroxiredoxin-4 OS=Bos taurus OX=9913 GN=PRDX4 PE=2 SV=1
188	10989	A8YXZ2|A8YXZ2_BOVIN	79.17	11	11	9.27E6	2	2	2	N	25288	C8G protein OS=Bos taurus OX=9913 GN=C8G PE=2 SV=1
188	10990	A0A3Q1MRQ2|A0A3Q1MRQ2_BOVIN	79.17	7	7	9.27E6	2	2	2	N	41218	Complement C8 gamma chain OS=Bos taurus OX=9913 GN=C8G PE=3 SV=1
188	10992	A0A3Q1ME55|A0A3Q1ME55_BOVIN	79.17	5	5	9.27E6	2	2	2	N	50834	Complement C8 gamma chain OS=Bos taurus OX=9913 GN=C8G PE=4 SV=1
169	11252	sp|Q2KJ63|KLKB1_BOVIN	78.86	2	2	4.92E6	1	1	3	N	70994	Plasma kallikrein OS=Bos taurus OX=9913 GN=KLKB1 PE=2 SV=1
236	11105	Q2HJ26|Q2HJ26_BOVIN	78.59	3	3	2.52E6	1	1	1	N	47122	Phosphoribosylaminoimidazole carboxylase, phosphoribosylaminoimidazole succinocarboxamide synthetase OS=Bos taurus OX=9913 GN=PAICS PE=2 SV=1
236	11106	F1MN04|F1MN04_BOVIN	78.59	2	2	2.52E6	1	1	1	N	93076	Uncharacterized protein OS=Bos taurus OX=9913 GN=PAICS PE=3 SV=3
236	11197	Q6VBM2|Q6VBM2_BOVIN	78.59	3	3	2.52E6	1	1	1	N	47150	Phosphoribosylaminoimidazole carboxylase OS=Bos taurus OX=9913 GN=PAICS PE=2 SV=1
212	11265	sp|Q3T0A3|CFAD_BOVIN	78.13	4	4	9.44E6	1	1	2	N	27878	Complement factor D OS=Bos taurus OX=9913 GN=CFD PE=2 SV=1
210	11207	sp|P61585|RHOA_BOVIN	77.76	6	6	2.1E6	1	1	2	N	21768	Transforming protein RhoA OS=Bos taurus OX=9913 GN=RHOA PE=1 SV=1
176	11117	A0A3Q1LSF0|A0A3Q1LSF0_BOVIN	76.41	11	11	7.19E6	1	1	2	N	15028	Ig-like domain-containing protein OS=Bos taurus OX=9913 PE=4 SV=1
176	11173	A0A3Q1MSF6|A0A3Q1MSF6_BOVIN	76.41	16	16	7.19E6	1	1	2	N	10567	Ig-like domain-containing protein OS=Bos taurus OX=9913 PE=4 SV=1
176	11174	A0A6B9SBV8|A0A6B9SBV8_BOVIN	76.41	14	14	7.19E6	1	1	2	N	11707	Ig lamda chain variable region (Fragment) OS=Bos taurus OX=9913 PE=2 SV=1
176	11175	A0A6B9SBM2|A0A6B9SBM2_BOVIN	76.41	14	14	7.19E6	1	1	2	N	11620	Ig lamda chain variable region (Fragment) OS=Bos taurus OX=9913 PE=2 SV=1
176	11176	A0A6B9SE81|A0A6B9SE81_BOVIN	76.41	14	14	7.19E6	1	1	2	N	11476	Ig lamda chain variable region (Fragment) OS=Bos taurus OX=9913 PE=2 SV=1
176	11177	A0A6B9SDY7|A0A6B9SDY7_BOVIN	76.41	14	14	7.19E6	1	1	2	N	11634	Ig lamda chain variable region (Fragment) OS=Bos taurus OX=9913 PE=2 SV=1
176	11178	A0A3Q1M1Z4|A0A3Q1M1Z4_BOVIN	76.41	12	12	7.19E6	1	1	2	N	13719	Ig-like domain-containing protein OS=Bos taurus OX=9913 PE=4 SV=1
176	11179	A0A3Q1LFA6|A0A3Q1LFA6_BOVIN	76.41	12	12	7.19E6	1	1	2	N	13543	Ig-like domain-containing protein OS=Bos taurus OX=9913 PE=4 SV=1
176	11180	A0A3Q1MNY1|A0A3Q1MNY1_BOVIN	76.41	12	12	7.19E6	1	1	2	N	13912	Ig-like domain-containing protein OS=Bos taurus OX=9913 PE=4 SV=1
176	11181	A0A3Q1MQ22|A0A3Q1MQ22_BOVIN	76.41	10	10	7.19E6	1	1	2	N	17651	Immunoglobulin V-set domain-containing protein OS=Bos taurus OX=9913 PE=4 SV=1
176	11182	A0A3Q1MIN7|A0A3Q1MIN7_BOVIN	76.41	8	8	7.19E6	1	1	2	N	20034	Ig-like domain-containing protein OS=Bos taurus OX=9913 PE=4 SV=1
286	11205	sp|P61223|RAP1B_BOVIN	75.28	7	7	2.75E6	1	1	1	N	20825	Ras-related protein Rap-1b OS=Bos taurus OX=9913 GN=RAP1B PE=2 SV=1
286	11206	sp|P62833|RAP1A_BOVIN	75.28	7	7	2.75E6	1	1	1	N	20987	Ras-related protein Rap-1A OS=Bos taurus OX=9913 GN=RAP1A PE=1 SV=1
285	11194	A0A3Q1N170|A0A3Q1N170_BOVIN	75.19	4	4	9.29E5	1	1	1	N	35548	Serine/threonine-protein phosphatase OS=Bos taurus OX=9913 GN=PPP1CC PE=3 SV=1
285	11195	sp|P61287|PP1G_BOVIN	75.19	4	4	9.29E5	1	1	1	N	36984	Serine/threonine-protein phosphatase PP1-gamma catalytic subunit OS=Bos taurus OX=9913 GN=PPP1CC PE=2 SV=1
285	11196	A0A3Q1MLW0|A0A3Q1MLW0_BOVIN	75.19	4	4	9.29E5	1	1	1	N	38548	Serine/threonine-protein phosphatase OS=Bos taurus OX=9913 GN=PPP1CC PE=3 SV=1
168	11089	Q862E0|Q862E0_BOVIN	74.93	11	11	2.12E6	1	1	2	Y	9315	Similar to ribosomal protein S2 (Fragment) OS=Bos taurus OX=9913 PE=2 SV=1
168	11090	Q862M9|Q862M9_BOVIN	74.93	7	7	2.12E6	1	1	2	Y	15988	40S ribosomal protein S2 (Fragment) OS=Bos taurus OX=9913 PE=2 SV=1
168	11091	A0A3Q1NLL5|A0A3Q1NLL5_BOVIN	74.93	4	4	2.12E6	1	1	2	Y	28674	40S ribosomal protein S2 OS=Bos taurus OX=9913 GN=RPS2 PE=3 SV=1
168	11092	A0A3Q1M656|A0A3Q1M656_BOVIN	74.93	3	3	2.12E6	1	1	2	Y	30415	40S ribosomal protein S2 OS=Bos taurus OX=9913 GN=RPS2 PE=3 SV=1
168	11093	M5FJW2|M5FJW2_BOVIN	74.93	3	3	2.12E6	1	1	2	Y	31235	40S ribosomal protein S2 OS=Bos taurus OX=9913 GN=RPS2 PE=3 SV=1
168	11094	sp|O18789|RS2_BOVIN	74.93	3	3	2.12E6	1	1	2	Y	31235	Small ribosomal subunit protein uS5 OS=Bos taurus OX=9913 GN=RPS2 PE=1 SV=2
168	11095	A0A3Q1MAT9|A0A3Q1MAT9_BOVIN	74.93	3	3	2.12E6	1	1	2	Y	31846	40S ribosomal protein S2 OS=Bos taurus OX=9913 GN=RPS2 PE=3 SV=1
168	11096	A0A452DIA7|A0A452DIA7_BOVIN	74.93	3	3	2.12E6	1	1	2	Y	32976	40S ribosomal protein S2 OS=Bos taurus OX=9913 GN=RPS2 PE=3 SV=1
214	11340	G3X6Y4|G3X6Y4_BOVIN	74.38	2	2	2.01E7	1	1	2	N	49143	Osteomodulin OS=Bos taurus OX=9913 GN=OMD PE=4 SV=1
293	11272	sp|P13384|IBP2_BOVIN	73.82	3	3	2.26E6	1	1	1	N	34015	Insulin-like growth factor-binding protein 2 OS=Bos taurus OX=9913 GN=IGFBP2 PE=1 SV=2
296	11289	A0A3Q1LS55|A0A3Q1LS55_BOVIN	71.78	5	5	9.18E5	1	1	1	N	21441	Orosomucoid 1 OS=Bos taurus OX=9913 GN=ORM1 PE=3 SV=1
296	11293	Q5GN72|Q5GN72_BOVIN	71.78	4	4	9.18E5	1	1	1	N	23158	Alpha-1-acid glycoprotein OS=Bos taurus OX=9913 GN=agp PE=2 SV=2
296	11294	sp|Q3SZR3|A1AG_BOVIN	71.78	4	4	9.18E5	1	1	1	N	23182	Alpha-1-acid glycoprotein OS=Bos taurus OX=9913 GN=ORM1 PE=2 SV=1
197	11062	Q1JPA2|Q1JPA2_BOVIN	71.33	4	4	1.6E7	2	2	2	N	50231	Elongation factor 1-gamma (Fragment) OS=Bos taurus OX=9913 GN=EEF1G PE=2 SV=1
197	11063	F1MG05|F1MG05_BOVIN	71.33	4	4	1.6E7	2	2	2	N	50362	Elongation factor 1-gamma OS=Bos taurus OX=9913 GN=EEF1G PE=4 SV=1
197	11064	sp|Q3SZV3|EF1G_BOVIN	71.33	4	4	1.6E7	2	2	2	N	50378	Elongation factor 1-gamma OS=Bos taurus OX=9913 GN=EEF1G PE=2 SV=1
287	11209	F1MMJ5|F1MMJ5_BOVIN	71.08	2	2	2.8E6	1	1	1	N	74675	FERM domain containing kindlin 3 OS=Bos taurus OX=9913 GN=FERMT3 PE=3 SV=3
287	11210	sp|Q32LP0|URP2_BOVIN	71.08	2	2	2.8E6	1	1	1	N	75783	Fermitin family homolog 3 OS=Bos taurus OX=9913 GN=FERMT3 PE=2 SV=1
297	11310	G3X6K8|G3X6K8_BOVIN	68.97	2	2	4.28E6	1	1	1	N	41981	Haptoglobin OS=Bos taurus OX=9913 GN=HP PE=3 SV=2
297	11311	A0A3Q1MB98|A0A3Q1MB98_BOVIN	68.97	2	2	4.28E6	1	1	1	N	43772	Haptoglobin OS=Bos taurus OX=9913 GN=HP PE=3 SV=1
297	11312	sp|Q2TBU0|HPT_BOVIN	68.97	2	2	4.28E6	1	1	1	N	44859	Haptoglobin OS=Bos taurus OX=9913 GN=HP PE=2 SV=1
297	11313	A0A0M4MD57|A0A0M4MD57_BOVIN	68.97	2	2	4.28E6	1	1	1	N	44859	Haptoglobin OS=Bos taurus OX=9913 GN=HP PE=2 SV=1
240	11126	A0A140T851|A0A140T851_BOVIN	68.17	2	2	3.98E6	1	1	1	N	50709	Protein C, inactivator of coagulation factors Va and VIIIa OS=Bos taurus OX=9913 GN=PROC PE=4 SV=2
240	11127	sp|P00745|PROC_BOVIN	68.17	2	2	3.98E6	1	1	1	N	51416	Vitamin K-dependent protein C (Fragment) OS=Bos taurus OX=9913 GN=PROC PE=1 SV=1
240	11128	A0A3Q1M616|A0A3Q1M616_BOVIN	68.17	2	2	3.98E6	1	1	1	N	51837	Protein C, inactivator of coagulation factors Va and VIIIa OS=Bos taurus OX=9913 GN=PROC PE=4 SV=1
203	11100	G3X861|G3X861_BOVIN	68.05	2	2	4.3E6	1	1	1	N	59210	T-complex protein 1 subunit theta OS=Bos taurus OX=9913 PE=3 SV=2
203	11101	sp|Q3ZCI9|TCPQ_BOVIN	68.05	2	2	4.3E6	1	1	1	N	59610	T-complex protein 1 subunit theta OS=Bos taurus OX=9913 GN=CCT8 PE=1 SV=3
295	11276	A0A411D3E8|A0A411D3E8_BOVIN	67.39	10	10	1.01E6	1	1	1	N	10239	Catalase (Fragment) OS=Bos taurus OX=9913 GN=CAT PE=2 SV=1
295	11315	sp|P00432|CATA_BOVIN	67.39	2	2	1.01E6	1	1	1	N	59915	Catalase OS=Bos taurus OX=9913 GN=CAT PE=1 SV=3
295	11316	A0A3Q1LKF1|A0A3Q1LKF1_BOVIN	67.39	2	2	1.01E6	1	1	1	N	59980	Catalase OS=Bos taurus OX=9913 GN=CAT PE=1 SV=1
295	11319	A0A3Q1MQP3|A0A3Q1MQP3_BOVIN	67.39	2	2	1.01E6	1	1	1	N	61567	Catalase OS=Bos taurus OX=9913 GN=CAT PE=1 SV=1
242	11133	A0A3Q1LKN6|A0A3Q1LKN6_BOVIN	65.88	1	1	1.33E6	1	1	1	N	100967	DNA replication licensing factor MCM2 OS=Bos taurus OX=9913 GN=MCM2 PE=1 SV=1
242	11134	F1N506|F1N506_BOVIN	65.88	1	1	1.33E6	1	1	1	N	101409	DNA replication licensing factor MCM2 OS=Bos taurus OX=9913 GN=MCM2 PE=1 SV=3
242	11135	A0A3Q1LHC9|A0A3Q1LHC9_BOVIN	65.88	1	1	1.33E6	1	1	1	N	104016	DNA replication licensing factor MCM2 OS=Bos taurus OX=9913 GN=MCM2 PE=1 SV=1
200	11070	F6S1Q0|F6S1Q0_BOVIN	65.61	4	4	3.68E7	2	1	2	N	47965	Keratin 18 OS=Bos taurus OX=9913 GN=KRT18 PE=1 SV=1
200	11073	A6H7D3|A6H7D3_BOVIN	65.61	4	4	3.68E7	2	1	2	N	49248	KRT18 protein (Fragment) OS=Bos taurus OX=9913 GN=KRT18 PE=2 SV=1
288	11231	sp|Q3T199|RS23_BOVIN	64.77	8	8	1.6E6	1	1	1	N	15808	Small ribosomal subunit protein uS12 OS=Bos taurus OX=9913 GN=RPS23 PE=1 SV=1
288	11232	E1BEQ3|E1BEQ3_BOVIN	64.77	8	8	1.6E6	1	1	1	N	15838	40S ribosomal protein S23 OS=Bos taurus OX=9913 PE=3 SV=1
288	11233	E1B8G4|E1B8G4_BOVIN	64.77	7	7	1.6E6	1	1	1	N	16627	40S ribosomal protein S23 OS=Bos taurus OX=9913 PE=3 SV=2
291	11264	F1MVP0|F1MVP0_BOVIN	63.71	1	1	8.02E6	1	1	1	N	102845	ADAM metallopeptidase with thrombospondin type 1 motif 13 OS=Bos taurus OX=9913 GN=ADAMTS13 PE=4 SV=3
298	11314	Q862Q3|Q862Q3_BOVIN	62.86	9	9	1.14E7	1	1	1	N	11043	Beta-2-microglobulin (Fragment) OS=Bos taurus OX=9913 PE=2 SV=1
298	11317	sp|P01888|B2MG_BOVIN	62.86	7	7	1.14E7	1	1	1	N	13677	Beta-2-microglobulin OS=Bos taurus OX=9913 GN=B2M PE=1 SV=2
298	11318	A0A3Q1MU93|A0A3Q1MU93_BOVIN	62.86	7	7	1.14E7	1	1	1	N	13785	Beta-2-microglobulin OS=Bos taurus OX=9913 PE=3 SV=1
294	11274	A0A411KUF8|A0A411KUF8_BOVIN	62.21	11	11	1.75E6	1	1	1	N	8641	Peptidyl-prolyl cis-trans isomerase (Fragment) OS=Bos taurus OX=9913 PE=2 SV=1
294	11277	Q9N138|Q9N138_BOVIN	62.21	10	10	1.75E6	1	1	1	N	10356	Peptidyl-prolyl cis-trans isomerase (Fragment) OS=Bos taurus OX=9913 PE=2 SV=1
294	11278	A0A3Q1MEG6|A0A3Q1MEG6_BOVIN	62.21	9	9	1.75E6	1	1	1	N	11231	Peptidyl-prolyl cis-trans isomerase OS=Bos taurus OX=9913 PE=3 SV=1
294	11284	Q861V5|Q861V5_BOVIN	62.21	6	6	1.75E6	1	1	1	N	16926	Peptidyl-prolyl cis-trans isomerase (Fragment) OS=Bos taurus OX=9913 PE=2 SV=1
294	11285	Q864S5|Q864S5_BOVIN	62.21	6	6	1.75E6	1	1	1	N	17675	Peptidyl-prolyl cis-trans isomerase OS=Bos taurus OX=9913 PE=2 SV=1
294	11286	G3X8B1|G3X8B1_BOVIN	62.21	5	5	1.75E6	1	1	1	N	17702	Peptidyl-prolyl cis-trans isomerase OS=Bos taurus OX=9913 GN=LOC613401 PE=3 SV=1
294	11287	sp|P62935|PPIA_BOVIN	62.21	5	5	1.75E6	1	1	1	N	17869	Peptidyl-prolyl cis-trans isomerase A OS=Bos taurus OX=9913 GN=PPIA PE=1 SV=2
294	11297	A0A3Q1LSB7|A0A3Q1LSB7_BOVIN	62.21	4	4	1.75E6	1	1	1	N	26859	Peptidyl-prolyl cis-trans isomerase OS=Bos taurus OX=9913 PE=3 SV=1
294	11306	A0A3Q1M6L4|A0A3Q1M6L4_BOVIN	62.21	3	3	1.75E6	1	1	1	N	32618	Peptidyl-prolyl cis-trans isomerase E OS=Bos taurus OX=9913 GN=PPIE PE=3 SV=1
294	11307	sp|A4FV72|PPIE_BOVIN	62.21	3	3	1.75E6	1	1	1	N	33461	Peptidyl-prolyl cis-trans isomerase E OS=Bos taurus OX=9913 GN=PPIE PE=2 SV=1
294	11308	G3MZS9|G3MZS9_BOVIN	62.21	3	3	1.75E6	1	1	1	N	33491	Peptidyl-prolyl cis-trans isomerase E OS=Bos taurus OX=9913 GN=PPIE PE=3 SV=1
239	11124	F1MPE5|F1MPE5_BOVIN	59.49	1	1	8.54E5	1	1	1	N	123315	Importin 5 OS=Bos taurus OX=9913 GN=IPO5 PE=1 SV=3
239	11125	A0A3Q1LV36|A0A3Q1LV36_BOVIN	59.49	1	1	8.54E5	1	1	1	N	123581	Importin 5 OS=Bos taurus OX=9913 GN=IPO5 PE=1 SV=1
211	11257	A5PK73|A5PK73_BOVIN	58.01	3	3	1.16E6	1	1	2	N	39527	Fructose-bisphosphate aldolase OS=Bos taurus OX=9913 GN=ALDOB PE=2 SV=1
211	11258	sp|Q3T0S5|ALDOB_BOVIN	58.01	3	3	1.16E6	1	1	2	N	39543	Fructose-bisphosphate aldolase B OS=Bos taurus OX=9913 GN=ALDOB PE=2 SV=1
211	11259	A0A3Q1MFK7|A0A3Q1MFK7_BOVIN	58.01	3	3	1.16E6	1	1	2	N	41794	Fructose-bisphosphate aldolase OS=Bos taurus OX=9913 GN=ALDOB PE=3 SV=1
211	11262	G3MXL6|G3MXL6_BOVIN	58.01	3	3	1.16E6	1	1	2	N	45655	Fructose-bisphosphate aldolase OS=Bos taurus OX=9913 GN=ALDOB PE=3 SV=1
235	11104	A5D7D9|A5D7D9_BOVIN	57.80	2	2	8.05E5	1	1	1	N	90933	RNA helicase OS=Bos taurus OX=9913 GN=DHX15 PE=1 SV=1
292	11266	F1MC86|F1MC86_BOVIN	57.62	2	2	1.06E5	1	1	1	N	76582	GMP synthase (glutamine-hydrolyzing) OS=Bos taurus OX=9913 GN=GMPS PE=4 SV=3
292	11267	A0A3Q1LR60|A0A3Q1LR60_BOVIN	57.62	2	2	1.06E5	1	1	1	N	77320	GMP synthase (glutamine-hydrolyzing) OS=Bos taurus OX=9913 GN=GMPS PE=4 SV=1
292	11268	Q2T9U0|Q2T9U0_BOVIN	57.62	2	2	1.06E5	1	1	1	N	77865	GMP synthase (glutamine-hydrolyzing) (Fragment) OS=Bos taurus OX=9913 GN=GMPS PE=2 SV=1
292	11269	A0A3Q1LUN6|A0A3Q1LUN6_BOVIN	57.62	2	2	1.06E5	1	1	1	N	80116	GMP synthase (glutamine-hydrolyzing) OS=Bos taurus OX=9913 GN=GMPS PE=4 SV=1
289	11247	Q862D8|Q862D8_BOVIN	57.61	10	10	3.1E6	1	1	1	N	16082	40S ribosomal protein S3 (Fragment) OS=Bos taurus OX=9913 PE=2 SV=1
289	11248	Q862E1|Q862E1_BOVIN	57.61	10	10	3.1E6	1	1	1	N	16282	40S ribosomal protein S3 (Fragment) OS=Bos taurus OX=9913 PE=2 SV=1
289	11249	Q862Q2|Q862Q2_BOVIN	57.61	7	7	3.1E6	1	1	1	N	22959	40S ribosomal protein S3 (Fragment) OS=Bos taurus OX=9913 PE=2 SV=1
289	11250	sp|Q3T169|RS3_BOVIN	57.61	6	6	3.1E6	1	1	1	N	26688	Small ribosomal subunit protein uS3 OS=Bos taurus OX=9913 GN=RPS3 PE=2 SV=1
241	11130	A0A3Q1LPV3|A0A3Q1LPV3_BOVIN	55.40	1	1	3.38E5	1	1	1	N	86094	Fibroblast activation protein alpha OS=Bos taurus OX=9913 GN=FAP PE=4 SV=1
241	11131	sp|A5D7B7|SEPR_BOVIN	55.40	1	1	3.38E5	1	1	1	N	87734	Prolyl endopeptidase FAP OS=Bos taurus OX=9913 GN=FAP PE=1 SV=1
301	11330	sp|Q6R8F2|CADH1_BOVIN	55.20	1	1	7.56E6	1	1	1	N	97938	Cadherin-1 OS=Bos taurus OX=9913 GN=CDH1 PE=2 SV=1
301	11331	A0A3Q1MSS6|A0A3Q1MSS6_BOVIN	55.20	1	1	7.56E6	1	1	1	N	97874	Cadherin 1 OS=Bos taurus OX=9913 GN=CDH1 PE=4 SV=1
301	11332	F1N619|F1N619_BOVIN	55.20	1	1	7.56E6	1	1	1	N	97862	Cadherin 1 OS=Bos taurus OX=9913 GN=CDH1 PE=4 SV=3
301	11333	A6QLC4|A6QLC4_BOVIN	55.20	1	1	7.56E6	1	1	1	N	97975	CDH1 protein OS=Bos taurus OX=9913 GN=CDH1 PE=2 SV=1
290	11253	G3N2R1|G3N2R1_BOVIN	55.09	7	7	4.79E5	1	1	1	N	23468	60S ribosomal protein L6 OS=Bos taurus OX=9913 PE=3 SV=2
290	11254	A8NJ40|A8NJ40_BOVIN	55.09	7	7	4.79E5	1	1	1	N	24028	60S ribosomal protein L6 OS=Bos taurus OX=9913 GN=RPL6 PE=2 SV=1
290	11255	sp|Q58DQ3|RL6_BOVIN	55.09	5	5	4.79E5	1	1	1	N	32690	Large ribosomal subunit protein eL6 OS=Bos taurus OX=9913 GN=RPL6 PE=2 SV=3
213	11326	E1BCW0|E1BCW0_BOVIN	54.86	1	1	4.55E6	1	1	2	N	69560	HGF activator OS=Bos taurus OX=9913 GN=HGFAC PE=4 SV=3
305	11352	E1BIB4|E1BIB4_BOVIN	51.71	1	1	2.85E6	1	1	1	N	64076	Heteroous nuclear ribonucleoprotein L OS=Bos taurus OX=9913 GN=HNRNPL PE=1 SV=2
299	11321	Q0V8K0|Q0V8K0_BOVIN	47.98	3	3	5.17E6	1	1	1	N	37595	Slit-like 2 (Fragment) OS=Bos taurus OX=9913 GN=SLITL2 PE=2 SV=1
299	11328	A4IFA5|A4IFA5_BOVIN	47.98	1	1	5.17E6	1	1	1	N	71707	VASN protein OS=Bos taurus OX=9913 GN=VASN PE=2 SV=1
299	11329	A0A8J8YKL2|A0A8J8YKL2_BOVIN	47.98	1	1	5.17E6	1	1	1	N	71707	Slit-like 2 OS=Bos taurus OX=9913 GN=VASN PE=4 SV=1
300	11322	A0A3Q1MG73|A0A3Q1MG73_BOVIN	45.78	1	1	5.32E6	1	1	1	N	74275	Fibulin-1 OS=Bos taurus OX=9913 GN=FBLN1 PE=1 SV=1
300	11323	F1MYN5|F1MYN5_BOVIN	45.78	1	1	5.32E6	1	1	1	N	77366	Fibulin-1 OS=Bos taurus OX=9913 GN=FBLN1 PE=1 SV=3
300	11324	A0A3Q1MJB2|A0A3Q1MJB2_BOVIN	45.78	1	1	5.32E6	1	1	1	N	77486	Fibulin-1 OS=Bos taurus OX=9913 GN=FBLN1 PE=1 SV=1
300	11325	A5D7S8|A5D7S8_BOVIN	45.78	1	1	5.32E6	1	1	1	N	77530	Fibulin-1 OS=Bos taurus OX=9913 GN=FBLN1 PE=2 SV=1
302	11335	A0A3Q1M1J7|A0A3Q1M1J7_BOVIN	44.47	3	3	1.9E6	1	1	1	N	35532	Tr-type G domain-containing protein OS=Bos taurus OX=9913 PE=4 SV=1
302	11336	C0KTL0|C0KTL0_BOVIN	44.47	2	2	1.9E6	1	1	1	N	39179	Eif2s3y (Fragment) OS=Bos taurus OX=9913 PE=2 SV=1
302	11337	sp|Q2KHU8|IF2G_BOVIN	44.47	2	2	1.9E6	1	1	1	N	51066	Eukaryotic translation initiation factor 2 subunit 3 OS=Bos taurus OX=9913 GN=EIF2S3 PE=2 SV=1
303	11338	Q9TS73|Q9TS73_BOVIN	42.15	20	20	2.89E7	1	1	1	N	4812	Trypsin inhibitor (Fragment) OS=Bos taurus OX=9913 PE=1 SV=1
304	11339	Q862R1|Q862R1_BOVIN	41.63	9	9	2.81E6	1	1	1	N	11191	Similar to ribosomal protein S3a (Fragment) OS=Bos taurus OX=9913 PE=2 SV=1
304	11344	Q862H3|Q862H3_BOVIN	41.63	5	5	2.81E6	1	1	1	N	18120	Similar to ribosomal protein S3a (Fragment) OS=Bos taurus OX=9913 PE=2 SV=1
304	11350	G3N262|G3N262_BOVIN	41.63	3	3	2.81E6	1	1	1	N	29930	40S ribosomal protein S3a OS=Bos taurus OX=9913 GN=RPS3A PE=3 SV=1
304	11351	sp|Q56JV9|RS3A_BOVIN	41.63	3	3	2.81E6	1	1	1	N	29945	Small ribosomal subunit protein eS1 OS=Bos taurus OX=9913 GN=RPS3A PE=2 SV=3
238	11119	A0A3Q1MHU8|A0A3Q1MHU8_BOVIN	41.52	2	2	2.08E6	1	1	1	Y	49545	Complement factor properdin OS=Bos taurus OX=9913 GN=CFP PE=4 SV=1
238	11120	Q17QC8|Q17QC8_BOVIN	41.52	2	2	2.08E6	1	1	1	Y	50750	Complement factor properdin OS=Bos taurus OX=9913 GN=CFP PE=2 SV=1
238	11121	A0A3Q1M2R9|A0A3Q1M2R9_BOVIN	41.52	1	1	2.08E6	1	1	1	Y	62507	Complement factor properdin OS=Bos taurus OX=9913 GN=CFP PE=4 SV=1
306	11355	A0A3Q1MM44|A0A3Q1MM44_BOVIN	38.89	4	4	2.52E6	1	1	1	N	26907	Carbonic anhydrase OS=Bos taurus OX=9913 GN=CA2 PE=1 SV=1
306	11356	F1N0H3|F1N0H3_BOVIN	38.89	3	3	2.52E6	1	1	1	N	29086	Carbonic anhydrase OS=Bos taurus OX=9913 GN=CA2 PE=1 SV=3
306	11357	sp|P00921|CAH2_BOVIN	38.89	3	3	2.52E6	1	1	1	N	29114	Carbonic anhydrase 2 OS=Bos taurus OX=9913 GN=CA2 PE=1 SV=3
215	11358	A0A3Q1M0L5|A0A3Q1M0L5_BOVIN	37.58	5	5	3.5E6	1	1	1	N	22869	A disintegrin and metalloproteinase with thrombospondin motifs 13 OS=Bos taurus OX=9913 PE=4 SV=1
216	11366	Q862S8|Q862S8_BOVIN	36.47	6	6	7.75E6	1	1	2	N	14757	40S ribosomal protein S18 (Fragment) OS=Bos taurus OX=9913 PE=2 SV=1
216	11368	Q861U5|Q861U5_BOVIN	36.47	5	5	7.75E6	1	1	2	N	15398	40S ribosomal protein S18 (Fragment) OS=Bos taurus OX=9913 PE=2 SV=1
216	11369	sp|Q3T0R1|RS18_BOVIN	36.47	5	5	7.75E6	1	1	2	N	17719	Small ribosomal subunit protein uS13 OS=Bos taurus OX=9913 GN=RPS18 PE=2 SV=3
216	11370	A0A3Q1MQW8|A0A3Q1MQW8_BOVIN	36.47	4	4	7.75E6	1	1	2	N	18179	40S ribosomal protein S18 OS=Bos taurus OX=9913 GN=RPS18 PE=1 SV=1
216	11371	A0A3Q1LZK3|A0A3Q1LZK3_BOVIN	36.47	4	4	7.75E6	1	1	2	N	19494	40S ribosomal protein S18 OS=Bos taurus OX=9913 GN=RPS18 PE=1 SV=1
311	11404	E1BNZ6|E1BNZ6_BOVIN	35.76	1	1	2.4E6	1	1	1	N	123709	DNA polymerase OS=Bos taurus OX=9913 GN=POLD1 PE=3 SV=3
311	11405	sp|P28339|DPOD1_BOVIN	35.76	1	1	2.4E6	1	1	1	N	123708	DNA polymerase delta catalytic subunit OS=Bos taurus OX=9913 GN=POLD1 PE=1 SV=1
312	11407	A0A3Q1NHP5|A0A3Q1NHP5_BOVIN	35.57	1	1	1.97E7	1	1	1	N	53329	Adenylate kinase 8 OS=Bos taurus OX=9913 GN=AK8 PE=3 SV=1
226	11118	E1BEW9|E1BEW9_BOVIN	33.71	0	0	2.13E8	1	1	1	N	348520	WD repeat domain 87 OS=Bos taurus OX=9913 GN=WDR87 PE=4 SV=3
309	11374	A0A3Q1NLH8|A0A3Q1NLH8_BOVIN	32.34	2	2	2.9E7	1	1	1	N	65706	ATPase family, AAA domain containing 3A OS=Bos taurus OX=9913 GN=ATAD3A PE=4 SV=1
309	11375	sp|A7YWC4|ATAD3_BOVIN	32.34	2	2	2.9E7	1	1	1	N	66107	ATPase family AAA domain-containing protein 3 OS=Bos taurus OX=9913 GN=ATAD3 PE=2 SV=1
217	11376	M0QW16|M0QW16_BOVIN	31.48	4	4	6.7E6	1	1	2	N	21582	NADP-dependent oxidoreductase domain-containing protein OS=Bos taurus OX=9913 GN=LOC112449293 PE=3 SV=2
217	11378	A0A3Q1MBL5|A0A3Q1MBL5_BOVIN	31.48	4	4	6.7E6	1	1	2	N	24248	NADP-dependent oxidoreductase domain-containing protein OS=Bos taurus OX=9913 PE=3 SV=1
217	11379	A0A3Q1M9Q1|A0A3Q1M9Q1_BOVIN	31.48	3	3	6.7E6	1	1	2	N	29285	NADP-dependent oxidoreductase domain-containing protein OS=Bos taurus OX=9913 PE=3 SV=1
217	11380	F1N678|F1N678_BOVIN	31.48	3	3	6.7E6	1	1	2	N	35549	Aldo-keto reductase family 1 member B10 OS=Bos taurus OX=9913 GN=AKR1B10 PE=3 SV=2
217	11381	A7MBD7|A7MBD7_BOVIN	31.48	3	3	6.7E6	1	1	2	N	35521	AKR1B10 protein OS=Bos taurus OX=9913 GN=AKR1B10 PE=2 SV=1
217	11382	G3X704|G3X704_BOVIN	31.48	3	3	6.7E6	1	1	2	N	35146	NADP-dependent oxidoreductase domain-containing protein OS=Bos taurus OX=9913 GN=LOC782061 PE=3 SV=2
217	11383	G3X7D7|G3X7D7_BOVIN	31.48	3	3	6.7E6	1	1	2	N	35044	NADP-dependent oxidoreductase domain-containing protein OS=Bos taurus OX=9913 GN=LOC538060 PE=3 SV=2
217	11384	F1MNC0|F1MNC0_BOVIN	31.48	3	3	6.7E6	1	1	2	N	34990	NADP-dependent oxidoreductase domain-containing protein OS=Bos taurus OX=9913 GN=LOC506594 PE=3 SV=3
217	11385	sp|P16116|ALDR_BOVIN	31.48	3	3	6.7E6	1	1	2	N	35919	Aldo-keto reductase family 1 member B1 OS=Bos taurus OX=9913 GN=AKR1B1 PE=1 SV=2
217	11386	A0A493UA87|A0A493UA87_BOVIN	31.48	3	3	6.7E6	1	1	2	N	36050	Aldo-keto reductase family 1, member B1 (aldose reductase) OS=Bos taurus OX=9913 GN=AKR1B1 PE=3 SV=1
217	11387	M0QW04|M0QW04_BOVIN	31.48	2	2	6.7E6	1	1	2	N	37156	NADP-dependent oxidoreductase domain-containing protein OS=Bos taurus OX=9913 GN=LOC538060 PE=3 SV=2
217	11388	Q8HZ63|Q8HZ63_BOVIN	31.48	2	2	6.7E6	1	1	2	N	37026	Prostaglandin F synthase-like1 protein OS=Bos taurus OX=9913 GN=PGFSL1 PE=2 SV=1
217	11389	Q2TBN0|Q2TBN0_BOVIN	31.48	2	2	6.7E6	1	1	2	N	36706	Aldo-keto reductase family 1, member C3 (3-alpha hydroxysteroid dehydrogenase, type II) OS=Bos taurus OX=9913 GN=AKR1C3 PE=2 SV=1
217	11390	sp|P52898|DDBX_BOVIN	31.48	2	2	6.7E6	1	1	2	N	36784	Dihydrodiol dehydrogenase 3 OS=Bos taurus OX=9913 PE=2 SV=1
217	11391	M0QW21|M0QW21_BOVIN	31.48	2	2	6.7E6	1	1	2	N	36802	Aldo-keto reductase family 1, member C3 (3-alpha hydroxysteroid dehydrogenase, type II) OS=Bos taurus OX=9913 GN=AKR1C3 PE=1 SV=1
217	11392	F1MK69|F1MK69_BOVIN	31.48	2	2	6.7E6	1	1	2	N	37187	Placental and ovary 20alpha hydroxysteroid dehydrogenase protein OS=Bos taurus OX=9913 GN=20ALPHA-HSD PE=3 SV=1
217	11393	M0QW25|M0QW25_BOVIN	31.48	2	2	6.7E6	1	1	2	N	36766	NADP-dependent oxidoreductase domain-containing protein OS=Bos taurus OX=9913 GN=LOC527068 PE=3 SV=2
217	11394	Q3ZCA6|Q3ZCA6_BOVIN	31.48	2	2	6.7E6	1	1	2	N	36810	Aldo-keto reductase family 1 member C3-like OS=Bos taurus OX=9913 GN=LOC527068 PE=2 SV=1
217	11395	sp|P52897|PGFS2_BOVIN	31.48	2	2	6.7E6	1	1	2	N	36742	Prostaglandin F synthase 2 OS=Bos taurus OX=9913 PE=2 SV=1
217	11396	Q8HZ62|Q8HZ62_BOVIN	31.48	2	2	6.7E6	1	1	2	N	36790	Prostaglandin F synthase-like2 protein OS=Bos taurus OX=9913 GN=PGFSL2 PE=2 SV=1
217	11397	sp|P05980|PGFS1_BOVIN	31.48	2	2	6.7E6	1	1	2	N	36720	Prostaglandin F synthase 1 OS=Bos taurus OX=9913 PE=1 SV=3
217	11398	Q3ZBG2|Q3ZBG2_BOVIN	31.48	2	2	6.7E6	1	1	2	N	36732	AKR1C4 protein OS=Bos taurus OX=9913 GN=AKR1C4 PE=1 SV=1
217	11399	E1BG58|E1BG58_BOVIN	31.48	2	2	6.7E6	1	1	2	N	36862	NADP-dependent oxidoreductase domain-containing protein OS=Bos taurus OX=9913 GN=LOC538060 PE=3 SV=3
217	11400	F1MT58|F1MT58_BOVIN	31.48	2	2	6.7E6	1	1	2	N	37012	NADP-dependent oxidoreductase domain-containing protein OS=Bos taurus OX=9913 GN=LOC785762 PE=3 SV=2
217	11401	D0VDT4|D0VDT4_BOVIN	31.48	2	2	6.7E6	1	1	2	N	37153	Placental and ovary 20alpha hydroxysteroid dehydrogenase protein OS=Bos taurus OX=9913 PE=2 SV=1
217	11402	E1BP71|E1BP71_BOVIN	31.48	2	2	6.7E6	1	1	2	N	37150	NADP-dependent oxidoreductase domain-containing protein OS=Bos taurus OX=9913 GN=LOC782884 PE=3 SV=1
total 562 proteins
